# Supplementary material for: Crystal structures of (2,2′-bipyridyl-κ2 N,N′)bis­[N,N-bis­(2-hydroxy­eth­yl)di­thio­carbamato-κ2 S,S′]zinc dihydrate and (2,2′-bipyridyl-κ2 N,N′)bis­[N-(2-hydroxy­eth­yl)-N-iso­propyl­dithio­carbamato-κ2 S,S′]zinc
Source: Acta Crystallogr E Crystallogr Commun. 2016 Jan 20;72(Pt 2):203–8. doi: 10.1107/S2056989016000700 (PMC4770968; doi:10.1107/S2056989016000700)
Supplement: Supplementary file 1 [file e-72-00203-sup1.cif]

##############################################################################
#                                                                            #
# This CIF contains the data in a paper accepted for publication in          #
# Acta Crystallographica Section E. It conforms to the requirements of       #
# Notes for Authors for Acta Crystallographica Section E, and has been       #
# peer reviewed under the auspices of the IUCr Commission on Journals.       #
#                                                                            #
# Full details of the Crystallographic Information File format               #
# are given in the paper "The Crystallographic Information File (CIF):       #
# a New Standard Archive File for Crystallography" by S. R. Hall, F. H.      #
# Allen and I. D. Brown [Acta Cryst. (1991), A47, 655-685].                  #
#                                                                            #
# The current version of the core CIF dictionary is obtainable from          #
# ftp://ftp.iucr.org/pub/cif_core.dic.                                       #
#                                                                            #
# Software is freely available for graphical display of the structure(s)     #
# in this CIF. For information consult the CIF software page                 #
# http://www.iucr.org/resources/cif/software.                                #
#                                                                            #
# This file may be used for bona fide research purposes within the           #
# scientific community so long as proper attribution is given to the journal # 
# article from which it was obtained.                                        #
#                                                                            #
##############################################################################
data_I
_database_code_depnum_ccdc_archive 'CCDC 1447174'
_audit_creation_method     'SHELXL-2014/7'
_chemical_name_systematic
;\
(2,2'-Bipyridyl-\k^2^<i>N</i>,<i>N</i>')bis[<i>N</i>,<i>N</i>-bis(2-\
hydroxyethyl)dithiocarbamato-\k^2^<i>S</i>,<i>S</i>']zinc dihydrate
;
_chemical_name_common     ?
_chemical_formula_moiety     'C20 H28 N4 O4 S4 Zn, 2(H2 O)'
_chemical_formula_sum     'C20 H32 N4 O6 S4 Zn'
_chemical_formula_iupac     '[Zn (C5 H10 N O2 S2)2 (C10 H8 N2)], 2H2 O'
_chemical_formula_weight     618.10
_chemical_melting_point     ?
_shelx_space_group_comment
;
The symmetry employed for this shelxl refinement is uniquely defined
by the following loop, which should always be used as a source of
symmetry information in preference to the above space-group names.
They are only intended as comments.
;
_space_group_crystal_system     orthorhombic
_space_group_name_H-M_alt     'P c c n'
_space_group_name_Hall     '-P 2ab 2ac'
loop_
    _space_group_symop_operation_xyz
    'x, y, z'
    '-x+1/2, -y+1/2, z'
    '-x, y+1/2, -z+1/2'
    'x+1/2, -y, -z+1/2'
    '-x, -y, -z'
    'x-1/2, y-1/2, -z'
    'x, -y-1/2, z-1/2'
    '-x-1/2, y, z-1/2'
_cell_length_a     6.7730(3)
_cell_length_b     23.1063(11)
_cell_length_c     16.9483(8)
_cell_angle_alpha     90
_cell_angle_beta     90
_cell_angle_gamma     90
_cell_volume     2652.4(2)
_cell_formula_units_Z     4
_cell_measurement_reflns_used     5870
_cell_measurement_theta_min     2.5549
_cell_measurement_theta_max     27.5020
_cell_measurement_temperature     100(2)
_exptl_crystal_description     prism
_exptl_crystal_colour     light-yellow
_exptl_crystal_size_max     0.400
_exptl_crystal_size_mid     0.300
_exptl_crystal_size_min     0.200
_exptl_crystal_density_diffrn     1.548
_exptl_crystal_density_meas     ?
_exptl_crystal_density_method     ?
_exptl_crystal_F_000     1288
_exptl_absorpt_coefficient_mu     1.284
_exptl_absorpt_correction_type     multi-scan
_exptl_absorpt_process_details
;
(CrysAlis PRO; Agilent, 2012)
;
_shelx_estimated_absorpt_T_min     0.628
_shelx_estimated_absorpt_T_max     0.783
_exptl_absorpt_correction_T_min     0.77748
_exptl_absorpt_correction_T_max     1.00000
_diffrn_ambient_temperature     100(2)
_diffrn_radiation_type     MoK\a
_diffrn_radiation_wavelength     0.71073
_diffrn_radiation_source     'SuperNova (Mo) X-ray Source'
_diffrn_radiation_monochromator     Mirror
_diffrn_measurement_device_type
                  'Agilent SuperNova Dual diffractometer with an Atlas detector'
_diffrn_measurement_method     '\w scan'
_diffrn_detector_area_resol_mean     10.4041
_diffrn_reflns_number     21039
_diffrn_reflns_av_R_equivalents     0.0486
_diffrn_reflns_theta_min     2.560
_diffrn_reflns_theta_max     27.500
_diffrn_reflns_theta_full     27.500
_diffrn_measured_fraction_theta_max     0.999
_diffrn_measured_fraction_theta_full     0.999
_diffrn_reflns_limit_h_min     -8
_diffrn_reflns_limit_h_max     8
_diffrn_reflns_limit_k_min     -30
_diffrn_reflns_limit_k_max     29
_diffrn_reflns_limit_l_min     -22
_diffrn_reflns_limit_l_max     21
_diffrn_standards_number     0
_diffrn_standards_interval_count     0
_diffrn_standards_interval_time     0
_diffrn_standards_decay_%     0
_refine_special_details     ?
_reflns_number_total     3047
_reflns_number_gt     2607
_reflns_threshold_expression     'I > 2\s(I)'
_refine_ls_structure_factor_coef     Fsqd
_refine_ls_matrix_type     full
_refine_ls_R_factor_all     0.0361
_refine_ls_R_factor_gt     0.0271
_refine_ls_wR_factor_gt     0.0602
_refine_ls_wR_factor_ref     0.0661
_refine_ls_goodness_of_fit_ref     1.019
_refine_ls_restrained_S_all     1.019
_refine_ls_number_reflns     3047
_refine_ls_number_parameters     171
_refine_ls_number_restraints     4
_refine_ls_weighting_scheme     calc
_refine_ls_weighting_details
              'w=1/[\s^2^(Fo^2^)+(0.0256P)^2^+1.8882P] where P=(Fo^2^+2Fc^2^)/3'
_atom_sites_solution_hydrogens     mixed
_atom_sites_solution_primary     ?
_atom_sites_solution_secondary     ?
_refine_ls_shift/su_max     0.001
_refine_ls_shift/su_mean     0.000
_refine_diff_density_max     0.386
_refine_diff_density_min     -0.340
_refine_ls_extinction_method     none
_refine_ls_extinction_coef     .
loop_
    _atom_type_symbol
    _atom_type_description
    _atom_type_scat_dispersion_real
    _atom_type_scat_dispersion_imag
    _atom_type_scat_source
    'C' 'C' 0.0033 0.0016
                         'International Tables Vol C Tables 4.2.6.8 and 6.1.1.4'
    'H' 'H' 0.0000 0.0000
                         'International Tables Vol C Tables 4.2.6.8 and 6.1.1.4'
    'N' 'N' 0.0061 0.0033
                         'International Tables Vol C Tables 4.2.6.8 and 6.1.1.4'
    'O' 'O' 0.0106 0.0060
                         'International Tables Vol C Tables 4.2.6.8 and 6.1.1.4'
    'S' 'S' 0.1246 0.1234
                         'International Tables Vol C Tables 4.2.6.8 and 6.1.1.4'
    'Zn' 'Zn' 0.2839 1.4301
                         'International Tables Vol C Tables 4.2.6.8 and 6.1.1.4'
_computing_data_collection
;
CrysAlis PRO (Agilent, 2012)
;
_computing_cell_refinement
;
CrysAlis PRO (Agilent, 2012)
;
_computing_data_reduction
;
CrysAlis PRO (Agilent, 2012)
;
_computing_structure_solution
;
SHELXS97 (Sheldrick, 2008)
;
_computing_structure_refinement
;
SHELXL2014 (Sheldrick, 2015)
;
_computing_molecular_graphics
;
ORTEP-3 for Windows (Farrugia, 2012) and DIAMOND (Brandenburg,
2006)
;
_computing_publication_material
;
publCIF (Westrip, 2010)
;
loop_
    _atom_site_type_symbol
    _atom_site_label
    _atom_site_fract_x
    _atom_site_fract_y
    _atom_site_fract_z
    _atom_site_U_iso_or_equiv
    _atom_site_adp_type
    _atom_site_calc_flag
    _atom_site_occupancy
    _atom_site_disorder_assembly
    _atom_site_disorder_group
    Zn Zn 0.7500 0.2500 0.25218(2) 0.01179(9) Uani d 1 . .
    S S1 0.88162(6) 0.32477(2) 0.15608(3) 0.01323(11) Uani d 1 . .
    S S2 0.48554(6) 0.32443(2) 0.22814(3) 0.01403(11) Uani d 1 . .
    N N1 0.5960(2) 0.39933(6) 0.11619(8) 0.0123(3) Uani d 1 . .
    N N2 0.5960(2) 0.21427(6) 0.35319(8) 0.0122(3) Uani d 1 . .
    O O1 0.8068(2) 0.51852(6) 0.09325(9) 0.0221(3) Uani d 1 . .
    H H1O 0.899(3) 0.5406(9) 0.1051(14) 0.033 Uiso d 1 . .
    O O2 0.4459(2) 0.52831(6) 0.15907(9) 0.0273(3) Uani d 1 . .
    H H2O 0.559(2) 0.5263(11) 0.1401(14) 0.041 Uiso d 1 . .
    O O1W 1.1132(2) 0.58995(6) 0.12670(8) 0.0202(3) Uani d 1 . .
    H H1W 1.225(2) 0.5761(10) 0.1348(14) 0.030 Uiso d 1 . .
    H H2W 1.096(3) 0.6133(8) 0.1634(10) 0.030 Uiso d 1 . .
    C C1 0.6497(3) 0.35475(8) 0.16217(10) 0.0123(4) Uani d 1 . .
    C C2 0.7307(3) 0.42078(8) 0.05455(10) 0.0151(4) Uani d 1 . .
    H H2A 0.6521 0.4409 0.0137 0.018 Uiso calc 1 . .
    H H2B 0.7958 0.3872 0.0291 0.018 Uiso calc 1 . .
    C C3 0.8882(3) 0.46162(8) 0.08437(11) 0.0178(4) Uani d 1 . .
    H H3A 0.9390 0.4478 0.1358 0.021 Uiso calc 1 . .
    H H3B 0.9996 0.4627 0.0466 0.021 Uiso calc 1 . .
    C C4 0.3983(3) 0.42555(8) 0.12367(11) 0.0151(4) Uani d 1 . .
    H H4A 0.3018 0.3948 0.1369 0.018 Uiso calc 1 . .
    H H4B 0.3597 0.4422 0.0721 0.018 Uiso calc 1 . .
    C C5 0.3875(3) 0.47266(8) 0.18629(12) 0.0200(4) Uani d 1 . .
    H H5A 0.2503 0.4750 0.2061 0.024 Uiso calc 1 . .
    H H5B 0.4731 0.4615 0.2311 0.024 Uiso calc 1 . .
    C C6 0.4312(3) 0.18264(8) 0.34890(11) 0.0161(4) Uani d 1 . .
    H H6 0.3897 0.1689 0.2988 0.019 Uiso calc 1 . .
    C C7 0.3183(3) 0.16904(8) 0.41461(11) 0.0170(4) Uani d 1 . .
    H H7 0.2017 0.1465 0.4096 0.020 Uiso calc 1 . .
    C C8 0.3791(3) 0.18905(8) 0.48773(11) 0.0154(4) Uani d 1 . .
    H H8 0.3034 0.1810 0.5336 0.019 Uiso calc 1 . .
    C C9 0.5519(3) 0.22098(8) 0.49310(10) 0.0140(4) Uani d 1 . .
    H H9 0.5975 0.2346 0.5428 0.017 Uiso calc 1 . .
    C C10 0.6574(2) 0.23279(7) 0.42442(10) 0.0115(3) Uani d 1 . .
loop_
    _atom_site_aniso_label
    _atom_site_aniso_U_11
    _atom_site_aniso_U_22
    _atom_site_aniso_U_33
    _atom_site_aniso_U_12
    _atom_site_aniso_U_13
    _atom_site_aniso_U_23
    Zn 0.01403(15) 0.01109(16) 0.01025(15) 0.00054(11) 0.000 0.000
    S1 0.0126(2) 0.0131(2) 0.0140(2) 0.00237(17) 0.00144(16) 0.00154(16)
    S2 0.0142(2) 0.0131(2) 0.0149(2) 0.00035(17) 0.00304(17) 0.00135(16)
    N1 0.0122(7) 0.0119(7) 0.0127(7) 0.0013(6) -0.0001(6) -0.0003(6)
    N2 0.0126(7) 0.0115(7) 0.0124(7) 0.0007(6) -0.0003(6) -0.0006(6)
    O1 0.0191(7) 0.0139(7) 0.0332(8) -0.0013(6) 0.0019(6) 0.0008(6)
    O2 0.0186(7) 0.0141(7) 0.0491(10) 0.0024(6) 0.0051(7) -0.0030(6)
    O1W 0.0197(7) 0.0191(8) 0.0219(7) 0.0019(6) 0.0003(6) -0.0048(6)
    C1 0.0142(9) 0.0118(9) 0.0110(8) -0.0004(7) -0.0005(7) -0.0028(6)
    C2 0.0182(9) 0.0148(9) 0.0123(9) 0.0008(7) 0.0018(7) 0.0027(7)
    C3 0.0151(9) 0.0147(10) 0.0236(10) 0.0024(7) 0.0032(7) 0.0034(8)
    C4 0.0130(9) 0.0145(9) 0.0176(9) 0.0033(7) -0.0019(7) 0.0004(7)
    C5 0.0168(9) 0.0196(10) 0.0235(10) 0.0026(8) 0.0020(8) -0.0027(8)
    C6 0.0169(9) 0.0149(9) 0.0164(9) -0.0014(7) -0.0036(7) -0.0019(7)
    C7 0.0131(9) 0.0150(10) 0.0228(10) -0.0033(7) -0.0017(7) 0.0023(8)
    C8 0.0137(9) 0.0157(9) 0.0169(9) 0.0007(7) 0.0027(7) 0.0047(7)
    C9 0.0159(9) 0.0131(9) 0.0129(9) 0.0007(7) -0.0003(7) 0.0017(7)
    C10 0.0115(8) 0.0093(8) 0.0136(9) 0.0004(7) -0.0017(7) 0.0001(7)
_geom_special_details
;
 All esds (except the esd in the dihedral angle between two l.s. planes)
 are estimated using the full covariance matrix.  The cell esds are taken
 into account individually in the estimation of esds in distances, angles
 and torsion angles; correlations between esds in cell parameters are only
 used when they are defined by crystal symmetry.  An approximate (isotropic)
 treatment of cell esds is used for estimating esds involving l.s. planes.
;
loop_
    _geom_bond_atom_site_label_1
    _geom_bond_atom_site_label_2
    _geom_bond_site_symmetry_2
    _geom_bond_distance
    _geom_bond_publ_flag
    Zn N2 2_655 2.1682(15) ?
    Zn N2 . 2.1682(14) ?
    Zn S2 2_655 2.5163(5) ?
    Zn S2 . 2.5163(5) ?
    Zn S1 2_655 2.5361(5) ?
    Zn S1 . 2.5361(5) ?
    S1 C1 . 1.7198(18) ?
    S2 C1 . 1.7253(18) ?
    N1 C1 . 1.342(2) ?
    N1 C2 . 1.473(2) ?
    N1 C4 . 1.475(2) ?
    N2 C6 . 1.336(2) ?
    N2 C10 . 1.347(2) ?
    O1 C3 . 1.434(2) ?
    O1 H1O . 0.832(10) ?
    O2 C5 . 1.422(2) ?
    O2 H2O . 0.830(10) ?
    O1W H1W . 0.835(10) ?
    O1W H2W . 0.832(9) ?
    C2 C3 . 1.511(3) ?
    C2 H2A . 0.9900 ?
    C2 H2B . 0.9900 ?
    C3 H3A . 0.9900 ?
    C3 H3B . 0.9900 ?
    C4 C5 . 1.522(3) ?
    C4 H4A . 0.9900 ?
    C4 H4B . 0.9900 ?
    C5 H5A . 0.9900 ?
    C5 H5B . 0.9900 ?
    C6 C7 . 1.387(3) ?
    C6 H6 . 0.9500 ?
    C7 C8 . 1.385(3) ?
    C7 H7 . 0.9500 ?
    C8 C9 . 1.386(3) ?
    C8 H8 . 0.9500 ?
    C9 C10 . 1.393(2) ?
    C9 H9 . 0.9500 ?
    C10 C10 2_655 1.485(3) ?
loop_
    _geom_angle_atom_site_label_1
    _geom_angle_atom_site_label_2
    _geom_angle_atom_site_label_3
    _geom_angle_site_symmetry_1
    _geom_angle_site_symmetry_3
    _geom_angle
    _geom_angle_publ_flag
    N2 Zn N2 2_655 . 75.71(8) ?
    N2 Zn S2 2_655 2_655 92.61(4) ?
    N2 Zn S2 . 2_655 102.13(4) ?
    N2 Zn S2 2_655 . 102.13(4) ?
    N2 Zn S2 . . 92.61(4) ?
    S2 Zn S2 2_655 . 161.36(2) ?
    N2 Zn S1 2_655 2_655 159.33(4) ?
    N2 Zn S1 . 2_655 94.50(4) ?
    S2 Zn S1 2_655 2_655 71.377(15) ?
    S2 Zn S1 . 2_655 96.394(15) ?
    N2 Zn S1 2_655 . 94.50(4) ?
    N2 Zn S1 . . 159.33(4) ?
    S2 Zn S1 2_655 . 96.394(15) ?
    S2 Zn S1 . . 71.376(15) ?
    S1 Zn S1 2_655 . 100.09(2) ?
    C1 S1 Zn . . 85.11(6) ?
    C1 S2 Zn . . 85.62(6) ?
    C1 N1 C2 . . 120.14(14) ?
    C1 N1 C4 . . 120.76(15) ?
    C2 N1 C4 . . 119.02(14) ?
    C6 N2 C10 . . 118.74(15) ?
    C6 N2 Zn . . 124.56(12) ?
    C10 N2 Zn . . 115.97(11) ?
    C3 O1 H1O . . 107.5(17) ?
    C5 O2 H2O . . 109.3(18) ?
    H1W O1W H2W . . 105(2) ?
    N1 C1 S1 . . 121.46(13) ?
    N1 C1 S2 . . 120.88(13) ?
    S1 C1 S2 . . 117.64(10) ?
    N1 C2 C3 . . 114.22(15) ?
    N1 C2 H2A . . 108.7 ?
    C3 C2 H2A . . 108.7 ?
    N1 C2 H2B . . 108.7 ?
    C3 C2 H2B . . 108.7 ?
    H2A C2 H2B . . 107.6 ?
    O1 C3 C2 . . 109.67(15) ?
    O1 C3 H3A . . 109.7 ?
    C2 C3 H3A . . 109.7 ?
    O1 C3 H3B . . 109.7 ?
    C2 C3 H3B . . 109.7 ?
    H3A C3 H3B . . 108.2 ?
    N1 C4 C5 . . 113.40(15) ?
    N1 C4 H4A . . 108.9 ?
    C5 C4 H4A . . 108.9 ?
    N1 C4 H4B . . 108.9 ?
    C5 C4 H4B . . 108.9 ?
    H4A C4 H4B . . 107.7 ?
    O2 C5 C4 . . 114.03(16) ?
    O2 C5 H5A . . 108.7 ?
    C4 C5 H5A . . 108.7 ?
    O2 C5 H5B . . 108.7 ?
    C4 C5 H5B . . 108.7 ?
    H5A C5 H5B . . 107.6 ?
    N2 C6 C7 . . 122.73(17) ?
    N2 C6 H6 . . 118.6 ?
    C7 C6 H6 . . 118.6 ?
    C8 C7 C6 . . 118.61(17) ?
    C8 C7 H7 . . 120.7 ?
    C6 C7 H7 . . 120.7 ?
    C7 C8 C9 . . 119.16(17) ?
    C7 C8 H8 . . 120.4 ?
    C9 C8 H8 . . 120.4 ?
    C8 C9 C10 . . 118.85(16) ?
    C8 C9 H9 . . 120.6 ?
    C10 C9 H9 . . 120.6 ?
    N2 C10 C9 . . 121.89(16) ?
    N2 C10 C10 . 2_655 115.54(10) ?
    C9 C10 C10 . 2_655 122.56(11) ?
loop_
    _geom_torsion_atom_site_label_1
    _geom_torsion_atom_site_label_2
    _geom_torsion_atom_site_label_3
    _geom_torsion_atom_site_label_4
    _geom_torsion_site_symmetry_1
    _geom_torsion_site_symmetry_2
    _geom_torsion_site_symmetry_3
    _geom_torsion_site_symmetry_4
    _geom_torsion
    _geom_torsion_publ_flag
    C2 N1 C1 S1 . . . . 4.9(2) ?
    C4 N1 C1 S1 . . . . -178.34(12) ?
    C2 N1 C1 S2 . . . . -173.68(12) ?
    C4 N1 C1 S2 . . . . 3.1(2) ?
    Zn S1 C1 N1 . . . . -173.88(14) ?
    Zn S1 C1 S2 . . . . 4.70(9) ?
    Zn S2 C1 N1 . . . . 173.85(14) ?
    Zn S2 C1 S1 . . . . -4.73(9) ?
    C1 N1 C2 C3 . . . . -81.8(2) ?
    C4 N1 C2 C3 . . . . 101.31(18) ?
    N1 C2 C3 O1 . . . . -80.47(19) ?
    C1 N1 C4 C5 . . . . 86.7(2) ?
    C2 N1 C4 C5 . . . . -96.50(19) ?
    N1 C4 C5 O2 . . . . 85.17(19) ?
    C10 N2 C6 C7 . . . . 1.4(3) ?
    Zn N2 C6 C7 . . . . -168.48(14) ?
    N2 C6 C7 C8 . . . . -0.1(3) ?
    C6 C7 C8 C9 . . . . -1.1(3) ?
    C7 C8 C9 C10 . . . . 1.1(3) ?
    C6 N2 C10 C9 . . . . -1.4(3) ?
    Zn N2 C10 C9 . . . . 169.27(13) ?
    C6 N2 C10 C10 . . . 2_655 179.44(18) ?
    Zn N2 C10 C10 . . . 2_655 -9.8(2) ?
    C8 C9 C10 N2 . . . . 0.2(3) ?
    C8 C9 C10 C10 . . . 2_655 179.3(2) ?
loop_
    _geom_hbond_atom_site_label_D
    _geom_hbond_atom_site_label_H
    _geom_hbond_atom_site_label_A
    _geom_hbond_site_symmetry_A
    _geom_hbond_distance_DH
    _geom_hbond_distance_HA
    _geom_hbond_distance_DA
    _geom_hbond_angle_DHA
    O2 H2O O1 . 0.832(15) 1.865(16) 2.696(2) 177(3)
    O1 H1O O1W . 0.83(2) 1.88(2) 2.7115(19) 177(2)
    O1W H1W O2 1_655 0.834(16) 1.905(18) 2.7216(19) 166(2)
    O1W H2W S2 4_565 0.832(18) 2.451(18) 3.2733(15) 169.9(19)
    C7 H7 O1W 3_645 0.95 2.58 3.517(2) 171
    C6 H6 S2 2_555 0.95 2.81 3.490(2) 129
    C9 H9 S1 8_756 0.95 2.84 3.6857(18) 149
_shelx_hkl_file
;
   0  -3   0 34.8620 76.6066   3
   0  -4   0 273671. 4066.94   3
   0  -5   0 124.721 330.151   3
   0  -6   0 107226. 3133.72   3
   0  -7   0 939.773 465.303   3
   0  -8   0 261190. 5710.28   3
   0   9   0 300.119 283.828   3
   0  -9   0 871.596 515.509   3
   0  10   0 22765.4 1868.46   3
   0 -10   0 20550.0 1798.76   3
   0  11   0 1093.75 523.368   3
   0 -11   0 1805.49 882.684   3
   0  12   0 724983. 11565.5   3
   0 -12   0 744239. 11814.4   3
   0  13   0 3513.74 945.963   3
   0 -13   0 3003.88 1218.78   3
   0  14   0 985002. 14659.2   3
   0 -14   0 942167. 14490.9   3
   0 -15   0 483.751 677.984   3
   0  15   0 1996.69 760.324   3
   0  16   0 666.431 472.806   3
   0 -16   0 863.935 600.817   2
   0 -16   0 77.7979 378.526   3
   0 -17   0 358.883 446.722   3
   0 -17   0 705.824 561.338   2
   0 -18   0 54224.8 3786.24   2
   0 -18   0 51967.2 3951.07   3
   0 -19   0 2090.78 984.848   3
   0 -19   0 1346.36 877.705   2
   0 -20   0 207271. 8375.37   3
   0 -20   0 180632. 7327.08   2
   0 -21   0-771.720 624.106   2
   0 -22   0 6941.15 1530.80   2
   0 -23   0 357.709 571.863   2
   0 -24   0 23609.2 2995.86   2
   0 -25   0 4195.89 1327.51   2
   0 -26   0 193699. 8887.94   2
   0 -27   0 2970.52 1153.13   2
   0 -28   0 202422. 9438.03   2
   0 -29   0 913.343 916.108   2
   0 -30   0 30238.1 3807.03   2
   0  -3  -1 121.734 107.086   2
   0  -3   1 135.589 130.160   3
   0  -4  -1-35.9732 138.767   2
   0  -4   1-7.06140 125.792   3
   0  -5  -1-64.0423 125.755   2
   0  -5   1 142.326 210.399   3
   0  -6  -1 116.441 196.917   2
   0  -6   1 33.8766 209.199   3
   0  -6  -1 73.8262 196.372   3
   0  -7  -1-46.7026 205.215   3
   0  -7  -1-129.099 277.008   2
   0  -7   1 72.4138 266.760   3
   0   8   1-46.4485 184.675   3
   0  -8  -1 617.916 361.245   3
   0  -8   1-16.2779 317.743   3
   0  -8  -1 84.5862 186.023   2
   0   9   1 179.419 216.993   3
   0  -9  -1 136.452 283.675   2
   0  -9  -1-498.935 339.387   3
   0  -9   1 130.565 295.298   3
   0 -10  -1 127.769 260.262   2
   0 -10   1-153.083 339.788   3
   0  10   1 168.022 305.897   3
   0 -10  -1 261.099 369.877   3
   0 -11   1-77.9995 324.015   3
   0 -11  -1-620.462 383.735   2
   0  11   1 269.183 263.357   3
   0  11  -1 601.215 393.362   3
   0 -11  -1-345.421 378.956   3
   0 -12   1 308.276 404.441   3
   0 -12  -1-86.6569 353.354   3
   0 -12  -1-37.6291 289.240   2
   0  12  -1 218.640 395.959   3
   0  12   1 353.143 333.536   3
   0 -13  -1 125.404 419.400   2
   0  13  -1 197.445 348.192   3
   0  13   1-22.2478 285.051   3
   0 -13   1-238.093 412.234   3
   0 -13  -1 252.367 500.778   3
   0 -14  -1 58.7449 494.417   3
   0 -14  -1 219.406 450.092   2
   0  14   1 133.498 395.255   3
   0 -14   1-137.073 550.983   3
   0  14  -1 1052.37 607.239   3
   0  15  -1 186.085 404.373   3
   0  15   1-321.378 359.943   3
   0 -15   1-244.878 505.999   3
   0 -15  -1-373.224 454.450   3
   0 -15  -1-87.6315 484.739   2
   0  16  -1-537.840 531.017   3
   0  16   1 68.3174 326.169   3
   0 -16  -1-186.419 382.866   2
   0 -16   1 17.3933 392.465   3
   0 -17   1 312.492 587.803   3
   0 -17  -1 371.012 416.008   2
   0 -18   1 428.446 543.104   3
   0 -18  -1-8.57130 405.530   2
   0 -19   1 368.271 410.800   3
   0 -19  -1 393.231 553.494   2
   0 -20   1-453.332 576.227   3
   0 -20  -1 162.155 443.898   2
   0 -20   1-3.37370 467.808   2
   0 -21  -1 330.286 489.306   2
   0 -21   1-1538.30 888.328   3
   0 -21   1-319.079 677.041   2
   0 -22   1 60.7707 596.469   2
   0 -22   1-17.1678 538.882   3
   0 -22  -1 422.605 633.657   2
   0 -23  -1 458.146 551.231   2
   0 -23   1-504.093 712.427   3
   0 -23   1-28.1175 706.488   2
   0 -24   1 14.4000 517.377   3
   0 -24  -1-247.359 530.452   2
   0 -24   1-194.994 817.487   2
   0 -25  -1-829.342 662.319   2
   0 -25   1-1115.96 831.979   2
   0 -26  -1-1663.56 996.727   2
   0 -26   1 187.727 755.508   2
   0 -27  -1-233.668 552.192   2
   0 -27   1-98.4220 619.718   2
   0 -28  -1 283.417 647.744   2
   0 -28   1 2141.30 1232.25   2
   0 -29   1 1172.27 966.640   2
   0 -29  -1-30.5899 737.661   2
   0 -30   1-576.731 718.887   2
   0 -30  -1 1263.46 1003.67   2
   0  -1  -2 7326.13 565.750   2
   0   1  -2 7135.04 560.532   1
   0  -2  -2 277286. 3548.28   2
   0  -2   2 264657. 3714.89   3
   0   2  -2 279821. 3643.72   1
   0  -3  -2 276736. 3775.62   2
   0  -3   2 278572. 4152.33   3
   0   3  -2 278747. 3833.56   1
   0   4   2 23804.8 1190.40   2
   0  -4   2 24209.8 1355.85   3
   0  -4  -2 27296.3 1277.42   2
   0  -5   2 168469. 3416.64   1
   0   5   2 167175. 3483.02   2
   0  -5  -2 179573. 3511.27   2
   0  -5   2 177661. 3963.01   3
   0   6   2 107660. 2997.05   2
   0  -6   2 111775. 3415.61   3
   0   6   2 103032. 3167.56   3
   0  -6   2 107672. 2905.41   1
   0  -6  -2 112176. 3014.99   2
   0  -7  -2 20726.0 1425.19   2
   0   7   2 22113.1 1442.44   2
   0   7   2 21195.9 1536.99   3
   0  -7   2 23729.1 1688.56   3
   0   8   2 18181.7 1514.36   3
   0  -8  -2 20676.3 1495.10   2
   0  -8   2 19594.8 1632.53   3
   0   9   2 47428.5 2591.73   3
   0  -9  -2 50807.5 2484.05   2
   0  -9   2 53343.2 2817.28   3
   0 -10   2 195955. 5659.29   3
   0 -10  -2 190483. 5045.42   2
   0  10   2 180132. 5299.08   3
   0 -11  -2 163041. 4898.70   2
   0  11   2 164510. 5264.17   3
   0 -11   2 158131. 5308.67   3
   0 -12  -2 282992. 6777.44   2
   0  12  -2 293532. 7593.56   3
   0 -12   2 289066. 7507.71   3
   0  12   2 298878. 7412.22   3
   0  13   2 2688.40 729.533   3
   0  13  -2 3691.73 954.913   3
   0 -13  -2 4524.52 1095.76   2
   0 -13   2 2490.38 741.701   3
   0 -14   2 447806. 10161.6   3
   0  14  -2 459015. 10176.8   3
   0  14   2 435477. 9676.12   3
   0 -14  -2 432746. 9080.53   2
   0 -15   2 112838. 5288.74   3
   0  15   2 112615. 5110.67   3
   0  15  -2 108377. 5162.50   3
   0 -15  -2 116471. 4904.36   2
   0 -16  -2 107904. 4898.33   2
   0  16   2 107765. 5183.05   3
   0 -16   2 104966. 5271.91   3
   0 -17   2 2888.94 1003.15   3
   0 -17  -2 3459.82 939.307   2
   0 -18   2 25418.5 2802.60   3
   0 -18  -2 29650.9 2755.74   2
   0 -19   2 2265.49 928.035   3
   0 -19  -2 3090.06 961.784   2
   0 -20   2 2064.43 1049.77   3
   0 -20  -2 2021.51 851.872   2
   0 -21  -2 18233.0 2403.60   2
   0 -21   2 22408.6 2907.69   3
   0 -22  -2 16758.0 2327.69   2
   0 -22   2 14294.1 2381.44   3
   0 -23  -2 658.299 598.698   2
   0 -23   2 567.738 626.769   2
   0 -23   2-87.5326 912.732   3
   0 -24   2 58669.0 4796.59   2
   0 -24   2 49436.0 4718.31   3
   0 -24  -2 48694.3 4220.45   2
   0 -25   2 2204.39 1027.74   2
   0 -25   2 2012.89 1069.19   3
   0 -25  -2 2569.77 1136.26   2
   0 -26   2 173227. 8652.14   2
   0 -26  -2 184439. 8488.26   2
   0 -26   2 171217. 9141.43   3
   0 -27   2 27531.5 3548.33   2
   0 -27  -2 29354.6 3490.42   2
   0 -28   2 117931. 7423.00   2
   0 -28  -2 121060. 7137.44   2
   0 -29   2 26239.4 3578.45   2
   0 -29  -2 26060.4 3391.84   2
   0   0  -3-46.2681 105.549   5
   0   0   3 77.9614 113.530   5
   0   0  -3-33.5871 200.111   1
   0   1  -3 48.1706 150.518   1
   0   1   3 53.0475 69.5021   4
   0  -1  -3 54.4756 86.3773   4
   0  -1  -3 281.997 93.2683   5
   0  -1  -3 105.908 191.420   1
   0   1   3 42.0094 76.3189   5
   0   1  -3-10.8922 96.4957   5
   0  -2  -3-27.1484 140.127   2
   0   2   3 68.7058 79.2317   5
   0   2   3-22.6421 88.8511   4
   0   2  -3 209.291 210.324   1
   0  -3   3-202.632 227.860   3
   0  -3  -3 160.376 146.751   2
   0   3  -3 396.620 266.253   1
   0   4   3 35.5835 136.360   2
   0  -4  -3-38.7075 163.344   2
   0   4  -3 14.0700 202.575   1
   0  -4   3 131.909 248.422   3
   0  -5   3-2.80752 184.809   1
   0  -5  -3-19.6051 235.799   2
   0   5   3 81.9309 155.709   2
   0   5  -3 133.348 193.693   1
   0  -5   3 137.561 268.125   3
   0  -6   3-95.4227 201.384   1
   0   6   3 7.99822 192.170   2
   0  -6   3 40.4678 277.938   3
   0  -6  -3 212.885 213.078   2
   0   7   3-29.2167 197.057   2
   0  -7  -3 198.945 257.618   2
   0  -7   3-300.566 231.675   1
   0  -7   3-134.749 312.443   3
   0   8   3 131.121 248.013   3
   0  -8   3-52.0054 293.220   3
   0  -8   3 205.192 240.582   1
   0   8   3-56.0808 235.423   2
   0  -8  -3-634.689 325.366   2
   0  -9   3 82.9321 252.441   3
   0  -9   3 447.752 332.773   1
   0  -9  -3-25.6425 331.464   2
   0   9   3 172.270 225.600   3
   0   9   3 142.521 220.195   2
   0 -10   3 278.662 242.350   1
   0 -10  -3-132.424 262.113   2
   0 -10   3 44.7350 451.086   3
   0  10   3-578.127 371.389   3
   0 -11   3 37.4525 255.980   1
   0 -11   3 150.562 366.818   3
   0 -11  -3 215.641 353.091   2
   0  11   3-126.452 331.013   3
   0 -12  -3 33.8911 341.553   2
   0 -12   3 26.4369 412.719   3
   0 -12   3 85.0933 308.504   1
   0  12   3 10.6037 247.736   3
   0  13  -3-204.821 274.708   3
   0 -13   3-125.324 254.938   1
   0  13   3-610.063 406.289   3
   0 -13  -3-494.048 409.686   2
   0 -13   3 292.577 500.840   3
   0  14  -3-109.253 298.166   3
   0 -14   3-96.9996 220.990   1
   0  14   3 265.890 359.999   3
   0 -14  -3-67.1194 353.861   2
   0 -14   3-778.651 537.967   3
   0  15   3 381.920 406.846   3
   0 -15  -3-196.639 479.864   2
   0  15  -3 309.725 353.781   3
   0 -15   3-964.226 613.823   3
   0 -15   3 107.010 160.766   1
   0  16   3 774.386 510.137   3
   0 -16  -3 279.139 370.277   2
   0 -16   3 301.204 243.950   1
   0 -16   3 62.6194 454.912   3
   0 -17   3 727.638 751.426   3
   0 -17  -3-615.884 490.139   2
   0 -18   3-347.105 474.642   3
   0 -18  -3-890.544 579.844   2
   0 -19   3-417.581 742.569   3
   0 -19  -3 100.350 534.282   2
   0 -20  -3-1417.11 727.001   2
   0 -20   3-493.118 429.249   1
   0 -20   3 27.3389 488.324   3
   0 -21  -3 96.3006 366.001   2
   0 -21   3-530.034 614.339   3
   0 -21   3 174.220 384.357   1
   0 -22  -3 1253.79 742.129   2
   0 -22   3-568.128 660.292   3
   0 -23   3 354.531 583.215   3
   0 -23  -3 129.639 480.423   2
   0 -24   3 1295.29 930.848   3
   0 -24  -3-156.007 608.364   2
   0 -25   3-636.530 694.119   3
   0 -25  -3 2530.05 1018.30   2
   0 -26   3 983.750 777.192   3
   0 -26   3-172.665 617.409   2
   0 -26  -3 327.064 503.906   2
   0 -27   3-289.734 673.381   2
   0 -27  -3 193.821 494.138   2
   0 -28  -3-2146.01 1078.69   2
   0 -28   3-6.06813 732.925   3
   0 -28   3-2416.47 1180.61   2
   0 -29  -3-1311.13 862.505   2
   0 -29   3 520.969 835.548   2
   0   0  -4 399218. 6021.70   1
   0   0  -4 382825. 4394.08   5
   0   0  -4 395820. 3205.82   4
   0   0   4 402688. 3258.14   4
   0  -1  -4 246125. 4782.76   1
   0  -1  -4 241381. 2820.00   4
   0  -1  -4 238240. 3156.68   5
   0   1  -4 248495. 4697.25   1
   0   1  -4 241330. 3824.09   5
   0  -1   4 252587. 2631.92   4
   0   1   4 254635. 2842.02   4
   0   1  -4 248707. 2599.21   4
   0   1   4 243931. 3201.36   5
   0   2   4 902239. 5526.10   5
   0  -2  -4 920430. 8911.95   2
   0   2  -4 885388. 7872.13   5
   0   2  -4 935377. 9110.83   1
   0   2   4 895980. 6157.70   4
   0   2  -4 898062. 5604.93   4
   0   3  -4 108764. 3146.14   1
   0   3   4 106920. 1718.14   5
   0   3   4 102085. 2986.28   2
   0   3   4 109968. 2473.90   4
   0  -4   4 301792. 5686.15   3
   0   4   4 293699. 5220.65   2
   0  -4  -4 289283. 5160.67   2
   0   4  -4 302807. 5348.75   1
   0  -5   4 335197. 6283.75   3
   0   5   4 327454. 5645.25   2
   0  -5   4 328254. 5915.95   1
   0  -5  -4 332977. 5689.53   2
   0   5  -4 334050. 5763.39   1
   0   6  -4 43659.4 2152.43   1
   0  -6  -4 46940.3 2220.48   2
   0  -6   4 39403.2 2103.02   1
   0   6   4 40642.4 2065.96   2
   0  -6   4 41877.8 2312.48   3
   0  -7   4 226274. 5658.48   3
   0  -7  -4 236220. 5160.92   2
   0   7   4 219335. 4977.51   2
   0  -7   4 225140. 5183.95   1
   0  -8   4 92826.4 3428.30   1
   0   8   4 91261.3 3371.93   2
   0  -8  -4 96945.0 3436.83   2
   0  -8   4 93491.8 3787.90   3
   0  -9   4 12166.8 1413.61   3
   0  -9  -4 12890.9 1319.67   2
   0  -9   4 12232.8 1286.69   1
   0   9   4 11356.6 1254.93   2
   0  10   4 215867. 5985.86   3
   0 -10  -4 223825. 5656.02   2
   0  10   4 218446. 5636.01   2
   0 -10   4 230218. 6454.99   3
   0 -10   4 217474. 5555.82   1
   0 -11   4 34420.8 2621.61   3
   0  11   4 31087.8 2204.31   2
   0  11   4 31330.9 2390.52   3
   0 -11   4 33833.5 2249.25   1
   0 -11  -4 32959.1 2259.82   2
   0 -12   4 35000.0 2749.64   3
   0  12   4 37873.6 2735.32   3
   0 -12  -4 35705.7 2444.10   2
   0 -12   4 35155.6 2361.80   1
   0 -13   4 146945. 4948.20   1
   0 -13   4 145289. 5722.09   3
   0 -13  -4 141305. 5048.97   2
   0  13   4 146682. 5541.85   3
   0  14  -4 60130.3 3847.57   3
   0 -14  -4 56410.3 3300.25   2
   0 -14   4 56706.3 3732.86   3
   0  14   4 63732.9 3786.24   3
   0 -15   4 13567.4 1922.23   3
   0 -15  -4 12443.2 1682.38   2
   0  15   4 14531.5 1919.36   3
   0  16   4 279185. 8474.30   3
   0 -16  -4 293494. 8027.83   2
   0 -16   4 296281. 9030.41   3
   0 -17   4-143.351 549.441   3
   0 -17  -4 1605.72 741.996   2
   0 -18   4 16532.7 2329.92   3
   0 -18  -4 14368.8 1917.35   2
   0 -19   4 87614.0 5447.36   3
   0 -19   4 99684.3 4731.04   1
   0 -19  -4 95299.0 5046.59   2
   0 -20   4 48079.9 3370.96   1
   0 -20  -4 48139.7 3685.04   2
   0 -21   4 17072.1 2630.06   3
   0 -21  -4 18831.7 2409.77   2
   0 -22  -4 24666.4 2801.72   2
   0 -22   4 22591.2 3045.89   3
   0 -23   4 22706.6 3159.00   3
   0 -23  -4 27229.0 3046.48   2
   0 -24  -4 35566.9 3531.81   2
   0 -24   4 30478.3 3706.75   3
   0 -25  -4 6826.18 1622.36   2
   0 -25   4 6965.16 1907.73   3
   0 -26  -4 6269.60 1612.12   2
   0 -26   4 6525.11 1915.62   3
   0 -27   4 24337.6 3572.40   3
   0 -27  -4 17802.3 2668.64   2
   0 -27   4 18458.5 3023.88   2
   0 -28   4 7704.83 2038.10   2
   0 -28  -4 10140.5 2057.79   2
   0 -28   4 13985.6 2822.36   3
   0 -29  -4-567.864 592.895   2
   0 -29   4-756.894 847.944   3
   0   0  -5 99.8381 251.197   1
   0   0  -5 27.4879 76.7663   4
   0   0  -5 295.243 154.654   5
   0   0   5 56.4461 87.6844   4
   0   1   5 250.651 162.665   5
   0   1   5 72.2887 108.724   4
   0   1  -5 299.935 314.588   1
   0  -1  -5 143.677 114.485   4
   0  -1   5 157.946 103.995   4
   0  -1  -5 186.843 333.301   1
   0   1  -5-51.3009 114.058   5
   0  -1  -5 182.217 126.166   5
   0   1  -5 60.9721 74.7439   4
   0  -2  -5-0.50608 105.612   5
   0   2  -5 96.0636 104.946   4
   0   2   5 49.6573 128.950   4
   0   2  -5 105.899 194.642   5
   0   2   5 74.2895 112.959   5
   0  -2  -5-62.7821 296.574   1
   0   2   5-141.338 229.987   2
   0   2  -5-191.848 296.239   1
   0   3  -5 266.515 252.905   1
   0   3  -5 348.593 176.783   4
   0  -3  -5 404.252 241.296   2
   0   3   5 69.5002 142.881   5
   0   3   5-9.69270 117.262   4
   0   3   5-107.643 165.696   2
   0   3  -5 178.830 135.307   5
   0   4  -5 37.7578 162.648   5
   0   4  -5-96.8529 326.380   1
   0  -4   5 48.4743 257.602   3
   0   4   5 63.4524 79.1824   5
   0   4   5 435.667 257.175   4
   0  -4  -5 337.712 227.399   2
   0   5  -5-84.9938 261.646   1
   0  -5   5-107.151 285.253   3
   0   5   5 75.7007 233.172   2
   0  -5   5-45.6976 263.944   1
   0  -5  -5-49.4012 250.541   2
   0  -6   5 161.928 229.476   1
   0  -6  -5 285.900 230.008   2
   0   6  -5-12.0962 293.743   1
   0   6   5 115.074 203.672   2
   0  -6   5-113.531 338.132   3
   0   7   5 222.293 245.431   2
   0  -7   5-206.104 258.827   1
   0  -7  -5 224.186 244.778   2
   0   7  -5 73.6456 269.198   1
   0  -7   5 398.522 395.542   3
   0  -8   5 240.517 266.758   1
   0  -8  -5 336.249 311.373   2
   0   8   5-306.898 273.120   2
   0  -8   5 128.271 278.766   3
   0  -9  -5-155.264 246.985   2
   0  -9   5 903.076 421.331   1
   0   9   5 72.1032 211.273   2
   0  -9   5 299.738 419.392   3
   0 -10   5-100.851 286.327   3
   0  10   5 333.513 260.318   2
   0 -10   5 308.477 313.518   1
   0 -10  -5 152.283 291.195   2
   0  11   5-636.046 387.245   2
   0 -11  -5 148.318 302.005   2
   0 -11   5-1004.35 540.664   3
   0 -11   5 11.1454 228.622   1
   0 -12   5-91.8521 345.075   1
   0  12   5-17.7361 251.966   2
   0  12   5-802.987 459.830   3
   0 -12  -5-52.2014 412.758   2
   0 -12   5 38.8904 494.097   3
   0  13   5-54.4887 254.426   2
   0  13   5 27.2709 331.030   3
   0 -13  -5-817.228 501.027   2
   0 -13   5-44.2928 508.026   3
   0 -13   5-51.3927 146.531   1
   0 -14   5 536.029 365.305   1
   0 -14   5 137.048 419.742   3
   0 -14  -5-813.139 518.451   2
   0  14   5-830.127 503.954   3
   0  14  -5 82.4593 340.526   3
   0 -15   5-187.618 591.487   3
   0  15   5-79.4609 309.038   3
   0 -15  -5-814.460 518.992   2
   0 -16   5 132.842 481.890   3
   0 -16  -5 82.5768 551.622   2
   0 -17   5 577.267 558.400   3
   0 -17  -5-359.291 436.594   2
   0 -18   5-860.604 566.641   3
   0 -18   5-919.363 539.603   1
   0 -18  -5 383.854 441.560   2
   0 -19   5-24.7146 377.879   1
   0 -19  -5 655.044 465.240   2
   0 -19   5 53.3341 595.291   3
   0 -20  -5 829.011 628.082   2
   0 -20   5-141.951 599.359   3
   0 -21   5-365.142 683.916   3
   0 -21  -5-979.057 662.763   2
   0 -22  -5-450.910 545.749   2
   0  22   5 124.441 278.402   5
   0 -22   5 871.209 739.972   3
   0 -23   5 1672.24 1175.85   3
   0 -23  -5 994.680 795.574   2
   0 -24  -5-101.390 495.280   2
   0 -24   5 107.039 512.803   3
   0 -25  -5-1010.30 723.127   2
   0 -25   5 215.121 926.517   3
   0 -26  -5 558.071 534.890   2
   0 -26   5-645.872 733.973   3
   0 -27  -5 845.230 646.822   2
   0 -27   5-89.6584 928.564   3
   0 -28   5 56.5055 684.742   3
   0 -28  -5-1205.46 896.809   2
   0 -29   5 884.954 747.580   2
   0 -29   5-2548.47 1385.43   3
   0 -29  -5-1012.18 788.573   2
   0   0  -6 9670.11 861.687   5
   0   0   6 9301.52 619.006   4
   0   0  -6 9698.57 1189.94   1
   0   0  -6 9492.25 603.884   4
   0   1  -6 40587.3 1238.80   4
   0  -1   6 41722.7 1269.71   4
   0   1  -6 41775.0 1896.45   5
   0  -1  -6 44110.6 1384.18   4
   0   1  -6 40734.7 2348.70   1
   0   1   6 40650.0 1356.85   4
   0  -1  -6 41631.2 1676.37   5
   0  -1  -6 38911.4 2329.67   1
   0  -2  -6 3259.93 445.711   5
   0   2   6 3835.19 462.659   4
   0   2   6 4331.17 762.617   2
   0  -2  -6 4138.57 814.244   1
   0   2  -6 2562.49 600.640   1
   0   2  -6 4596.62 671.741   5
   0   2  -6 3708.73 402.713   4
   0   3   6 16414.3 1030.84   4
   0   3   6 16756.7 1472.78   2
   0   3  -6 17198.3 923.317   4
   0   3  -6 16884.8 1524.64   1
   0   3  -6 16435.6 1325.25   5
   0   3   6 16870.1 925.196   5
   0  -3  -6 16374.3 1573.65   1
   0  -4  -6 153980. 4534.68   2
   0   4  -6 146401. 4177.36   5
   0   4  -6 147578. 3073.45   4
   0   4   6 155627. 3444.66   4
   0   4   6 152896. 2555.47   5
   0   4   6 146013. 4367.91   2
   0   4  -6 156305. 4602.49   1
   0  -5   6 12785.2 1405.66   1
   0  -5   6 10521.2 1279.61   3
   0  -5  -6 12694.2 1318.98   2
   0   5  -6 11059.1 1249.56   1
   0   5   6 11792.4 1264.47   2
   0   5   6 12851.8 1076.99   4
   0   5  -6 10587.7 1175.16   5
   0   5   6 11751.1 667.529   5
   0  -6   6 346955. 7509.38   3
   0  -6  -6 341348. 6911.63   2
   0   6   6 335360. 3447.51   5
   0  -6   6 329149. 7152.96   1
   0   6  -6 347675. 7051.99   1
   0   6   6 325663. 6736.89   2
   0   6  -6 340582. 6912.92   5
   0   6   6 357431. 6148.65   4
   0   7  -6 116840. 4209.59   5
   0  -7   6 115065. 4430.16   3
   0  -7   6 119277. 4364.31   1
   0   7   6 109793. 3989.50   2
   0   7  -6 116734. 4153.30   1
   0  -7  -6 124451. 4246.59   2
   0   8  -6 266813. 6429.84   1
   0   8   6 256029. 6236.04   2
   0  -8   6 264581. 6906.50   3
   0  -8  -6 269078. 6381.30   2
   0  -8   6 252400. 6480.40   1
   0  -9  -6 1776.41 611.439   2
   0   9   6 1187.91 474.157   2
   0  -9   6 1534.78 640.394   3
   0  -9   6 1099.56 474.974   1
   0 -10  -6 188996. 5633.87   2
   0  10   6 183445. 5556.41   2
   0 -10   6 182528. 5735.56   1
   0 -10   6 191782. 6273.53   3
   0 -11  -6 13292.5 1560.81   2
   0 -11   6 12359.9 1661.45   3
   0  11   6 13150.1 1556.70   2
   0 -12  -6 224617. 6479.05   2
   0 -12   6 238081. 7481.04   3
   0 -13  -6 29290.8 2439.38   2
   0  13   6 28896.3 2575.73   3
   0 -13   6 32356.5 2866.40   3
   0 -14  -6 94269.6 4447.13   2
   0 -14   6 91000.0 4891.66   3
   0  14   6 93449.1 4770.73   3
   0  15   6 15775.1 2013.69   3
   0 -15  -6 11993.2 1673.41   2
   0 -15   6 14921.6 2033.34   3
   0 -16   6 70370.7 4597.49   3
   0 -16  -6 76783.7 4251.10   2
   0 -17   6 195.869 567.661   3
   0 -17  -6 617.864 607.918   2
   0 -17   6 1196.18 526.547   1
   0 -18   6 24440.5 2884.51   3
   0 -18   6 22680.2 2393.85   1
   0 -18  -6 24607.5 2534.56   2
   0 -19   6 749.777 713.047   3
   0 -19  -6 790.118 515.138   2
   0 -20   6 70051.5 5096.95   3
   0 -20  -6 65515.2 4392.79   2
   0 -21  -6 25934.4 2815.66   2
   0 -21   6 25455.6 3205.76   3
   0 -22   6 50838.7 4594.11   3
   0 -22  -6 49845.9 4005.29   2
   0 -23  -6 1702.45 902.922   2
   0 -23   6 1349.83 1013.89   3
   0 -24   6 61902.7 5408.66   3
   0 -24  -6 66003.1 4816.98   2
   0 -25   6 7631.78 1960.76   3
   0 -25  -6 10571.4 1996.74   2
   0 -26  -6 9262.81 1941.85   2
   0 -26   6 9790.85 2223.87   3
   0 -27  -6 1869.64 918.985   2
   0 -27   6 327.482 731.735   3
   0 -28  -6-272.879 497.621   2
   0 -28   6-153.334 540.546   3
   0   0  -7 380.821 165.228   4
   0   0   7 242.607 173.616   4
   0   0  -7 112.092 142.553   5
   0  -1   7 57.3151 107.196   4
   0  -1  -7 57.4814 366.272   1
   0   1   7 37.1772 115.887   4
   0  -1  -7-53.8966 101.049   4
   0   1   7 177.176 307.298   2
   0   1  -7 104.388 195.894   5
   0  -1  -7 67.4007 135.912   5
   0   1  -7-148.751 370.382   1
   0   1  -7-11.2717 108.939   4
   0  -2  -7-119.288 297.093   1
   0   2  -7 285.298 391.295   1
   0   2  -7 72.6626 202.686   5
   0   2   7 11.7354 130.626   4
   0   2   7 8.35784 212.662   2
   0  -2  -7 372.436 195.366   5
   0   2  -7 218.365 145.570   4
   0   3   7 37.0727 161.531   4
   0   3   7-1.67128 215.376   2
   0   3   7 74.2577 124.012   5
   0   3  -7 45.8044 126.970   4
   0   3  -7-45.4470 296.671   1
   0  -3  -7 217.074 434.812   1
   0   3  -7 133.806 165.519   5
   0   4   7-127.272 215.878   2
   0   4  -7-46.2712 213.116   5
   0   4  -7 197.664 359.240   1
   0   4   7 56.5125 123.228   5
   0   4   7 37.1697 169.490   4
   0   4  -7 188.758 172.129   4
   0   5  -7-124.808 404.424   1
   0   5  -7-307.547 258.811   5
   0  -5   7 155.249 321.928   3
   0   5   7 187.547 217.948   2
   0   5  -7-149.706 171.016   4
   0  -5   7 484.797 378.536   1
   0  -5  -7 506.083 338.741   2
   0   5   7 200.551 311.537   4
   0   5   7 8.33771 105.583   5
   0   6   7 306.632 352.841   2
   0  -6  -7 208.616 385.176   2
   0  -6   7 119.989 354.293   3
   0  -6   7-324.459 312.891   1
   0   6   7-79.7811 122.563   5
   0   6  -7 274.875 446.976   1
   0   6  -7 1.69438 259.049   5
   0   6  -7 287.982 246.767   4
   0   6   7 237.184 258.595   4
   0  -7   7-60.0077 399.278   3
   0  -7   7 24.3748 403.380   1
   0   7   7 23.4170 254.562   2
   0   7  -7 697.567 528.799   1
   0   7   7 154.790 225.190   4
   0  -7  -7 289.405 287.293   2
   0   7   7 213.153 115.889   5
   0   7  -7 202.138 276.305   5
   0   8   7-497.835 347.100   2
   0   8  -7-750.079 401.731   5
   0  -8  -7 527.552 339.924   2
   0   8   7-166.378 351.342   4
   0  -8   7 290.075 233.200   1
   0   8   7 63.3434 88.0654   5
   0   8  -7 103.640 368.603   1
   0  -8   7 43.6553 379.179   3
   0   9  -7-58.4946 309.639   5
   0  -9  -7 31.1191 382.273   2
   0   9   7-98.9636 220.469   2
   0   9  -7-148.895 430.051   1
   0  -9   7 6.90319 405.222   3
   0  -9   7 200.861 242.595   1
   0 -10   7-89.4206 132.540   1
   0  10   7 148.309 337.635   2
   0  10  -7-343.218 314.033   5
   0 -10  -7-16.1559 441.004   2
   0 -10   7 92.5940 357.792   3
   0  11  -7-436.496 355.196   5
   0 -11  -7-12.6813 301.643   2
   0 -11   7 203.792 417.158   3
   0  11   7 379.129 330.398   2
   0  12   7 52.0569 123.360   2
   0  12  -7-360.369 355.866   5
   0 -12   7 473.184 649.905   3
   0 -12  -7 266.210 354.212   2
   0  13   7 1107.69 539.090   2
   0 -13   7 52.2256 519.414   3
   0 -13  -7 226.258 392.724   2
   0  14   7-446.401 394.498   3
   0 -14   7 86.0609 514.278   3
   0 -14  -7-34.3353 387.308   2
   0 -15   7-214.501 353.676   1
   0 -15  -7 12.9251 356.966   2
   0 -16  -7-307.680 417.398   2
   0 -16   7-727.734 517.904   1
   0 -16   7-783.462 620.523   3
   0 -17  -7 128.948 358.528   2
   0 -17   7 10.9715 795.267   3
   0 -18   7-115.614 542.335   3
   0 -18  -7 195.865 423.611   2
   0 -19   7 340.604 564.808   3
   0 -19  -7 307.484 440.687   2
   0 -20   7 985.498 752.995   3
   0 -20  -7-123.094 619.948   2
   0 -21   7-31.5293 593.748   3
   0 -21  -7-195.622 435.504   2
   0 -22   7 644.099 591.377   3
   0 -22  -7 388.380 542.517   2
   0 -23  -7-218.795 576.431   2
   0 -23   7-1377.59 949.458   3
   0 -24  -7 212.863 590.620   2
   0 -24   7 462.154 787.106   3
   0 -25  -7-327.335 541.942   2
   0 -25   7 947.749 987.585   3
   0 -26   7 242.235 962.971   3
   0 -26  -7-2512.68 1105.09   2
   0 -27  -7 187.297 520.059   2
   0 -27   7 607.543 704.129   3
   0 -28   7 1151.80 767.071   3
   0  28   7-50.6452 922.053   4
   0 -28  -7 1027.36 734.401   2
   0   0   8 505440. 5085.87   4
   0   0  -8 495567. 4856.07   4
   0   0  -8 508015. 9595.98   1
   0   1  -8 20.0550 180.706   5
   0   1   8 42.4286 233.667   2
   0   1   8 36.8699 173.049   4
   0  -1  -8-170.127 173.272   5
   0   1  -8 8.23004 129.670   4
   0  -1   8-35.1992 164.301   4
   0  -1  -8-515.663 570.268   1
   0   1  -8-231.665 453.344   1
   0   2   8 276366. 6895.41   2
   0   2  -8 273189. 5793.95   5
   0  -2  -8 266952. 4759.86   5
   0   2  -8 279060. 3758.14   4
   0   2   8 276890. 4249.40   4
   0  -2  -8 290275. 7387.58   1
   0   2  -8 281944. 7086.71   1
   0   3  -8-37.1023 235.132   5
   0  -3  -8-110.100 474.746   1
   0   3  -8 752.290 532.406   1
   0   3  -8 68.7444 114.665   4
   0   3   8 259.557 213.455   4
   0   3   8-548.306 375.993   2
   0   4   8 7357.05 799.351   4
   0   4   8 8705.58 1237.69   2
   0   4  -8 7793.70 1084.50   5
   0   4  -8 6169.25 1087.68   1
   0   4  -8 9072.93 776.826   4
   0  -4  -8 9148.98 1383.62   1
   0   4   8 7744.06 728.336   5
   0  -5   8 34036.1 2555.56   3
   0   5   8 35966.6 2511.82   2
   0   5  -8 33045.8 1607.62   4
   0   5  -8 30701.7 2195.04   5
   0   5   8 32960.3 1802.12   4
   0   5   8 32663.9 1378.45   5
   0   5  -8 31953.8 2425.74   1
   0  -6  -8 222269. 6339.97   2
   0   6   8 212264. 4855.88   4
   0   6  -8 216745. 6288.58   1
   0   6  -8 214042. 5959.47   5
   0   6   8 215807. 3280.86   5
   0   6  -8 207286. 4360.16   4
   0  -6   8 222885. 6709.77   3
   0   6   8 223797. 6316.65   2
   0   7   8 14273.9 1357.40   4
   0   7   8 15026.3 820.523   5
   0   7   8 13741.8 1610.21   2
   0  -7   8 13707.9 1712.87   3
   0   7  -8 13763.0 1559.09   5
   0   7  -8 16400.8 1779.73   1
   0  -7  -8 14946.8 1676.75   2
   0   7  -8 14460.6 1246.38   4
   0   8   8 5825.96 1055.86   2
   0   8  -8 4392.48 918.884   5
   0  -8  -8 5104.02 1025.49   2
   0   8   8 5295.31 877.049   4
   0  -8   8 6621.52 1260.17   3
   0   8  -8 5798.48 1086.01   1
   0   8   8 4961.02 457.884   5
   0   9   8 41013.7 2542.72   4
   0  -9   8 40514.7 3063.89   3
   0   9  -8 43494.7 2959.54   5
   0   9   8 38735.6 1229.26   5
   0   9  -8 39670.0 2796.68   1
   0  -9  -8 36955.3 2702.94   2
   0  10  -8 2781.56 792.772   5
   0 -10   8 3177.02 993.787   3
   0  10   8 1868.74 279.766   5
   0  10  -8 2997.72 893.483   1
   0 -10  -8 1484.03 681.850   2
   0  10   8 3781.63 884.754   4
   0 -11   8 88339.0 4707.61   3
   0  11  -8 85585.3 4401.95   5
   0 -11  -8 86234.2 4250.48   2
   0 -12   8 148637. 6265.83   3
   0 -12  -8 153697. 5806.46   2
   0 -13  -8 11543.0 1638.52   2
   0 -13   8 11171.1 1764.59   3
   0 -13   8 14212.3 1881.37   1
   0 -14   8 87752.0 4703.17   1
   0 -14  -8 83298.6 4439.46   2
   0 -14   8 79349.4 4836.21   3
   0 -15  -8 2072.08 768.537   2
   0 -15   8 3845.02 1159.04   3
   0 -16  -8 55287.9 3782.25   2
   0  16   8 55283.7 3761.20   2
   0 -16   8 53395.7 4158.72   3
   0 -17  -8 7193.48 1413.52   2
   0  17   8 8475.64 1526.89   2
   0 -17   8 7560.59 1737.97   3
   0 -18   8 15763.8 2420.37   3
   0 -18  -8 16314.1 2224.32   2
   0  19   8 6339.05 799.695   5
   0 -19   8 6166.42 1579.31   3
   0 -19  -8 4952.62 1239.43   2
   0 -20   8 32656.7 3611.27   3
   0 -20  -8 31929.1 3185.37   2
   0 -21  -8 13300.2 2102.82   2
   0 -21   8 14974.7 2554.15   3
   0 -22   8 2138.39 921.080   3
   0 -22  -8 1801.81 929.657   2
   0 -23   8-554.508 670.055   3
   0 -23  -8 762.342 664.339   2
   0 -24  -8 24141.7 2961.42   2
   0 -24   8 19441.9 3082.05   3
   0  25   8 5583.34 1716.74   4
   0 -25   8 6426.73 1909.51   3
   0 -25  -8 3821.50 1228.99   2
   0 -26  -8 64787.1 5034.45   2
   0  26   8 72796.6 6170.86   4
   0 -26   8 71823.5 6241.78   3
   0 -27   8 2042.45 1228.40   3
   0  27   8 6252.33 1937.99   4
   0 -27  -8 3969.02 1362.13   2
   0  28   8 54607.9 5556.38   4
   0 -28   8 49190.6 5438.63   3
   0   0   9 90.3507 127.073   4
   0   0  -9 71.9938 132.349   4
   0   0  -9 94.8836 202.301   5
   0   0   9-205.337 241.140   2
   0  -1  -9 19.0413 238.577   5
   0   1   9 163.824 172.186   4
   0   1   9 250.036 236.897   2
   0  -1   9-13.2956 111.252   4
   0   1  -9 104.687 176.427   5
   0   1  -9 245.130 151.326   4
   0   1  -9 129.901 368.132   1
   0   2   9 449.460 316.805   2
   0  -2  -9 186.404 244.016   5
   0  -2  -9-110.142 466.865   1
   0   2  -9 448.617 670.560   1
   0   2   9 53.5186 161.379   4
   0   2  -9 130.120 152.335   4
   0   2  -9 134.465 207.683   5
   0   3  -9 52.7271 228.381   5
   0   3   9 167.420 196.010   4
   0   3  -9 133.131 143.603   4
   0  -3  -9-77.2255 557.162   1
   0   3   9-2.18837 369.823   2
   0   3  -9-74.2270 412.512   1
   0   4  -9 161.408 168.546   4
   0  -4  -9 257.843 553.961   1
   0   4   9 162.599 213.557   4
   0   4  -9-420.877 307.280   5
   0   4   9 288.380 245.863   2
   0   4  -9 10.9891 397.528   1
   0   5  -9 199.892 390.631   1
   0   5  -9 209.676 181.403   4
   0  -5  -9 1141.82 642.487   1
   0   5   9 191.275 229.683   2
   0   5   9 201.052 242.216   4
   0   5  -9 298.885 396.808   5
   0  -6   9-173.229 406.868   3
   0   6  -9-364.002 457.996   1
   0   6   9 171.788 182.359   2
   0   6   9-48.0701 150.278   5
   0   6  -9-60.5850 202.190   5
   0  -6  -9-112.148 678.974   1
   0   6   9 417.447 272.664   4
   0   6  -9-10.0989 163.277   4
   0   7   9 43.6412 91.4862   5
   0  -7  -9 317.192 389.643   2
   0   7  -9 104.903 217.853   4
   0   7  -9 596.455 391.486   5
   0  -7   9-136.401 525.147   3
   0   7   9 482.698 395.187   4
   0   7  -9-235.640 402.826   1
   0   7   9 132.007 171.857   2
   0   8   9 337.332 321.732   4
   0  -8   9 144.979 415.062   3
   0   8  -9 615.154 454.087   1
   0  -8  -9-396.422 501.575   2
   0   8  -9 22.9092 283.196   5
   0   8  -9-418.466 288.938   4
   0   8   9-520.543 356.902   2
   0   8   9-9.05158 97.8545   5
   0  -9  -9-151.551 344.223   2
   0   9   9 25.3909 94.9947   5
   0   9  -9 821.230 520.435   1
   0   9  -9 469.342 415.976   5
   0   9  -9 243.032 262.312   4
   0   9   9-1033.25 502.583   2
   0  -9   9 120.360 493.963   3
   0   9   9-586.409 409.469   4
   0  10  -9 280.924 487.657   1
   0  10   9-68.8605 74.8179   5
   0 -10   9-70.3789 419.363   1
   0 -10   9-68.4682 514.017   3
   0  10   9 492.337 502.050   4
   0 -10  -9-7.42399 427.217   2
   0  11  -9 644.937 532.730   1
   0 -11   9-688.164 521.910   1
   0 -11  -9-109.643 465.960   2
   0  11   9-291.079 531.472   4
   0 -11   9 414.714 615.164   3
   0  11   9 36.3622 60.7788   5
   0 -12   9 32.7220 480.844   1
   0 -12   9-673.188 795.904   3
   0  12   9-30.8470 66.6396   5
   0 -12  -9 176.172 385.281   2
   0  12   9 568.545 583.553   4
   0  13   9-1232.19 642.182   4
   0 -13  -9-250.025 600.133   2
   0 -13   9 101.654 622.547   3
   0  14   9 55.7927 464.101   4
   0 -14   9 68.9218 549.399   3
   0 -14  -9 140.952 460.887   2
   0  14   9 295.204 398.706   2
   0 -15   9 391.053 443.922   3
   0  15   9 665.903 565.183   2
   0 -15  -9-750.407 596.009   2
   0  15   9 686.017 755.830   4
   0  16   9 458.847 510.552   4
   0 -16   9 3.80278 563.861   3
   0 -16  -9 84.9666 464.971   2
   0  17   9 190.453 663.744   4
   0 -17  -9-420.104 508.114   2
   0 -17   9 356.063 611.380   3
   0  18   9 485.801 203.361   5
   0  18   9-88.8186 817.438   4
   0 -18  -9-36.2100 468.228   2
   0  19   9 347.205 767.395   4
   0 -19   9 190.354 550.022   3
   0 -19  -9 724.412 648.187   2
   0 -20   9 686.140 589.775   3
   0 -20  -9 3.57880 434.765   2
   0  20   9 596.004 669.478   4
   0 -21   9 771.136 763.687   3
   0  21   9 240.628 792.674   4
   0 -21  -9-335.808 609.187   2
   0 -22   9 218.243 591.619   3
   0  22   9 501.002 719.470   4
   0 -22  -9 244.748 472.553   2
   0  23   9 220.013 525.659   4
   0 -23  -9 1521.23 953.402   2
   0 -24  -9 408.370 569.442   2
   0  24   9-517.599 622.887   4
   0 -24   9-16.7709 643.539   3
   0 -25   9-465.540 696.192   3
   0  25   9-746.834 1048.79   4
   0 -25  -9-284.479 598.799   2
   0  26   9 1725.68 1114.73   4
   0 -26   9 582.897 780.463   3
   0 -26  -9-172.696 558.901   2
   0 -27   9 1798.91 1166.39   3
   0  27   9 2070.39 1147.86   4
   0 -27  -9-240.361 666.855   2
   0   0 -10 369947. 6966.97   5
   0   0 -10 378310. 4620.80   4
   0   0  10 376846. 4763.53   4
   0   0 -10 383377. 9324.39   1
   0  -1 -10 12480.6 1234.20   5
   0   1 -10 13741.3 1790.55   1
   0   1 -10 13359.0 840.519   4
   0  -1  10 13062.8 883.294   4
   0   1 -10 10530.8 1226.65   5
   0  -1 -10 11659.9 1686.62   1
   0   1  10 13264.2 947.713   4
   0   2 -10 323096. 8507.80   1
   0   2  10 314920. 4856.31   4
   0  -2 -10 329814. 8776.36   1
   0   2 -10 312637. 6883.49   5
   0   2 -10 316740. 4194.97   4
   0   3 -10 24.4656 411.792   1
   0   3 -10 141.965 148.918   4
   0   3 -10-54.4723 230.393   5
   0   3  10 117.671 190.609   4
   0   4 -10 12473.4 947.622   4
   0  -4 -10 12165.1 1739.17   1
   0   4 -10 16885.5 1716.87   5
   0   4  10 13578.6 1167.69   4
   0   4 -10 13325.0 1757.04   1
   0   5 -10 14695.8 1095.25   4
   0   5 -10 13947.3 1831.93   1
   0  -5 -10 11098.1 1673.84   1
   0   5 -10 14067.3 1621.75   5
   0   5  10 13148.9 1191.41   4
   0  -6 -10 16282.5 2042.58   1
   0   6  10 13650.7 1294.75   4
   0   6 -10 13920.7 1142.44   4
   0   6 -10 13702.6 1806.83   1
   0  -6  10 13857.8 1918.60   1
   0  -6  10 12042.0 1777.53   3
   0   6 -10 15791.3 1747.45   5
   0  -7  10 13620.7 1928.30   1
   0  -7 -10 14515.6 1966.15   1
   0  -7  10 15292.9 1985.41   3
   0   7 -10 12360.9 1142.53   4
   0   7 -10 13403.1 1664.03   5
   0   7  10 11318.8 1274.26   4
   0   7 -10 11287.2 1626.64   1
   0  -8  10 1711.11 761.486   1
   0   8 -10 631.379 408.001   5
   0  -8 -10 1154.93 535.378   2
   0   8  10 330.483 356.602   4
   0   8 -10 1172.51 459.353   4
   0   8 -10 1224.73 608.598   1
   0  -8  10 1923.53 831.747   3
   0  -9 -10 5797.94 1276.30   2
   0   9  10 4237.99 883.733   4
   0   9 -10 3953.49 1068.91   1
   0   9 -10 4917.87 847.969   4
   0  -9  10 3644.17 1045.80   1
   0  -9  10 3951.06 1108.00   3
   0 -10 -10 87970.6 4633.31   2
   0  10 -10 85914.1 4578.13   1
   0 -10  10 82796.3 4831.89   3
   0  10  10 87490.4 4013.34   4
   0  10 -10 80660.7 3516.24   4
   0  11 -10 3366.14 788.539   4
   0 -11  10 2311.29 933.118   3
   0  11  10 2515.89 809.722   4
   0 -11 -10 4650.92 1158.40   2
   0  11 -10 3596.16 1028.37   1
   0 -12  10 182889. 7445.73   3
   0 -12 -10 197163. 7163.92   2
   0  12  10 181802. 6744.67   2
   0  12  10 192983. 6498.10   4
   0 -13 -10 32155.8 2970.76   2
   0  13  10 31452.3 2849.69   2
   0  13  10 39160.5 3071.02   4
   0 -13  10 37547.8 3475.95   3
   0 -14  10 114639. 6146.72   3
   0 -14 -10 109648. 5510.72   2
   0  14  10 115055. 5533.01   2
   0  14  10 112595. 5374.77   4
   0 -15  10 8811.84 1772.37   3
   0  15  10 13997.0 1988.65   4
   0 -15 -10 14206.2 2023.86   2
   0 -16 -10 93338.6 5260.79   2
   0  16  10 101440. 5472.12   4
   0 -16  10 93807.6 5802.93   3
   0  17  10 862.466 822.235   4
   0 -17 -10 711.371 524.572   2
   0 -17  10 1051.06 689.361   3
   0 -18 -10 18846.9 2467.95   2
   0  18  10 19964.8 2621.28   4
   0 -18  10 21088.5 2919.38   3
   0 -19  10 71386.0 5455.46   3
   0  19  10 79778.5 5358.96   4
   0 -19 -10 69132.1 4753.89   2
   0  20  10 1257.04 850.306   4
   0 -20 -10 1518.97 896.701   2
   0 -20  10 1018.58 703.109   3
   0 -21  10 3267.94 1401.96   3
   0  21  10 3406.09 1262.72   4
   0 -21 -10 2735.87 975.380   2
   0 -22  10 608.037 610.907   3
   0  22  10 619.046 789.181   4
   0 -22 -10 1380.10 794.571   2
   0  23  10 3153.55 1288.52   4
   0 -23 -10 2267.74 987.654   2
   0 -23  10 745.216 752.110   3
   0  24  10 64228.4 5522.27   4
   0 -24 -10 60797.4 4842.46   2
   0 -24  10 60694.6 5627.89   3
   0 -25  10 1125.83 979.979   3
   0  25  10 1177.00 784.346   4
   0 -25 -10 423.717 595.487   2
   0 -26  10 62773.5 5937.91   3
   0  26  10 76634.4 6318.15   4
   0 -26 -10 62479.4 5063.65   2
   0   0  11 331.601 197.447   4
   0   0 -11 335.354 320.112   5
   0   0  11-163.169 295.234   2
   0  -1 -11-54.3304 255.243   5
   0  -1 -11 162.141 459.274   1
   0   1 -11-159.120 215.252   5
   0   1 -11-8.20984 506.162   1
   0   1  11 96.6218 179.121   4
   0   1 -11 59.0377 109.977   4
   0   2 -11 344.764 595.260   1
   0   2 -11-46.7307 328.545   5
   0   2  11 85.0586 176.806   4
   0  -2 -11 390.227 327.883   5
   0   2 -11 249.433 149.653   4
   0  -2 -11 500.158 607.952   1
   0  -3 -11-92.0699 578.944   1
   0   3 -11-442.931 195.686   4
   0   3  11 114.797 205.030   4
   0   3 -11 459.786 352.976   5
   0   3 -11 394.412 686.926   1
   0   4 -11-276.441 178.216   4
   0   4 -11-317.552 301.581   5
   0   4 -11 215.513 436.905   1
   0   4  11 486.837 294.524   4
   0  -4 -11 386.291 591.872   1
   0  -5 -11 453.024 469.960   1
   0   5 -11-271.572 424.780   1
   0   5  11 98.1707 213.438   4
   0   5 -11 350.579 335.086   5
   0   5 -11 84.8774 181.372   4
   0   6 -11 102.429 172.125   4
   0  -6 -11-334.049 519.591   1
   0   6 -11 226.663 541.302   1
   0  -6  11-1143.11 701.264   3
   0   6 -11 121.384 287.189   5
   0   6  11 205.588 319.886   4
   0  -7 -11-1221.43 730.377   1
   0  -7  11 247.074 454.557   3
   0   7 -11 93.8790 193.306   4
   0   7 -11-435.291 387.622   5
   0   7 -11-559.860 619.254   1
   0   7  11-85.6530 226.310   4
   0   8  11-34.1158 289.689   2
   0   8 -11-5.24648 189.941   4
   0   8 -11-403.511 693.187   1
   0  -8 -11 509.734 608.616   1
   0   8  11-10.1836 272.397   4
   0  -8  11 826.422 693.501   3
   0   9  11 121.269 299.570   2
   0  -9  11-562.130 530.359   3
   0   9 -11 10.4658 235.370   4
   0   9  11 194.271 378.876   4
   0  -9 -11 232.736 570.767   1
   0   9 -11 563.208 586.563   1
   0  10 -11 221.021 259.836   4
   0  10  11 998.054 714.157   2
   0  10  11 290.220 431.776   4
   0 -10 -11 65.3691 405.334   2
   0 -10  11 10.0605 412.165   3
   0  10 -11-85.4072 448.244   1
   0 -11 -11 653.147 616.353   2
   0 -11  11 357.236 548.345   3
   0  11  11 518.918 436.566   4
   0  11 -11 350.013 567.333   1
   0  11  11-24.0680 311.279   2
   0  11 -11 371.237 346.255   4
   0 -12  11 732.015 681.147   3
   0  12 -11-179.931 590.888   1
   0  12  11-19.4468 323.428   4
   0 -12 -11-96.4150 461.089   2
   0  12 -11-560.716 316.725   4
   0 -13 -11 329.191 491.954   2
   0 -13  11-644.515 597.726   3
   0  13  11-118.641 347.652   4
   0 -14  11-803.539 764.263   3
   0 -14 -11 809.074 781.292   2
   0  14  11 393.111 555.830   4
   0 -15 -11-772.062 641.351   2
   0 -15  11-199.248 583.500   3
   0  15  11 847.058 583.752   4
   0 -16  11 288.811 586.963   3
   0 -16 -11 352.662 442.295   2
   0  16  11-549.910 613.796   4
   0 -17 -11-673.707 641.613   2
   0  17  11-395.223 543.214   4
   0 -17  11-691.918 747.414   3
   0  18  11-505.348 815.429   4
   0 -18  11 393.598 878.749   3
   0 -18 -11-442.385 927.711   2
   0 -19 -11 368.564 501.646   2
   0 -19  11 1395.17 1122.40   3
   0  19  11 2081.75 1188.07   4
   0 -20 -11-1509.53 847.116   2
   0  20  11 1231.30 735.948   4
   0 -20  11-304.475 685.220   3
   0 -21  11-561.858 748.780   3
   0 -21 -11 480.323 552.743   2
   0  21  11 1606.85 942.108   4
   0 -22 -11-650.019 639.567   2
   0  22  11-1587.35 959.734   4
   0 -22  11 845.283 854.775   3
   0 -23 -11-307.690 710.118   2
   0 -23  11-264.603 726.786   3
   0  23  11 381.822 688.489   4
   0  24  11 784.994 804.644   4
   0 -24 -11-544.462 660.253   2
   0 -24  11 113.851 657.358   3
   0 -25  11 683.030 1006.92   3
   0  25  11 90.7113 610.914   4
   0 -25 -11-2095.99 1055.54   2
   0  26  11 119.372 743.171   4
   0 -26  11-111.804 623.313   3
   0   0  12 355574. 4854.94   4
   0   0 -12 347943. 7441.61   5
   0   1 -12 52656.8 3811.73   1
   0  -1 -12 55638.5 3959.18   1
   0   1  12 52231.6 1938.05   4
   0   1 -12 49138.2 2884.31   5
   0  -1 -12 51331.8 2758.74   5
   0   2 -12 236220. 8029.10   1
   0   2 -12 237464. 6550.24   5
   0  -2 -12 245245. 8308.32   1
   0   2  12 240875. 8013.90   2
   0   2 -12 228605. 3484.56   4
   0   2  12 232049. 4359.84   4
   0   3 -12 1196.94 755.907   1
   0   3 -12 425.519 208.483   4
   0  -3 -12 340.720 637.026   1
   0   3 -12 1011.64 486.294   5
   0   3  12 145.384 302.077   2
   0   3  12 404.790 251.205   4
   0   4 -12 228431. 3924.15   4
   0   4  12 223322. 4889.72   4
   0   4 -12 227650. 6781.83   5
   0  -4 -12 224268. 8068.02   1
   0   4 -12 219974. 7748.84   1
   0   4  12 242996. 8001.46   2
   0   5  12 139828. 4080.94   4
   0   5 -12 139373. 6167.36   1
   0   5 -12 141075. 5513.16   5
   0  -5 -12 148261. 6639.21   1
   0   5  12 143243. 6169.87   2
   0   5 -12 146985. 3388.40   4
   0   6  12 49142.8 3615.15   2
   0   6 -12 48178.1 3308.59   5
   0  -6 -12 51230.6 3947.98   1
   0   6 -12 47793.1 2075.63   4
   0   6 -12 47233.5 3597.45   1
   0  -6  12 47533.5 3753.65   3
   0   6  12 43769.6 2411.88   4
   0  -7 -12 173440. 7280.60   1
   0   7 -12 177048. 4247.15   4
   0   7  12 163308. 4877.82   4
   0  -7  12 189714. 7556.00   3
   0   7 -12 174858. 6945.24   1
   0   8 -12 40789.3 2177.84   4
   0   8 -12 41521.3 3434.71   1
   0   8  12 42871.9 2624.93   4
   0  -8 -12 38467.9 3484.72   1
   0  -8  12 46825.2 3819.37   3
   0  -9 -12 51696.7 4093.10   1
   0   9 -12 51373.5 2573.40   4
   0  -9  12 51055.8 4043.77   3
   0   9 -12 47914.7 3734.92   1
   0   9  12 45738.8 2856.75   4
   0  10 -12 170509. 4949.10   4
   0  10 -12 168208. 6987.47   1
   0  10  12 170825. 5719.98   4
   0 -10  12 170549. 7511.38   3
   0 -10 -12 169890. 7415.40   1
   0  11 -12 44637.5 2693.76   4
   0 -11  12 39361.8 3654.53   3
   0  11 -12 42122.5 3559.65   1
   0 -11 -12 43757.4 3882.61   1
   0  11  12 37488.5 2796.55   4
   0  12  12 25452.5 2395.50   4
   0 -12 -12 24974.3 2771.69   2
   0 -12  12 31117.3 3324.15   3
   0  12 -12 24227.5 2750.85   1
   0 -13  12 51898.8 4355.62   3
   0 -13 -12 55626.6 4176.44   2
   0  13  12 59672.0 3827.72   4
   0 -14  12 132297. 7048.17   3
   0 -14 -12 130985. 6456.09   2
   0  14  12 141165. 6087.09   4
   0 -15 -12 31687.5 3252.86   2
   0 -15  12 32137.5 3562.93   3
   0  15 -12 31436.5 2708.73   4
   0  15  12 32588.3 3056.10   4
   0 -16 -12 34240.4 3399.78   2
   0 -16  12 29967.7 3520.29   3
   0  16  12 32572.1 3162.74   4
   0  17  12 748.146 457.540   4
   0 -17  12 1466.64 881.549   3
   0 -17 -12 1936.51 1019.07   2
   0 -18  12 8202.98 1939.58   3
   0  18  12 5856.44 1504.23   4
   0 -18 -12 7892.36 1721.55   2
   0 -19 -12 66656.3 4959.33   2
   0  19  12 70659.4 5108.88   4
   0 -19  12 67826.8 5630.80   3
   0 -20 -12-84.0161 483.542   2
   0  20  12-311.981 583.253   4
   0 -20  12 546.564 910.599   3
   0  21  12 51409.4 4627.80   4
   0 -21 -12 52281.8 4511.52   2
   0 -21  12 48060.0 4917.66   3
   0 -22 -12 8683.83 1869.45   2
   0 -22  12 4554.41 1545.54   3
   0  22  12 7483.14 1870.88   4
   0 -23 -12 8568.07 1930.80   2
   0  23  12 6760.65 1848.07   4
   0 -23  12 7414.18 2025.45   3
   0 -24  12 5417.39 1815.68   3
   0  24  12 4138.82 1494.29   4
   0 -24 -12 4118.63 1369.72   2
   0 -25  12 18830.9 3369.56   3
   0 -25 -12 17970.8 2758.49   2
   0  25  12 18723.4 3144.56   4
   0   0 -13 183.150 525.545   1
   0   0 -13 347.533 306.691   5
   0   0  13 561.344 234.295   4
   0   1  13 158.942 154.372   4
   0  -1 -13 339.852 312.124   5
   0  -1 -13-252.027 664.489   1
   0   1 -13-29.4469 259.334   5
   0   1 -13-247.840 470.607   1
   0   2 -13 1033.96 484.336   5
   0   2 -13 398.503 775.876   1
   0   2 -13-59.4321 107.166   4
   0   2  13 131.035 176.662   4
   0  -2 -13 864.383 551.696   1
   0   3 -13-54.3541 297.071   5
   0   3 -13 25.7355 115.056   4
   0  -3 -13 884.728 684.896   1
   0   3 -13 1013.27 700.714   1
   0   3  13 33.8355 220.693   4
   0   4 -13 97.4120 262.951   5
   0   4  13-50.0353 255.924   4
   0   4 -13 91.5969 106.927   4
   0   4 -13 6.59498 442.805   1
   0  -4 -13 108.253 562.619   1
   0   5 -13-209.058 176.081   4
   0   5  13 40.2557 229.259   4
   0  -5 -13-362.100 580.632   1
   0   5 -13 831.694 974.998   1
   0  -6  13 521.609 763.849   3
   0   6 -13-662.138 637.967   1
   0   6  13-345.063 281.140   4
   0   6 -13-37.9562 164.968   4
   0  -6 -13-248.674 640.718   1
   0   7 -13 135.758 200.634   4
   0   7  13 91.4783 267.259   4
   0  -7 -13-312.216 734.739   1
   0  -7  13 218.429 562.845   3
   0   7 -13-231.551 542.794   1
   0   8  13 206.097 341.058   4
   0   8 -13 305.172 743.465   1
   0  -8 -13-471.649 778.285   1
   0   8 -13-57.7140 251.399   4
   0  -8  13-580.627 596.227   3
   0  -9  13-1518.19 878.095   3
   0  -9 -13-499.188 860.939   1
   0   9  13 331.055 427.177   4
   0   9 -13-1220.88 793.952   1
   0   9 -13 21.6893 270.847   4
   0  10  13-243.816 398.465   4
   0 -10  13-86.5527 698.673   3
   0 -10 -13-112.625 773.398   1
   0  10 -13-273.891 281.400   4
   0  11  13 86.2883 345.174   4
   0 -11 -13 840.399 708.493   1
   0  11 -13-298.194 549.847   1
   0 -11  13 242.004 443.269   3
   0  11 -13 231.058 363.871   4
   0  12 -13-728.931 355.356   4
   0 -12  13 332.888 744.718   3
   0 -12 -13 8.09936 453.799   1
   0  12 -13-253.719 572.337   1
   0  12  13-759.264 531.690   4
   0 -13 -13 839.450 988.072   1
   0 -13  13-321.903 625.738   3
   0  13  13 35.5387 383.577   4
   0  14  13 931.740 591.321   4
   0 -14 -13-8.45126 702.968   1
   0 -14  13 128.900 517.811   3
   0 -14 -13 590.057 694.136   2
   0 -15 -13 280.368 380.719   2
   0 -15  13 763.891 719.267   3
   0  15  13 627.000 664.501   4
   0 -15 -13 423.204 622.681   1
   0  16  13 332.903 519.322   4
   0 -16  13 544.012 693.475   3
   0 -16 -13 311.138 492.614   2
   0 -17  13-550.489 695.460   3
   0  17  13 7.26885 419.693   4
   0 -17 -13 269.840 554.772   2
   0  18  13-89.1558 528.895   4
   0 -18 -13 406.977 568.019   2
   0 -18  13-582.421 663.519   3
   0 -19 -13 181.051 637.599   2
   0 -19  13 1917.52 1029.38   3
   0  19  13 281.002 638.404   4
   0 -20 -13-1550.07 902.115   2
   0 -20  13-250.928 669.301   3
   0  20  13 105.506 774.880   4
   0  21  13 1115.46 843.586   4
   0 -21 -13 797.465 771.045   2
   0 -22  13 339.015 725.417   3
   0 -22 -13 14.0532 493.394   2
   0  22  13 844.248 928.425   4
   0 -23  13-2494.50 1300.94   3
   0 -23 -13-192.818 815.581   2
   0  23  13-1639.77 1021.48   4
   0  24  13-508.174 831.101   4
   0 -24  13 1055.64 980.991   3
   0   0 -14 4388.00 1350.00   1
   0   0 -14 5187.38 991.847   5
   0   1  14 13879.9 1002.76   4
   0  -1 -14 15168.6 2325.43   1
   0   1 -14 13772.2 2135.44   1
   0  -1 -14 10323.3 1361.82   5
   0   1 -14 12329.0 1570.47   5
   0   2 -14 4198.42 956.142   5
   0   2  14 4836.26 642.309   4
   0  -2 -14 3684.60 1126.69   1
   0   2 -14 4113.68 1280.96   1
   0   3 -14 722.234 427.276   5
   0   3  14-334.763 254.401   4
   0  -3 -14-7.48668 534.896   1
   0   3 -14 28.0625 98.5951   4
   0   3 -14-111.563 716.533   1
   0   4 -14 29095.1 1234.85   4
   0   4  14 29175.0 1782.83   4
   0   4 -14 27646.5 3014.50   1
   0  -4 -14 26279.6 2991.29   1
   0  -5 -14 160707. 7451.98   1
   0   5 -14 177926. 3368.29   4
   0   5 -14 180322. 7669.14   1
   0   5  14 172576. 4566.14   4
   0   6 -14 117829. 3021.56   4
   0   6  14 114387. 3957.45   4
   0  -6 -14 116415. 6403.20   1
   0   6 -14 108714. 5968.99   1
   0  -6  14 116910. 6378.80   3
   0   7 -14 83590.9 2774.74   4
   0   7  14 79635.6 3479.72   4
   0   7 -14 77925.5 5076.25   1
   0  -7  14 81342.2 5433.53   3
   0  -7 -14 77904.6 5295.49   1
   0   8  14 191696. 5605.39   4
   0  -8  14 184514. 8200.66   3
   0   8 -14 176616. 7652.43   1
   0  -8 -14 175820. 7971.71   1
   0   8 -14 192396. 4516.23   4
   0  -9 -14 16197.2 2506.95   1
   0   9  14 17875.5 1820.30   4
   0  -9  14 19821.0 2765.27   3
   0   9 -14 15062.2 1353.61   4
   0   9 -14 15152.9 2264.29   1
   0  10 -14 42425.9 3822.49   1
   0 -10 -14 44965.9 4118.01   1
   0 -10  14 40550.7 3985.02   3
   0  10  14 48952.8 3118.70   4
   0  10 -14 42486.1 2428.34   4
   0  11  14 35099.3 2746.35   4
   0 -11  14 38308.8 3887.65   3
   0  11 -14 33479.2 3420.30   1
   0  11 -14 35410.1 2324.23   4
   0 -11 -14 39108.4 3861.31   1
   0 -12 -14 19005.8 2746.12   1
   0  12 -14 17563.5 2540.37   1
   0  12  14 20672.3 2231.20   4
   0 -12  14 20444.6 2864.45   3
   0 -13 -14 21363.0 2928.86   1
   0  13 -14 26834.6 3163.09   1
   0  13  14 25732.4 2543.74   4
   0 -13  14 20355.4 2954.43   3
   0 -14 -14 11146.6 2234.75   1
   0  14  14 18335.7 2266.55   4
   0 -14  14 15651.3 2611.77   3
   0 -15 -14 45141.9 4358.80   1
   0 -15  14 59269.6 5114.42   3
   0  15  14 58254.3 4112.33   4
   0 -16  14 12694.9 2458.63   3
   0  16  14 10407.1 1804.92   4
   0 -16 -14 14317.2 2547.79   1
   0 -17 -14 21781.0 2943.60   2
   0 -17  14 22446.2 3300.45   3
   0 -17 -14 20256.5 2981.73   1
   0  17  14 22511.5 2788.32   4
   0  18  14 69317.9 4920.31   4
   0 -18 -14 73304.9 5381.83   2
   0 -18  14 69989.5 5898.79   3
   0 -18 -14 71736.4 5649.98   1
   0 -19 -14 9123.53 2005.85   2
   0  19  14 7932.32 1746.84   4
   0 -19  14 12171.5 2533.27   3
   0 -19 -14 15343.7 2659.95   1
   0  20  14 109988. 6589.72   4
   0 -20 -14 86529.7 6313.16   1
   0 -20 -14 96682.0 6337.91   2
   0 -20  14 99864.1 7260.56   3
   0  21  14 39052.3 4064.48   4
   0 -21 -14 43010.5 4480.23   1
   0 -21 -14 40370.5 4147.18   2
   0 -21  14 45978.2 4994.91   3
   0 -22  14 78700.5 6653.72   3
   0 -22 -14 90366.7 6271.32   2
   0  22  14 91854.6 6353.77   4
   0 -22 -14 77804.1 6086.94   1
   0 -23  14 10496.3 2543.06   3
   0 -23 -14 12462.0 2396.85   2
   0 -23 -14 11366.7 2352.03   1
   0  23  14 10119.7 2218.63   4
   0   0 -15-786.800 436.721   5
   0   0 -15 800.758 798.385   1
   0  -1 -15-420.623 809.271   1
   0   1 -15-7.84721 624.850   1
   0   1 -15-300.745 322.101   5
   0   2 -15-387.786 688.641   1
   0   2  15-43.5883 164.406   4
   0  -2 -15 56.1090 611.318   1
   0  -3 -15-97.4173 602.977   1
   0   3  15 98.0522 191.378   4
   0   3 -15-207.487 667.832   1
   0   4  15-96.1203 197.818   4
   0  -4 -15-176.401 702.484   1
   0   5 -15-34.6215 88.0717   4
   0   5 -15 204.270 688.767   1
   0   5  15 241.162 351.661   4
   0  -5 -15 735.586 795.428   1
   0   6  15 344.450 302.510   4
   0   6 -15 166.146 169.059   4
   0  -6 -15 710.937 789.108   1
   0  -6  15 1031.18 1187.47   3
   0   6 -15 1030.22 966.862   1
   0  -7 -15-4.27749 586.813   1
   0  -7  15 1233.22 875.084   3
   0   7 -15 191.640 193.808   4
   0   7  15 87.2090 280.758   4
   0   7 -15-360.582 668.155   1
   0   8 -15 588.006 713.079   1
   0  -8  15 292.873 879.334   3
   0  -8 -15 21.7239 654.193   1
   0   8 -15 254.537 224.639   4
   0   8  15-593.455 383.143   4
   0   9 -15-92.9964 529.369   1
   0  -9 -15-1037.78 841.016   1
   0  -9  15 751.630 591.209   3
   0   9  15 73.7525 356.062   4
   0  10 -15-376.182 711.319   1
   0 -10  15-269.782 591.477   3
   0 -10 -15 134.766 580.054   1
   0  10  15 307.658 456.437   4
   0  11  15-790.366 485.511   4
   0 -11  15-32.7516 605.632   3
   0  11 -15 463.902 806.468   1
   0 -11 -15-402.507 709.764   1
   0 -12  15 47.9794 604.288   3
   0  12  15 263.893 458.099   4
   0 -12 -15-223.606 695.748   1
   0  12 -15-8.43165 604.095   1
   0  13 -15-55.8801 683.386   1
   0  13  15 541.336 592.437   4
   0 -13  15 930.332 855.597   3
   0 -13 -15 1257.92 961.811   1
   0  14  15-428.656 526.862   4
   0 -14 -15-585.492 608.772   1
   0 -14  15 978.159 892.245   3
   0 -15 -15-1070.96 896.584   1
   0  15  15-407.938 552.913   4
   0 -15  15 151.503 558.689   3
   0  16  15 357.082 452.427   4
   0 -16  15 177.791 688.901   3
   0 -16 -15 507.930 714.624   1
   0  17  15 187.296 636.053   4
   0 -17  15 1370.18 981.170   3
   0 -17 -15-1109.39 895.721   1
   0  18  15 631.055 628.935   4
   0 -18  15-489.970 747.817   3
   0 -18 -15-5.23689 706.045   1
   0 -19  15 996.358 1007.20   3
   0 -19 -15 955.917 1053.83   1
   0  19  15 539.570 663.785   4
   0 -20  15-456.952 802.505   3
   0 -20 -15 1227.38 913.220   1
   0  20  15 117.517 552.472   4
   0 -21 -15 650.700 837.776   1
   0 -21  15 1908.10 1100.28   3
   0  21  15-28.7270 622.252   4
   0 -22  15 325.352 748.169   3
   0 -22 -15-765.178 1070.82   1
   0  22  15-380.447 663.713   4
   0   0 -16 6963.91 1678.42   1
   0   1 -16 108321. 6492.46   1
   0  -1 -16 107245. 6477.47   1
   0   2 -16 276.113 838.913   1
   0   2  16 622.589 246.539   4
   0  -2 -16-620.319 757.967   1
   0  -3 -16 1101.64 859.813   1
   0   3 -16 1476.89 1010.92   1
   0   3  16 1103.74 330.906   4
   0  -4 -16 45700.3 4266.89   1
   0   4  16 51642.8 2279.62   4
   0   4 -16 45421.0 4214.73   1
   0  -5 -16 27157.4 3373.37   1
   0   5  16 22420.8 1634.54   4
   0   5 -16 21012.6 2919.07   1
   0  -6 -16 517224. 14553.7   1
   0  -6  16 515686. 14571.6   3
   0   6 -16 493602. 13815.9   1
   0   6  16 526364. 8410.74   4
   0   7  16 19058.6 1698.72   4
   0   7 -16 13750.8 2336.84   1
   0  -7 -16 20605.4 3038.20   1
   0  -7  16 17241.6 2736.76   3
   0   8 -16 140640. 7410.73   1
   0   8  16 139886. 4838.34   4
   0  -8 -16 131828. 7442.50   1
   0  -8  16 144716. 7849.85   3
   0  -9  16 42963.8 4358.70   3
   0   9 -16 45983.6 4280.15   1
   0   9  16 47503.0 2955.64   4
   0  -9 -16 40643.8 4171.15   1
   0 -10  16 6252.62 1717.67   3
   0  10  16 7117.68 1203.87   4
   0  10 -16 6641.95 1658.55   1
   0 -10 -16 5301.27 1640.08   1
   0  11  16 627.424 427.531   4
   0  11 -16 907.356 798.095   1
   0 -11 -16 1193.79 815.104   1
   0 -11  16 1211.46 795.875   3
   0  12 -16 2444.75 1000.16   1
   0 -12  16 4228.04 1489.67   3
   0 -12 -16 3948.26 1402.33   1
   0  12  16 2963.27 901.317   4
   0  13 -16 12044.8 2294.90   1
   0 -13 -16 13289.5 2544.18   1
   0 -13  16 12766.2 2512.53   3
   0  13  16 14436.7 1950.67   4
   0  14  16 15447.0 2085.56   4
   0 -14  16 17538.7 2974.19   3
   0 -14 -16 9506.57 2161.06   1
   0 -15  16 723.401 776.431   3
   0  15  16 1455.31 970.341   4
   0 -15 -16 320.314 594.371   1
   0 -16  16 1380.14 1022.93   3
   0 -16 -16 636.835 584.604   1
   0 -17  16 2416.51 1401.06   3
   0  17  16 3647.86 1144.38   4
   0 -17 -16 2450.80 1301.78   1
   0 -18  16 75884.2 6423.32   3
   0  18  16 81057.2 5376.19   4
   0 -18 -16 65333.7 5679.63   1
   0 -19  16 27188.3 3888.39   3
   0 -19 -16 26139.0 3652.31   1
   0  19  16 24076.6 3020.79   4
   0 -20  16 109901. 7973.77   3
   0 -20 -16 89263.0 6715.98   1
   0  20  16 114057. 6726.81   4
   0   0 -17-286.007 678.284   1
   0   1 -17 188.442 871.425   1
   0  -1 -17-315.165 926.074   1
   0   2 -17-937.158 1069.32   1
   0  -2 -17 4.66314 745.766   1
   0  -3 -17-334.813 755.738   1
   0   3 -17-302.738 953.246   1
   0   4 -17 348.644 844.285   1
   0  -4 -17 1188.92 867.054   1
   0  -5 -17 907.883 773.844   1
   0  -5  17-1184.56 918.376   3
   0   5 -17 666.406 800.757   1
   0  -6  17 1914.33 1151.37   3
   0   6  17 47.1232 228.891   4
   0  -6 -17 351.277 713.511   1
   0   6 -17 465.409 973.284   1
   0   7  17 68.4209 295.956   4
   0   7 -17-1501.45 1006.12   1
   0  -7 -17-1609.31 1005.86   1
   0   8 -17-1031.51 883.122   1
   0   8  17-435.006 375.697   4
   0  -8  17-617.353 979.135   3
   0  -8 -17-2332.92 1111.25   1
   0  -9  17-228.893 883.135   3
   0   9 -17 1358.52 1056.48   1
   0   9  17 961.306 499.309   4
   0  -9 -17 126.574 578.811   1
   0 -10 -17 236.417 605.535   1
   0 -10  17-1514.56 982.564   3
   0  10 -17-1385.21 941.550   1
   0  10  17 781.561 462.238   4
   0  11 -17 542.734 570.088   1
   0 -11 -17-57.4073 512.376   1
   0  11  17 330.379 336.923   4
   0 -11  17 415.541 589.326   3
   0  12  17-647.304 446.660   4
   0  12 -17 1116.03 942.759   1
   0 -12 -17-567.911 805.689   1
   0 -12  17 788.108 792.504   3
   0 -13  17-90.2599 775.205   3
   0  13  17 164.570 431.122   4
   0 -13 -17-718.074 929.405   1
   0  13 -17 520.049 723.969   1
   0 -14  17-242.796 881.292   3
   0  14  17 15.5197 455.430   4
   0 -14 -17-120.550 528.384   1
   0 -15 -17 245.468 724.130   1
   0 -15  17-296.824 748.271   3
   0  15  17-692.849 559.132   4
   0 -16 -17 1518.77 1096.26   1
   0 -16  17 353.516 807.468   3
   0  16  17 471.281 435.853   4
   0  17  17 1848.17 974.867   4
   0 -17  17 100.326 845.344   3
   0 -18 -17-1044.44 830.375   1
   0 -18  17 678.652 923.151   3
   0 -19  17-886.029 980.671   3
   0 -19 -17-1699.57 1057.10   1
   0   0 -18 602.131 846.129   1
   0   1 -18 12369.7 2409.87   1
   0  -1 -18 11528.5 2304.02   1
   0  -2 -18 6364.27 1732.25   1
   0   2 -18 8367.89 2049.77   1
   0   3 -18 16050.1 2672.29   1
   0  -3 -18 11624.2 2378.91   1
   0  -4 -18 101880. 6818.51   1
   0   4 -18 111390. 7083.74   1
   0   5 -18 1332.43 1078.53   1
   0  -5 -18 1532.62 1190.70   1
   0  -5  18 168.127 718.026   3
   0  -6 -18 69834.1 5716.41   1
   0  -6  18 70852.4 5828.14   3
   0   6 -18 75095.6 5801.85   1
   0  -7 -18 8328.69 2044.08   1
   0   7 -18 7853.00 2018.31   1
   0  -7  18 7851.03 2057.75   3
   0   8 -18 80279.4 6048.37   1
   0  -8 -18 80264.5 6206.26   1
   0  -8  18 83286.4 6417.09   3
   0   9 -18 814.954 940.863   1
   0  -9  18 1643.76 1129.98   3
   0  -9 -18 1537.61 1029.53   1
   0 -10  18 37131.3 4380.08   3
   0 -10 -18 37493.7 4273.80   1
   0  10 -18 43465.8 4457.36   1
   0 -11  18 12363.9 2560.95   3
   0  11 -18 13618.0 2501.41   1
   0 -11 -18 13078.0 2570.71   1
   0  12 -18 371.285 589.919   1
   0 -12  18-401.261 653.922   3
   0 -12 -18 50.8191 674.441   1
   0 -13  18 1356.58 1094.26   3
   0  13 -18 589.100 652.341   1
   0 -13 -18 469.051 631.825   1
   0 -14  18 4465.08 1726.17   3
   0 -14 -18 2743.52 1288.63   1
   0 -15  18 5133.19 1694.24   3
   0 -15 -18 4736.87 1724.66   1
   0 -16 -18 5428.82 1694.92   1
   0 -16  18 7573.52 2193.10   3
   0 -17 -18-511.255 699.101   1
   0 -17  18-638.652 793.705   3
   0   0 -19-122.918 658.929   1
   0  -1 -19-1020.26 862.894   1
   0   1 -19-37.3396 522.842   1
   0   2 -19 95.7876 633.078   1
   0  -2 -19-231.775 627.101   1
   0   3 -19 936.527 1037.56   1
   0  -3 -19-282.095 746.380   1
   0  -4 -19 634.044 866.976   1
   0   4 -19 888.507 926.999   1
   0  -5 -19 799.848 835.454   1
   0  -5  19-249.660 715.069   3
   0   5 -19-69.3912 652.376   1
   0  -6 -19 339.730 608.674   1
   0  -6  19 690.144 904.765   3
   0   6 -19 892.861 972.367   1
   0  -7 -19 1069.07 919.710   1
   0   7 -19-515.629 1110.24   1
   0  -7  19 1589.15 1089.82   3
   0   8 -19 1128.63 1120.54   1
   0  -8  19-206.652 547.369   3
   0  -8 -19 153.674 614.240   1
   0  -9 -19-2110.53 1185.89   1
   0  -9  19-1736.39 1079.93   3
   0   9 -19-560.416 794.372   1
   0 -10 -19 29.2228 516.052   1
   0  10 -19-641.140 801.190   1
   0 -10  19-512.858 815.105   3
   0 -11 -19-153.987 728.997   1
   0 -11  19-675.987 893.738   3
   0  11 -19-226.964 751.483   1
   0  12 -19-257.752 654.674   1
   0 -12  19 776.399 934.752   3
   0 -13  19-424.964 866.670   3
   0 -13 -19 588.880 811.429   1
   0  13 -19 846.257 950.545   1
   0 -14 -19-874.739 852.141   1
   0 -14  19-322.179 935.155   3
   0 -15  19 1204.33 1215.83   3
   0 -15 -19-1079.23 952.473   1
   0   0 -20 22223.8 3385.02   1
   0   1 -20 12184.2 2592.20   1
   0  -1 -20 15279.6 2900.22   1
   0   2 -20 34400.5 4244.16   1
   0  -2 -20 31782.9 4075.57   1
   0   3 -20-496.924 901.408   1
   0  -3 -20 505.547 735.290   1
   0  -4 -20 43010.8 4773.97   1
   0  -4  20 38032.5 4543.77   3
   0   4 -20 34965.8 4264.76   1
   0  -5  20 6637.96 1962.36   3
   0  -5 -20 6826.46 2008.45   1
   0   5 -20 6101.45 1925.41   1
   0  -6  20 9384.98 2342.85   3
   0   6 -20 9091.05 2187.93   1
   0  -6 -20 9461.87 2302.24   1
   0  -7  20 8373.27 2234.41   3
   0   7 -20 6614.33 2004.22   1
   0  -7 -20 4962.88 1696.26   1
   0   8 -20 11434.7 2485.27   1
   0  -8  20 9720.97 2482.25   3
   0  -8 -20 17034.0 3009.99   1
   0   9 -20 302.918 880.145   1
   0  -9 -20-569.622 679.684   1
   0  -9  20-109.260 870.798   3
   0 -10  20 12500.6 2726.00   3
   0 -10 -20 8257.94 2107.74   1
   0  10 -20 11317.4 2479.54   1
   0  11 -20 18374.4 3115.48   1
   0 -11  20 18724.2 3358.43   3
   0 -11 -20 24363.1 3670.29   1
   0 -12 -20 2828.59 1424.07   1
   0 -12  20 2522.36 1503.24   3
   0  12 -20 2284.07 1274.28   1
   0   0 -21-890.841 964.055   1
   0   1 -21-1224.11 1075.65   1
   0  -1 -21-332.682 595.752   1
   0  -2 -21 1112.89 977.472   1
   0   2 -21 776.755 834.264   1
   0   3 -21 691.674 841.212   1
   0  -3 -21 1111.44 1228.88   1
   0  -4 -21-368.868 764.038   1
   0   4 -21 568.553 841.446   1
   0  -4  21 875.504 1092.48   3
   0  -5 -21 6.28730 673.973   1
   0  -5  21 2156.42 1359.40   3
   0   5 -21 1759.33 1308.94   1
   0  -6 -21 595.038 797.680   1
   0  -6  21 2129.14 1411.11   3
   0   6 -21 528.538 528.108   1
   0   7 -21 636.385 872.166   1
   0  -7  21-1615.15 1149.65   3
   0  -8  21-583.976 850.655   3
   0   8 -21 1146.34 997.036   1
   0   9 -21 186.728 625.329   1
   0  -9  21-1094.52 1066.19   3
   0  -9 -21-1313.27 1103.56   1
   0   0 -22 17121.9 3154.82   1
   0  -1 -22 4140.37 1556.76   1
   0   1 -22-294.396 621.429   1
   0  -2 -22 26895.9 3965.46   1
   0   2 -22 27092.0 3922.31   1
   1   0   0 87.3934 103.029   2
   1   0   0 102.557 135.156   4
  -1  -1   0 873433. 4891.67   2
   1  -1   0 880972. 6657.85   4
   1  -1   0 930980. 6733.34   2
   1   1   0 934538. 4943.27   2
   1  -2   0 1.34816 148.993   2
   1   2   0 170.037 173.126   4
   1  -2   0-32.6176 170.372   4
   1   3   0 105046. 2543.79   4
   1  -3   0 106022. 1882.07   3
  -1   3   0 104860. 1903.70   3
   1  -3   0 104878. 2802.19   2
   1   4   0 93.1934 144.908   4
  -1   4   0 23.9341 122.898   3
   1   4   0-75.8808 136.772   5
  -1  -4   0-5.28315 189.442   3
   1  -4   0 44.2497 130.162   3
   1  -4   0 361.548 324.706   2
  -1  -4   0 4.72988 108.732   5
  -1  -5   0 290078. 4225.89   5
   1  -5   0 305436. 4312.55   3
   1   5   0 285279. 4218.14   5
  -1  -5   0 308953. 5474.86   3
   1   5   0 308861. 5066.52   4
  -1   5   0 286642. 4263.26   3
  -1   6   0 442.140 221.668   3
   1  -6   0 64.7072 163.702   3
   1   6   0 38.2175 246.976   4
  -1  -6   0 401.117 236.290   5
  -1  -6   0 256.694 502.255   3
   1   6   0 30.7908 128.891   5
   1  -7   0 722395. 8080.58   3
  -1  -7   0 737527. 9789.53   3
  -1   8   0-192.640 205.143   3
   1  -8   0 52.9884 273.707   3
   1   8   0-17.6112 158.308   5
   1  -9   0 29760.6 1902.77   3
  -1   9   0 28671.7 1876.11   3
  -1  -9   0 29677.7 2214.11   3
   1   9   0 30971.2 1747.73   5
  -1  10   0 222.822 338.039   3
   1 -10   0 438.535 341.191   3
   1  10   0 391.658 215.506   5
  -1 -10   0 927.774 628.552   3
   1 -11   0 246694. 6168.84   3
  -1  11   0 242698. 6135.15   3
   1 -11   0 260218. 6997.41   2
   1  11   0 242813. 5403.27   5
  -1 -11   0 255477. 7015.50   3
  -1 -12   0-62.4871 404.345   3
   1  12   0 368.334 313.768   5
  -1  12   0 122.083 220.962   3
   1 -12   0-108.350 483.489   2
   1 -12   0 97.5282 303.548   3
  -1  13   0 64312.6 3454.09   3
   1 -13   0 64772.8 3485.85   3
  -1 -13   0 63673.2 3811.64   3
   1 -13   0 64187.0 3716.93   2
   1  13   0 61561.6 2964.62   5
   1 -14   0 108.154 415.547   3
  -1  14   0 594.975 397.308   3
  -1 -14   0-200.342 514.278   3
   1  14   0 197.778 290.374   5
   1 -14   0-164.293 410.377   2
   1 -15   0 58210.8 3818.01   2
   1  15   0 60135.3 3143.16   5
   1 -15   0 53791.5 3460.69   3
  -1  15   0 57452.2 3542.54   3
  -1 -15   0 54716.2 3817.31   3
  -1 -16   0-124.831 464.807   3
   1  16   0 567.529 352.952   5
   1 -16   0 876.643 565.531   3
  -1  16   0-75.8159 261.624   3
   1 -16   0-353.039 554.345   2
  -1 -17   0 2075.01 906.995   3
  -1  17   0 999.374 517.171   3
   1 -17   0 511.148 628.065   2
   1  17   0 940.869 478.428   5
   1 -17   0 2441.16 946.281   3
   1  18   0 107.792 313.609   5
  -1 -18   0 233.618 433.866   2
   1 -18   0-126.752 576.428   3
   1 -18   0 994.131 785.543   2
   1 -19   0 96817.6 5379.40   3
   1  19   0 94702.7 4496.12   5
   1 -19   0 90862.2 5385.07   2
  -1 -19   0 94808.5 4817.75   2
   1 -20   0 604.342 615.020   2
   1 -20   0-226.536 485.835   3
  -1 -20   0 202.970 462.578   2
   1 -21   0 980.632 742.621   2
   1 -21   0 648.157 583.698   3
  -1 -21   0 603.993 523.488   2
  -1 -22   0 113.521 408.359   2
   1 -22   0 764.964 791.344   3
   1 -22   0-272.499 593.970   2
   1 -23   0 19070.2 2833.65   2
  -1 -23   0 22043.8 2627.63   2
  -1 -24   0 116.352 450.612   2
   1 -24   0 209.049 627.082   2
  -1 -25   0 52077.5 4230.75   2
   1 -25   0 49605.8 4688.37   2
  -1 -26   0 902.675 627.818   2
   1 -26   0 2221.76 1120.84   2
  -1 -27   0 45292.4 4131.90   2
   1 -27   0 49775.7 4884.01   2
  -1 -28   0 295.130 491.334   2
   1 -28   0 1752.30 1170.58   2
  -1 -29   0 41244.9 4090.94   2
   1 -29   0 38637.9 4493.85   2
   1   0   1-51.6514 134.127   4
   1   0  -1-16.0438 89.4426   4
   1   1  -1 49482.7 1455.66   2
   1   1  -1 46261.9 1237.44   3
   1   1  -1 47944.5 1436.04   4
  -1  -1   1 47561.5 1271.32   3
   1  -1  -1 48580.6 1638.23   2
   1   1   1 46949.0 1637.53   4
   1  -1   1 44513.0 1599.54   4
   1  -1  -1 45822.1 1450.88   4
   1   2  -1 86601.3 2028.80   4
  -1  -2   1 88789.9 2075.43   3
   1   2   1 86743.8 2290.33   4
   1  -2   1 88032.8 2362.21   4
   1  -2  -1 87942.0 2421.65   2
  -1  -2   1 86923.3 1899.60   2
   1  -3   1 120697. 2442.88   3
   1   3   1 125159. 2899.95   4
   1  -3  -1 124638. 3130.86   2
   1   3  -1 123609. 2625.18   4
  -1  -3   1 129220. 2874.30   3
   1   3  -1 121974. 2707.72   5
  -1   4   1 67156.7 1657.96   3
   1   4  -1 62064.4 2039.83   4
   1  -4  -1 67270.0 2498.11   2
  -1  -4   1 69741.6 2377.57   3
  -1  -4  -1 69343.0 1717.24   5
   1  -4   1 67649.2 1993.96   3
  -1   4  -1 65271.2 1288.31   1
   1   4  -1 65013.6 2090.82   5
   1   4   1 69683.8 2305.42   4
  -1   4  -1 61660.1 1940.40   3
   1  -4  -1 68064.3 1658.97   3
  -1   5  -1 76661.7 2364.72   3
   1  -5   1 82686.2 2440.49   3
  -1   5   1 84227.7 2190.73   3
   1   5  -1 85257.0 2609.00   4
   1   5  -1 83327.6 2488.43   5
   1  -5   1 80554.0 1572.55   1
  -1  -5  -1 82556.2 2008.17   5
  -1   5  -1 83171.7 1517.37   1
   1   5   1 85622.7 2767.27   4
   1  -5  -1 82234.3 2164.50   3
  -1  -5   1 83579.6 2829.37   3
  -1  -5  -1 83014.3 1555.35   2
   1   5   1 83023.1 2017.71   5
   1  -5  -1 81663.9 2914.53   2
  -1   6  -1 120362. 3253.80   3
   1  -6   1 130418. 3331.39   3
   1   6   1 123332. 2645.87   5
   1  -6  -1 120932. 2958.54   3
  -1   6   1 117661. 2948.85   3
  -1  -6   1 120162. 3147.12   5
   1  -6  -1 127002. 3835.91   2
  -1  -6   1 122680. 3744.54   3
  -1  -6  -1 120165. 2612.09   5
   1   6  -1 122953. 3170.40   5
   1  -6   1 116444. 2040.67   1
  -1  -6  -1 125642. 2279.50   2
   1   6   1 127790. 3627.89   4
   1  -7  -1 91183.5 3457.64   2
   1   7   1 91947.2 3290.26   4
  -1   7  -1 88391.2 2971.12   3
   1  -7   1 85511.7 1911.46   1
   1  -7   1 87851.5 2959.55   3
  -1  -7   1 93651.4 3483.85   3
   1  -7  -1 85284.9 2751.15   3
   1   7  -1 87825.3 2836.15   5
   1   7   1 83375.8 2343.69   5
  -1   7   1 85051.3 2739.07   3
  -1  -8   1 10218.5 1272.83   3
   1  -8  -1 10885.8 1080.78   3
  -1   8  -1 10012.5 1082.66   3
   1   8   1 9798.15 869.060   5
   1  -8  -1 11048.0 1285.67   2
   1  -8   1 8955.47 1024.15   3
   1   8  -1 9775.01 1005.99   5
   1  -8   1 10599.1 736.910   1
  -1   8   1 10467.6 1046.17   3
  -1   9   1 42225.3 2252.23   3
   1   9  -1 41122.7 2150.70   5
  -1   9  -1 38038.8 2242.04   3
   1  -9   1 38178.6 1504.40   1
   1  -9   1 42641.8 2333.41   3
  -1  -9   1 40224.8 2556.74   3
   1   9   1 42251.6 1897.08   5
   1  -9  -1 41106.4 2219.62   3
   1  -9  -1 41125.0 2547.69   2
   1 -10   1 62927.8 2061.19   1
   1  10  -1 61798.0 2762.06   5
  -1 -10   1 67932.2 3463.41   3
   1 -10   1 66094.4 3079.35   3
  -1  10  -1 63526.6 3047.37   3
  -1  10   1 63618.6 2924.52   3
   1 -10  -1 65751.3 2987.73   3
  -1 -10  -1 66402.6 2547.13   2
   1  10   1 61781.1 2439.37   5
   1 -10  -1 67755.6 3394.56   2
   1  11  -1 9658.35 1150.34   5
  -1  11  -1 10433.4 1298.12   3
   1  11   1 9603.95 1020.72   5
  -1 -11   1 11822.7 1540.89   3
   1 -11   1 10371.6 1299.20   3
   1 -11  -1 8755.39 1177.29   3
  -1 -11  -1 9613.22 1055.26   2
   1 -11   1 9313.61 863.359   1
   1 -11  -1 10792.6 1460.49   2
  -1  11   1 8490.28 1138.90   3
   1 -12   1 2792.14 763.615   3
   1  12  -1 2568.41 618.484   5
  -1  12   1 4157.99 852.406   3
   1 -12  -1 2687.94 716.313   3
   1 -12   1 3314.61 557.123   1
   1 -12  -1 2227.97 743.167   2
  -1  12  -1 3861.94 865.370   3
  -1 -12  -1 3994.44 742.718   2
   1  12   1 3108.68 615.428   5
  -1 -12   1 3937.81 972.054   3
   1 -13   1 3339.74 571.355   1
  -1 -13  -1 3643.88 710.297   2
   1 -13  -1 6411.88 1135.76   3
   1  13  -1 5852.69 979.961   5
  -1  13  -1 5049.63 981.537   3
   1 -13  -1 4513.43 1018.34   2
   1 -13   1 4002.16 883.740   3
   1  13   1 4855.46 812.853   5
  -1  13   1 5448.79 1029.72   3
  -1 -13   1 3977.11 1058.29   3
   1 -14  -1 12261.1 1708.17   2
  -1 -14  -1 12433.1 1411.04   2
   1  14   1 11589.0 1277.46   5
  -1  14   1 14309.1 1703.82   3
   1 -14   1 11300.5 1555.85   3
   1 -14  -1 12461.1 1593.51   3
  -1 -14   1 12613.3 1784.84   3
   1 -14   1 10219.6 1046.94   1
  -1  14  -1 12586.2 1621.87   3
   1  14  -1 12752.9 1464.69   5
   1  15   1 433.729 488.283   3
   1 -15   1 67.4686 417.828   3
  -1  15  -1 401.162 346.241   3
  -1 -15   1 199.772 513.687   3
   1 -15   1-81.6693 260.256   1
  -1  15   1 193.833 286.576   3
   1  15   1 123.963 319.620   5
   1 -15  -1 189.268 361.278   3
   1 -15  -1 1054.43 657.610   2
   1  15  -1 350.804 237.980   5
  -1 -15  -1-3.77086 311.777   2
  -1  16   1 425.854 377.819   3
  -1 -16  -1 1322.75 574.400   2
   1  16   1 751.124 396.261   5
   1 -16   1 962.723 380.585   1
  -1 -16   1 762.768 519.365   3
  -1  16  -1 814.440 573.726   3
   1 -16  -1 816.772 573.842   3
   1 -16  -1 93.3776 362.443   2
   1 -16   1 820.508 631.858   3
   1  16  -1 574.552 382.491   5
   1 -17  -1 410.255 544.167   2
  -1 -17   1-80.8734 688.196   3
   1 -17   1 233.993 274.554   1
  -1 -17  -1 323.564 340.677   2
   1  17  -1 371.573 342.904   5
   1 -17  -1 294.513 401.939   3
  -1  17   1 305.042 311.206   3
   1  17   1 766.103 415.323   5
   1 -17   1-8.74605 580.503   3
   1 -18   1 608.828 494.979   2
   1  18  -1 972.363 583.559   5
   1 -18   1 521.011 323.667   1
   1 -18  -1 1324.73 715.238   2
  -1 -18   1 262.136 593.795   3
   1  18   1 418.607 332.990   5
   1 -18   1 1228.23 713.880   3
  -1 -18  -1 727.452 517.935   2
   1 -18  -1 240.401 389.085   3
   1 -19   1 1228.95 737.991   2
   1  19   1 2335.52 702.364   5
  -1 -19   1 912.874 766.396   3
   1 -19  -1 1309.85 800.748   2
   1 -19   1 747.462 399.688   1
   1 -19   1 480.007 537.027   3
  -1 -19  -1 704.273 540.965   2
  -1 -20   1 1090.33 762.150   3
   1 -20  -1 1560.92 715.616   2
   1 -20   1 1565.18 756.238   2
  -1 -20  -1 690.042 556.564   2
   1  20   1 595.073 366.860   5
   1 -20   1 212.334 257.438   1
   1 -20   1 1909.78 880.554   3
  -1 -21  -1 957.303 664.797   2
   1 -21   1 1391.22 912.222   3
   1 -21  -1 442.820 621.181   2
   1 -21   1 566.758 325.708   1
  -1 -21   1 236.430 482.732   2
  -1 -21   1 893.425 738.210   3
   1 -21   1 241.720 654.182   2
   1 -22   1 1251.17 531.486   1
  -1 -22  -1 2444.13 925.429   2
   1 -22  -1 2162.56 1055.79   2
   1 -22   1 3565.35 1231.85   3
   1 -22   1 2429.25 1089.99   2
  -1 -22   1 1032.47 718.203   2
   1 -23   1 7460.76 1749.53   3
   1 -23  -1 6090.79 1513.46   2
  -1 -23   1 6232.97 1441.46   2
   1 -23   1 6043.71 1639.98   2
  -1 -23  -1 8546.70 1679.58   2
  -1 -24  -1 5366.13 1416.52   2
   1 -24  -1 2608.56 1031.13   2
   1 -24   1 2839.46 1204.78   3
  -1 -24   1 4514.41 1334.13   2
   1 -24   1 5376.82 1623.61   2
   1 -25  -1 4899.63 1573.30   2
   1 -25   1 4183.73 1328.84   3
   1 -25   1 6724.60 1757.25   2
  -1 -25   1 4901.36 1382.05   2
  -1 -25  -1 6399.74 1501.84   2
  -1 -26  -1 3.88016 388.036   2
   1 -26  -1 1168.24 862.649   2
  -1 -26   1-429.281 586.160   2
   1 -26   1 547.047 691.182   2
   1 -27  -1 8468.59 2051.34   2
  -1 -27  -1 11525.9 2070.19   2
   1 -27   1 11684.1 2448.22   2
  -1 -27   1 8112.26 1757.33   2
  -1 -28  -1 1221.04 773.351   2
  -1 -28   1 887.317 619.147   2
   1 -28  -1 997.581 812.905   2
   1 -28   1-85.5704 591.917   2
   1  29   1 2456.21 1270.24   4
  -1 -29   1 783.203 780.523   2
   1 -29  -1-234.341 639.299   2
   1 -29   1 749.630 846.904   2
   1   0   2 219042. 3682.66   4
  -1   0   2 212888. 2485.45   3
  -1   0   2 202155. 2686.29   4
   1   0  -2 214377. 2738.20   4
   1   0  -2 206953. 3738.29   2
   1   1  -2 250480. 3274.45   3
   1   1  -2 266167. 3106.95   4
  -1  -1   2 249741. 2999.00   4
  -1  -1   2 267913. 3302.68   3
   1  -1   2 262858. 4073.53   4
   1   1   2 267152. 4139.20   4
  -1   1   2 258042. 3266.69   4
   1  -1  -2 270195. 4368.86   2
   1  -1  -2 253905. 3253.31   4
   1   1  -2 272366. 4148.68   2
   1  -1  -2 269738. 3526.71   1
  -1   1   2 265541. 3568.57   1
  -1  -2   2 284.269 168.956   2
  -1  -2   2 468.855 153.939   4
   1  -2  -2 299.799 152.367   1
  -1  -2   2 357.122 186.122   3
  -1   2   2 148.060 141.571   4
  -1   2   2 50.6220 121.895   1
   1   2  -2 321.049 149.149   4
   1   2  -2 85.6320 103.993   3
   1  -2   2 178.844 156.607   4
   1  -2  -2 148.675 174.709   2
   1   2   2 884.410 267.988   4
  -1   3   2 279611. 3395.48   1
  -1  -3   2 296889. 4527.58   3
   1   3  -2 281430. 4504.37   5
   1   3  -2 278889. 3731.88   4
  -1   3  -2 286424. 3815.39   1
   1  -3  -2 287030. 3289.23   1
  -1  -3   2 278123. 3712.92   4
   1  -3  -2 298133. 5061.73   2
   1   3   2 279413. 4546.60   4
   1  -3   2 275006. 4682.96   4
   1  -4   2 70897.9 2314.73   3
   1  -4  -2 77841.9 1696.87   1
  -1   4  -2 73387.5 1892.50   1
  -1   4   2 70757.0 1779.62   3
  -1  -4   2 73771.8 2506.11   3
   1   4  -2 75940.8 2149.28   4
   1  -4  -2 72755.2 2673.29   2
   1   4  -2 69952.9 2363.83   5
  -1  -4  -2 73399.1 1528.66   5
   1   4   2 73798.4 2486.87   4
   1   5  -2 3575.31 533.771   4
   1  -5  -2 3004.08 356.879   1
   1   5   2 2881.30 546.543   4
   1  -5  -2 3037.89 575.675   2
  -1   5   2 3224.85 451.704   3
  -1  -5  -2 3236.86 321.778   2
   1  -5   2 3086.39 425.469   1
   1  -5   2 2763.92 532.437   3
  -1  -5  -2 4384.62 400.542   5
   1   5   2 2682.68 292.903   2
   1   5  -2 3171.45 531.811   5
  -1  -5   2 2672.44 540.895   3
  -1   5  -2 2494.33 364.591   1
  -1   6   2 482082. 5914.28   3
   1   6   2 490990. 7231.40   4
  -1  -6  -2 486247. 4523.87   2
  -1   6  -2 501190. 5084.19   1
   1   6   2 479633. 4574.70   5
  -1  -6  -2 493883. 4599.78   5
   1   6  -2 481363. 6797.31   5
   1  -6  -2 501573. 7766.61   2
   1  -6   2 478326. 5176.58   1
  -1  -6   2 504455. 7595.05   3
  -1   6  -2 469475. 6899.19   3
   1  -6   2 497808. 6931.85   3
  -1  -7  -2 16195.4 932.047   2
   1   7   2 15180.5 893.247   5
   1  -7   2 16534.9 1359.20   3
  -1   7  -2 15398.6 1326.37   3
   1   7   2 16156.9 1389.91   4
   1   7  -2 15668.2 1284.85   5
  -1  -7   2 16490.2 1479.58   3
  -1   7   2 17227.8 1232.69   3
   1  -7  -2 16239.0 1485.98   2
   1  -7   2 13848.6 911.173   1
  -1   8  -2 26370.1 1843.42   3
   1  -8  -2 25628.7 1914.37   2
  -1   8   2 26250.4 1648.96   3
   1   8   2 28346.1 1970.28   4
  -1  -8  -2 25326.0 1318.07   2
   1  -8   2 25267.0 1315.46   1
   1   8   2 26080.3 1278.34   5
   1  -8   2 26428.7 1808.91   3
  -1  -8   2 30381.1 2125.42   3
   1   8  -2 26712.4 1765.78   5
   1   9   2 103452. 2734.96   5
   1  -9   2 104281. 2773.94   1
   1  -9   2 100119. 3728.83   3
  -1  -9   2 118466. 4387.35   3
  -1   9  -2 109345. 3948.53   3
  -1  -9  -2 107908. 2936.06   2
   1  -9  -2 109955. 4205.94   2
  -1   9   2 104772. 3489.88   3
   1   9  -2 103646. 3633.16   5
  -1  10   2 5304.40 857.261   3
   1  10  -2 4994.56 843.742   5
   1 -10  -2 5305.35 1004.68   2
   1  10   2 5664.86 676.522   5
  -1 -10  -2 4460.93 670.084   2
  -1 -10   2 4335.30 916.892   3
  -1  10  -2 5638.38 949.480   3
   1 -10   2 4113.16 581.430   1
   1 -10   2 3941.18 808.684   3
   1  11  -2 97712.2 3798.97   5
   1 -11   2 98951.6 2962.64   1
   1  11   2 96602.0 2989.15   5
   1 -11   2 100710. 4091.09   3
  -1  11  -2 96412.2 4062.64   3
  -1  11   2 97193.3 3798.80   3
  -1 -11   2 98570.6 4419.79   3
   1 -11  -2 99141.0 4313.91   2
  -1 -11  -2 102257. 3312.39   2
  -1 -12  -2 40034.7 2239.20   2
  -1  12   2 36621.9 2452.50   3
   1 -12   2 37479.9 2610.70   3
   1  12   2 40443.2 2039.50   5
   1  12  -2 37281.7 2441.20   5
  -1  12  -2 39813.5 2715.26   3
   1 -12   2 37625.5 1919.89   1
   1 -12  -2 41190.1 2883.01   2
  -1 -12   2 34448.8 2737.17   3
  -1 -13   2 139799. 5685.46   3
   1 -13   2 141503. 3862.35   1
   1  13   2 138988. 4018.14   5
   1 -13  -2 147565. 5637.71   2
   1 -13   2 144785. 5322.14   3
  -1  13   2 137681. 4985.32   3
  -1  13  -2 137290. 5282.76   3
  -1 -13  -2 144128. 4435.73   2
   1  13  -2 138288. 4826.43   5
   1 -14  -2 53004.4 3504.52   2
   1 -14   2 53863.0 2492.80   1
   1 -14   2 51017.0 3323.23   3
  -1  14   2 59198.0 3422.70   3
   1  14   2 56412.4 3650.11   3
  -1 -14  -2 53682.0 2865.23   2
   1  14   2 55180.3 2627.55   5
  -1  14  -2 53736.2 3422.65   3
  -1 -14   2 52852.1 3650.80   3
   1  14  -2 56091.6 3176.65   5
   1  15   2 109824. 3859.26   5
   1 -15   2 104692. 3616.10   1
  -1  15   2 110905. 4917.25   3
  -1  15  -2 110116. 5107.52   3
  -1 -15   2 113906. 5511.26   3
   1 -15  -2 117431. 5363.76   2
   1  15   2 115620. 5387.93   3
  -1 -15  -2 106190. 4195.27   2
   1 -15   2 115008. 5140.11   3
   1  15  -2 116948. 4740.80   5
   1 -16  -2 6464.95 1414.25   2
  -1  16   2 6716.66 1267.50   3
   1 -16   2 5469.51 1203.63   3
  -1 -16   2 10877.3 1819.97   3
   1  16   2 8386.58 1129.39   5
   1  16  -2 8321.18 1321.48   5
   1 -16   2 7205.86 993.004   1
  -1  16  -2 7490.93 1441.17   3
  -1 -16  -2 7034.36 1164.13   2
  -1 -17  -2 91256.5 4246.70   2
   1 -17   2 87896.2 3540.82   1
   1 -17   2 87525.9 4829.94   3
   1  17  -2 94645.7 4520.97   5
   1 -17  -2 92736.7 5088.83   2
   1  17   2 90375.9 3815.90   5
  -1 -17   2 83937.6 5080.98   3
  -1  17   2 92373.4 4828.29   3
   1  18   2 7146.98 1124.82   5
  -1 -18  -2 6338.46 1189.67   2
   1 -18  -2 5737.83 1451.87   2
   1 -18   2 5945.44 955.847   1
   1 -18   2 7045.94 1482.70   3
  -1 -18   2 6657.40 1527.97   3
  -1 -19  -2 40876.2 3053.46   2
   1 -19   2 38686.3 2485.06   1
   1 -19   2 38866.0 3464.27   3
  -1 -19   2 40220.4 3757.19   3
   1 -19  -2 42331.4 3623.27   2
   1  19   2 41645.8 2777.73   5
  -1 -20  -2 7380.20 1399.04   2
   1 -20  -2 9673.05 1839.70   2
   1 -20   2 6561.26 1532.57   3
   1  20   2 6377.99 1118.18   5
  -1 -20   2 4866.14 1421.23   3
   1 -21  -2 69775.7 4954.62   2
  -1 -21  -2 65688.9 4146.74   2
   1 -21   2 72090.4 5179.55   2
   1  21   2 57953.7 3516.27   5
  -1 -21   2 65490.3 5082.96   3
   1 -21   2 70015.8 4980.06   3
   1 -22   2 4553.12 1341.93   3
   1 -22   2 3808.55 1356.91   2
  -1 -22  -2 4368.30 1175.20   2
   1 -22  -2 4556.27 1313.75   2
  -1 -22   2 3766.04 1396.98   3
  -1 -23   2 15063.1 2656.03   3
   1 -23   2 21452.2 3002.29   2
  -1 -23  -2 21810.2 2528.41   2
   1 -23   2 20652.6 2915.01   3
   1 -23  -2 21433.2 2924.46   2
   1 -24   2 163.508 673.069   2
  -1 -24   2 522.221 758.211   3
  -1 -24   2 641.018 605.705   2
   1 -24  -2 1129.36 881.484   2
  -1 -24  -2 897.009 651.080   2
   1 -24   2 1956.49 1089.24   3
  -1 -25  -2 39355.3 3560.92   2
  -1 -25   2 46137.1 4123.16   2
   1 -25   2 44541.9 4504.71   2
   1 -25   2 38315.0 4114.07   3
   1 -25  -2 43983.7 4351.01   2
   1 -26   2 9529.51 2095.51   3
  -1 -26  -2 17291.7 2411.70   2
  -1 -26   2 14065.0 2381.03   2
   1 -26   2 13610.2 2585.75   2
   1 -26  -2 11040.0 2263.64   2
   1 -27   2 38982.7 4481.06   2
  -1 -27   2 42273.8 4150.84   2
   1 -27  -2 38765.5 4203.20   2
   1 -27   2 48435.6 4836.31   3
  -1 -27  -2 41871.8 3810.17   2
  -1 -28  -2 10424.9 1982.17   2
  -1 -28   2 10987.5 2254.24   2
   1 -28  -2 11922.1 2457.16   2
   1 -28   2 8084.69 2110.12   2
   1  28   2 12063.6 2626.66   4
   1  29   2 24911.7 3814.73   4
  -1 -29   2 20887.1 3016.01   2
   1 -29  -2 25671.0 3576.85   2
   1 -29   2 20858.0 3388.95   2
   1   0  -3 131.433 97.9881   4
   1   0  -3 237.884 239.308   2
   1   0   3 161.660 218.990   4
   1   0  -3 304.330 165.484   1
  -1   0   3 185.074 112.085   4
   1   1  -3 108539. 2886.57   1
  -1   1   3 104285. 1954.77   4
  -1  -1   3 106376. 2431.21   3
   1   1   3 103137. 2686.38   4
  -1   1   3 101334. 2632.31   1
   1  -1  -3 107513. 3101.66   2
   1   1  -3 109562. 1771.87   4
   1  -1  -3 104617. 2624.36   1
   1  -1   3 102632. 2700.85   4
  -1  -1   3 104829. 1701.28   4
   1  -2  -3 58585.1 1900.10   1
   1   2  -3 57838.6 1978.89   3
  -1  -2   3 58359.6 1385.10   4
   1  -2   3 58758.5 2106.62   4
   1   2  -3 57697.0 2119.30   5
   1   2  -3 58260.2 1440.81   4
   1  -2  -3 59906.3 2375.38   2
  -1   2   3 58524.3 1955.82   1
  -1  -2   3 64130.3 2062.24   3
   1   2   3 60322.4 2123.85   4
   1   3   3 73579.2 2426.04   4
   1   3  -3 66427.3 2310.19   3
   1  -3  -3 69935.8 2670.48   2
   1   3  -3 66008.6 2357.60   5
   1  -3   3 69316.9 2392.13   4
   1   3  -3 70458.8 1759.66   4
   1  -3  -3 72834.9 2082.58   1
  -1   3  -3 68902.3 2258.48   1
   1   3   3 68069.0 1714.03   2
  -1  -3   3 70488.4 2348.01   3
  -1   3   3 67689.9 2082.46   1
   1   4  -3 473792. 6584.65   5
   1   4   3 498536. 4531.85   2
  -1  -4   3 502584. 6837.78   3
  -1   4  -3 474534. 6629.49   4
   1  -4  -3 497837. 7327.56   2
   1   4   3 486005. 6558.70   4
  -1   4  -3 487423. 5871.04   1
   1  -4  -3 496489. 5451.41   1
   1   4  -3 471032. 5205.93   4
   1  -5   3 8120.76 808.915   1
   1  -5  -3 7559.09 705.281   1
  -1  -5  -3 9798.55 683.365   2
   1   5   3 7596.31 589.310   2
   1  -5  -3 9090.25 1046.93   2
  -1  -5   3 7553.11 921.557   3
   1   5   3 8204.49 912.025   4
   1   5  -3 6837.76 840.082   5
   1  -5   3 7730.44 917.754   3
  -1   5  -3 9408.74 1007.35   4
  -1   5  -3 8537.04 780.934   1
  -1  -5  -3 8393.07 444.849   5
  -1   6  -3 204077. 3829.41   1
  -1  -6   3 224358. 5231.20   3
   1   6  -3 203627. 4771.59   5
   1   6   3 226343. 5015.89   4
   1  -6  -3 214853. 5238.18   2
   1   6   3 203039. 3295.67   2
   1  -6   3 208888. 4866.99   3
   1  -6   3 202039. 3990.73   1
  -1  -6  -3 210842. 3353.69   2
  -1  -7  -3 24491.1 1246.89   2
   1  -7   3 24688.0 1424.84   1
   1  -7  -3 24642.5 1838.11   2
   1   7   3 24296.7 1230.88   2
   1   7   3 23999.6 960.459   5
  -1   7   3 24280.5 1516.36   3
   1  -7   3 23932.5 1743.52   3
   1   7   3 22780.2 1700.78   4
   1   7  -3 25932.9 1770.35   5
  -1   7  -3 24541.5 1384.64   1
  -1  -7   3 24121.4 1820.45   3
  -1   7  -3 24539.5 1766.07   3
   1  -8   3 211349. 5355.03   3
   1   8  -3 207122. 5171.09   5
   1  -8  -3 217819. 5708.80   2
  -1  -8  -3 211704. 3897.64   2
  -1   8   3 198331. 4627.72   3
   1   8   3 224041. 5584.67   4
  -1   8  -3 209256. 5432.76   3
   1   8   3 203741. 3114.45   5
  -1  -8   3 211407. 5670.60   3
  -1   8   3 208403. 5695.99   2
   1  -8   3 205869. 4212.78   1
  -1   9   3-69.7005 348.069   2
  -1   9  -3 198.528 255.825   3
  -1   9   3 469.653 307.654   3
  -1  -9  -3 253.714 218.795   2
   1   9   3-945.604 464.849   4
  -1  -9   3 10.9447 314.989   3
   1  -9   3 366.207 254.895   1
   1   9   3 579.560 224.718   5
   1  -9  -3 463.931 442.461   2
   1  -9   3 509.428 344.345   3
   1   9  -3 252.548 213.075   5
  -1  10   3 18837.2 1852.17   2
   1 -10  -3 16463.8 1716.96   2
  -1  10  -3 18442.7 1765.27   3
  -1 -10   3 20623.6 1959.63   3
   1 -10   3 17256.1 1302.92   1
   1  10   3 19380.1 1851.95   4
   1 -10   3 18196.3 1710.64   3
   1  10  -3 18286.7 1662.28   5
  -1 -10  -3 17663.4 1309.46   2
   1  10   3 17650.8 1094.44   5
  -1  10   3 17637.8 1576.09   3
   1 -11   3 20787.7 1932.91   3
  -1  11   3 19316.0 1716.42   3
   1 -11   3 19449.5 1436.10   1
   1 -11  -3 21126.1 1993.16   2
   1  11  -3 19991.7 1806.81   5
  -1 -11  -3 19070.5 1434.59   2
  -1  11  -3 20795.8 1960.36   3
   1  11   3 19888.6 1258.83   5
  -1 -11   3 21898.6 2096.75   3
   1  12   3 11373.0 1009.60   5
  -1  12   3 11035.8 1362.04   3
  -1 -12   3 7719.77 1337.68   3
  -1 -12  -3 11422.2 1173.47   2
   1 -12   3 11442.8 1506.21   3
  -1  12  -3 13681.1 1668.16   3
   1  12  -3 12661.3 1489.35   5
   1 -12  -3 11244.5 1502.31   2
   1 -12   3 11334.2 1137.45   1
  -1 -13  -3 11901.1 1279.21   2
  -1  13  -3 10945.7 1548.65   3
   1 -13   3 10849.8 1164.01   1
   1 -13  -3 15202.9 1833.66   2
  -1 -13   3 13242.9 1770.03   3
   1  13  -3 12826.1 1540.05   5
   1 -13   3 11239.3 1574.25   3
   1  13   3 13003.7 1147.34   5
  -1  13   3 12881.6 1539.64   3
  -1 -14  -3-16.3096 245.827   2
  -1  14  -3-210.792 324.570   3
   1  14  -3 425.741 321.910   5
   1 -14  -3-144.949 479.765   2
   1 -14   3 864.525 549.278   3
   1  14   3 637.198 467.462   3
  -1  14   3 227.603 299.777   3
  -1 -14   3 336.477 427.811   3
   1  14   3 661.129 328.145   5
   1 -14   3 165.818 301.068   1
  -1  15  -3 322.649 372.725   3
   1  15   3 793.811 379.827   5
  -1 -15  -3 298.631 383.666   2
   1  15  -3 626.977 524.050   5
  -1 -15   3 467.727 486.567   3
   1 -15   3 1197.10 730.006   3
   1 -15   3 913.877 413.193   1
  -1  15   3 216.685 382.206   3
   1 -15  -3 466.474 597.468   2
  -1  16   3 123362. 5370.05   3
   1  16   3 120903. 4032.11   5
   1 -16   3 114092. 4063.24   1
  -1 -16   3 128757. 6088.00   3
  -1 -16  -3 124275. 4681.14   2
   1 -16  -3 120020. 5610.69   2
   1  16  -3 131640. 5383.21   5
   1 -16   3 123901. 5614.51   3
  -1  17   3 40519.4 3185.32   3
   1 -17   3 42999.2 3448.66   3
   1 -17   3 42508.5 2565.95   1
   1 -17  -3 41931.2 3434.06   2
   1  17   3 39612.6 2387.82   5
  -1 -17   3 43334.5 3672.59   3
  -1 -17  -3 42245.1 2858.57   2
  -1 -18   3 36969.8 3540.30   3
   1 -18   3 34090.5 3173.34   3
   1 -18  -3 34097.9 3174.61   2
  -1 -18  -3 32184.4 2600.90   2
   1  18   3 38095.8 2448.31   5
   1 -18   3 32893.9 2323.69   1
   1 -19   3 406.991 532.505   3
  -1 -19   3 1732.20 889.023   3
  -1 -19  -3 678.666 485.387   2
   1  19   3 1544.22 553.345   5
   1 -19  -3 1031.23 765.123   2
   1 -19   3 408.869 355.846   1
  -1 -20   3 4351.51 1418.75   3
   1 -20   3 1033.28 469.617   1
   1 -20   3 1134.07 770.615   3
   1 -20  -3 2226.64 1025.65   2
   1  20   3 2614.19 710.626   5
  -1 -20  -3 2622.35 856.930   2
  -1 -21   3 4571.18 1471.36   3
   1  21   3 4142.82 903.093   5
   1 -21  -3 4794.37 1328.24   2
   1 -21   3 6943.21 1602.36   3
  -1 -21  -3 4465.36 1118.76   2
  -1 -22   3 48932.6 4551.91   3
  -1 -22  -3 52355.6 3732.23   2
   1  22   3 50169.2 3229.40   5
   1 -22  -3 48265.0 4224.12   2
   1 -22   3 46476.4 4226.80   3
  -1 -23  -3 14468.4 2035.59   2
  -1 -23   3 11968.8 2373.35   3
   1 -23  -3 16405.3 2584.08   2
   1 -23   3 13306.1 2387.73   3
  -1 -24  -3 17970.2 2290.85   2
   1 -24   3 21063.6 3052.79   3
   1 -24   3 18764.0 2886.65   2
  -1 -24   3 17025.0 2828.99   3
   1 -24  -3 14858.7 2467.27   2
   1 -25  -3 495.196 756.047   2
  -1 -25   3 1322.24 1066.04   3
   1 -25   3 1431.02 919.463   3
  -1 -25  -3 961.841 627.834   2
   1 -25   3 1268.99 946.745   2
   1  26   3 3005.98 1337.29   4
  -1 -26   3 2282.90 972.798   2
   1 -26   3 3463.05 1412.23   3
   1 -26   3 5117.91 1596.32   2
  -1 -26  -3 8089.71 1637.43   2
  -1 -26   3 8629.97 2135.34   3
   1 -26  -3 5388.08 1558.84   2
  -1 -27   3 1408.64 855.802   2
   1 -27  -3 3516.40 1333.04   2
   1  27   3 1652.81 1079.93   4
   1 -27   3 1231.40 957.750   2
   1 -27   3 3589.87 1396.86   3
  -1 -27  -3 1935.17 894.767   2
   1 -28  -3 2988.07 1238.05   2
  -1 -28   3 2733.75 1151.13   2
   1 -28   3 3652.22 1621.79   2
   1  28   3 3092.42 1484.07   4
   1 -28   3 5111.04 1663.87   3
   1  29   3 7027.17 2144.93   4
   1 -29   3 1938.49 982.838   3
   1 -29  -3 6900.94 1921.70   2
   1 -29   3 4300.26 1597.39   2
  -1 -29   3 5148.66 1632.18   2
   1   0  -4 123817. 3341.87   1
  -1   0  -4 123105. 3096.82   4
   1   0  -4 128419. 3738.56   2
  -1   0   4 124663. 3166.24   5
   1   0   4 127382. 3112.47   4
  -1  -1   4 1218.63 332.776   3
   1  -1  -4 1727.12 409.806   1
  -1   1  -4 1474.93 359.165   4
   1   1  -4 1716.18 434.544   1
  -1  -1  -4 3736.05 539.019   4
  -1   1   4 1636.50 239.578   4
   1   1   4 3321.11 542.225   4
   1  -1  -4 1615.09 465.107   2
  -1   1   4 1152.73 328.331   1
   1  -1   4 1886.23 430.501   4
  -1  -2   4 302835. 4980.54   3
   1   2  -4 294860. 5458.41   1
  -1   2  -4 279680. 4778.43   4
   1   2   4 296767. 4913.56   4
   1  -2   4 302813. 4897.88   4
  -1   2  -4 294693. 5408.73   1
   1   2  -4 278572. 5008.29   5
   1   2  -4 296450. 2884.82   4
   1  -2  -4 297268. 4964.74   1
  -1  -2  -4 290898. 4874.73   4
  -1   2   4 292749. 5071.43   1
   1  -2  -4 303942. 5844.38   2
   1   3   4 157068. 3234.04   2
   1  -3   4 174093. 3900.39   4
   1  -3  -4 163917. 3667.11   1
  -1   3  -4 161018. 3953.43   1
   1  -3  -4 170113. 4482.48   2
   1   3  -4 156487. 3913.40   5
  -1   3  -4 157111. 3674.18   4
   1   3   4 169214. 3814.67   4
  -1   3   4 154162. 3680.30   1
   1   3  -4 172890. 4290.45   1
   1   3  -4 168754. 2542.54   4
  -1  -3   4 166535. 3941.07   3
  -1  -3  -4 158840. 3760.22   4
   1   3  -4 158198. 3862.22   3
   1   4  -4 44489.7 2189.59   3
  -1  -4   4 46635.3 2206.28   3
   1   4  -4 45450.7 2196.32   5
   1   4   4 43662.1 1661.00   2
   1  -4  -4 45700.6 2384.33   2
   1  -4  -4 44751.5 1939.97   1
   1   4   4 48066.4 2133.48   4
  -1  -4  -4 43141.4 2049.56   4
   1   4  -4 46858.6 1586.15   4
  -1   4  -4 43689.2 2052.63   4
  -1   4  -4 43306.3 2027.18   1
   1   5   4 273595. 4244.09   2
  -1   5  -4 290376. 5583.91   4
  -1  -5   4 283740. 5779.08   3
   1  -5  -4 292276. 6169.15   2
   1  -5   4 267530. 5225.98   1
  -1   5  -4 289866. 5140.04   1
   1   5  -4 279212. 5817.95   3
  -1  -5  -4 278946. 5465.27   4
   1   5   4 290990. 5498.61   4
   1  -5   4 288353. 5896.66   3
   1   5  -4 272827. 5582.13   5
   1  -5  -4 288069. 4963.48   1
  -1  -6  -4 4277.62 552.977   2
   1  -6  -4 3105.60 686.064   2
  -1   6  -4 3700.17 616.770   1
   1  -6  -4 4358.65 647.843   1
   1   6  -4 4326.40 748.661   5
   1   6   4 3278.71 627.451   4
   1   6   4 3789.50 522.489   2
   1  -6   4 2249.61 585.182   3
   1  -6   4 2699.60 528.988   1
  -1   6  -4 2741.19 597.599   4
  -1  -6   4 2646.51 645.471   3
   1  -7   4 166601. 4801.83   3
  -1  -7  -4 167025. 3554.96   2
  -1   7  -4 169920. 4013.30   1
   1  -7   4 159561. 4100.18   1
   1   7   4 167977. 4671.39   4
  -1  -7   4 171070. 5005.81   3
   1   7   4 161719. 3444.57   2
   1  -7  -4 161279. 4889.94   2
  -1   7   4 168855. 5079.56   2
   1   7  -4 165350. 4706.14   5
   1   8   4 1897.43 616.120   4
   1  -8   4 1614.44 473.571   1
  -1  -8  -4 1962.07 419.708   2
   1   8  -4 1277.53 444.525   5
   1  -8  -4 538.132 399.314   2
  -1  -8   4 1079.14 452.773   1
  -1   8  -4 2234.15 514.484   1
  -1   8   4 1481.64 540.171   2
  -1  -8   4 1106.03 384.376   3
   1   8   4 1405.21 371.904   2
   1  -8   4 1001.04 424.269   3
  -1   9   4 257588. 5787.98   3
  -1   9   4 284933. 7107.94   2
  -1  -9   4 284422. 7072.62   3
   1  -9  -4 287575. 6993.72   2
   1  -9   4 288326. 6799.20   3
  -1   9  -4 278450. 5406.47   1
   1  -9   4 273228. 5578.91   1
   1   9   4 290643. 6736.43   4
   1   9   4 272217. 3354.65   5
  -1   9  -4 277162. 6820.51   3
   1   9  -4 268481. 6433.39   5
  -1  -9  -4 271529. 5069.74   2
  -1  -9   4 284486. 6806.14   1
   1   9   4 269014. 5002.12   2
   1  10   4 8886.76 675.317   5
   1  10  -4 8316.95 1189.06   5
  -1  10  -4 9564.30 1324.98   3
  -1 -10   4 9078.77 1365.07   3
   1  10   4 8602.42 1246.49   4
  -1  10   4 7900.67 1072.45   3
   1  10   4 8885.29 956.722   2
   1 -10  -4 8890.50 1296.61   2
   1 -10   4 8300.61 1230.41   3
  -1  10   4 9539.89 1355.93   2
   1 -10   4 7670.08 954.256   1
  -1 -10   4 7205.93 1119.71   1
  -1 -10  -4 7651.42 886.000   2
   1 -11  -4 118644. 4781.54   2
  -1 -11   4 116701. 4908.46   3
   1 -11   4 111554. 4589.74   3
   1 -11   4 108939. 3671.65   1
  -1 -11  -4 114875. 3604.91   2
   1  11  -4 119009. 4563.41   5
   1  11   4 115186. 2691.04   5
  -1  11  -4 112158. 4697.80   3
  -1  11   4 109198. 4140.80   3
   1  11   4 120384. 4767.00   4
  -1  12   4 4301.96 867.955   3
   1 -12  -4 3979.02 958.927   2
  -1 -12   4 3472.73 993.454   3
   1 -12   4 3250.97 810.541   3
   1 -12   4 3841.16 733.040   1
  -1 -12  -4 3998.28 748.136   2
   1  12   4 4450.46 1094.42   4
   1  12  -4 4601.61 951.302   5
  -1  12  -4 3983.52 940.266   3
   1  12   4 4929.08 607.809   5
  -1  13   4 26559.1 2237.92   3
   1  13   4 28929.3 2596.03   3
  -1 -13   4 30226.1 2725.60   3
   1 -13   4 29012.1 2539.10   3
   1  13   4 29911.4 1594.87   5
  -1 -13  -4 28992.9 2007.80   2
   1 -13  -4 31458.0 2642.11   2
   1  13  -4 33773.6 2575.58   5
  -1  13  -4 31895.9 2703.53   3
   1 -13   4 30924.4 2089.55   1
  -1  14  -4 396.174 332.303   3
   1  14   4 218.070 386.714   3
  -1 -14   4 223.393 532.775   3
  -1  14   4-226.495 304.274   3
   1  14   4 14.9458 197.234   5
   1  14  -4 509.825 393.875   5
  -1 -14  -4 139.293 312.070   2
   1 -14  -4-538.462 692.049   2
   1 -14   4-46.3297 383.201   3
   1 -14   4 102.991 302.306   1
  -1 -15   4 28584.0 2832.94   3
   1  15  -4 27984.5 2503.68   5
   1 -15   4 30120.1 2738.63   3
   1 -15  -4 25775.4 2536.41   2
   1  15   4 28194.3 1725.77   5
  -1  15  -4 27095.4 2658.99   3
  -1  15   4 30759.1 2598.89   3
   1 -15   4 25831.0 2006.69   1
  -1 -15  -4 28052.9 2147.57   2
  -1  16   4 17683.2 2060.86   3
   1 -16   4 15319.2 2043.55   3
   1 -16   4 15786.1 1621.73   1
  -1 -16   4 18328.5 2374.50   3
  -1 -16  -4 18529.1 1837.00   2
   1  16   4 17392.9 1434.18   5
   1 -16  -4 20174.5 2351.55   2
  -1 -17   4 126670. 6325.64   3
   1 -17  -4 128831. 5990.35   2
  -1 -17  -4 129112. 4956.85   2
  -1  17   4 131923. 5754.22   3
   1 -17   4 134921. 6160.18   3
   1  17   4 127953. 4042.44   5
  -1 -18   4 20674.3 2696.11   3
   1 -18  -4 16926.6 2262.82   2
   1 -18   4 18555.7 2388.29   3
   1  18   4 20136.1 1681.88   5
  -1 -18  -4 19431.6 2026.18   2
  -1 -19  -4 16601.4 1941.98   2
   1  19   4 17616.3 1653.91   5
  -1 -19   4 21289.9 2763.78   3
   1 -19   4 14218.5 2189.48   3
   1 -19  -4 18101.2 2443.27   2
   1  20   4 445.221 345.504   5
   1 -20   4 1687.26 880.810   3
  -1 -20  -4 1538.12 747.069   2
   1 -20  -4 886.775 757.324   2
  -1 -20   4 37.7790 518.278   3
   1 -21  -4 86600.7 5481.65   2
  -1 -21  -4 99764.7 4990.91   2
   1  21   4 90690.1 4016.25   5
   1 -21   4 101786. 6078.27   3
  -1 -21   4 92723.1 6104.70   3
  -1 -22   4 20074.7 2984.78   3
   1 -22  -4 26261.2 3124.02   2
   1 -22   4 23025.2 3041.13   3
   1  22   4 21874.2 2041.67   5
  -1 -22  -4 22029.0 2459.62   2
   1 -23   4 66918.9 5264.96   3
  -1 -23   4 61625.0 5293.49   3
  -1 -23  -4 77317.4 4645.10   2
   1 -23  -4 65444.0 4979.48   2
   1 -24   4 5386.62 1655.31   3
  -1 -24   4 5188.34 1725.66   3
  -1 -24  -4 6358.09 1422.25   2
   1  24   4 7720.08 1956.26   4
   1 -24  -4 6430.41 1715.77   2
  -1 -25   4 11225.1 2483.94   3
   1 -25   4 13293.8 2538.85   3
   1 -25  -4 12982.8 2342.50   2
   1  25   4 16500.6 2855.44   4
  -1 -25  -4 15250.1 2188.79   2
   1  26   4-261.004 747.933   4
   1 -26  -4-122.138 607.138   2
  -1 -26  -4-392.816 502.174   2
   1 -26   4-636.323 802.223   2
   1 -26   4-440.887 714.363   3
  -1 -26   4 840.218 904.795   3
  -1 -27  -4 2925.88 1038.10   2
   1 -27  -4 4050.33 1396.53   2
  -1 -27   4 1849.60 1016.76   3
   1  27   4 4438.15 1402.32   4
   1 -27   4 3555.40 1620.14   2
   1 -27   4 3878.45 1566.82   3
   1 -28   4 1365.70 1157.15   2
  -1 -28   4 301.857 725.066   3
   1 -28   4 656.015 1121.54   3
   1  28   4 2403.90 1286.25   4
  -1 -28   4 892.486 721.651   2
   1 -28  -4 235.103 538.037   2
   1  29   4 13079.9 2791.73   4
   1 -29   4 14497.5 2866.53   2
   1 -29   4 10835.9 2476.29   3
   1 -29  -4 14695.0 2723.51   2
  -1 -29   4 11920.6 2370.43   2
  -1   0   5 135.314 210.201   5
   1   0   5-146.802 193.315   4
  -1   0  -5 117.610 167.184   4
   1   0  -5 148.922 223.159   1
   1   1   5 126329. 3262.69   4
   1   1  -5 125973. 3793.20   1
   1  -1  -5 125677. 3653.58   1
  -1  -1   5 123301. 3418.45   5
  -1   1   5 125389. 3281.19   5
  -1   1  -5 116921. 3157.25   4
  -1   1   5 121175. 3710.38   1
  -1  -1  -5 121136. 3231.65   4
  -1   1   5 116177. 1838.27   4
   1  -1   5 121294. 3206.71   4
   1  -1  -5 128638. 4099.74   2
   1   2  -5 83802.8 2909.15   5
  -1   2  -5 82463.1 2678.54   4
  -1   2   5 86091.7 3115.05   1
   1  -2  -5 89636.1 3453.96   2
   1  -2   5 84722.6 2686.49   4
  -1  -2   5 89152.7 3009.92   3
   1  -2  -5 85719.3 3020.20   1
   1   2  -5 83217.7 3158.91   1
   1   2   5 85866.1 2733.70   4
  -1   2  -5 85530.1 3233.18   1
  -1  -2  -5 85805.6 2748.54   4
   1   3   5 607.282 260.370   2
  -1   3  -5 628.112 342.706   1
  -1  -3   5 777.681 357.584   3
   1  -3  -5 941.568 414.028   2
  -1  -3  -5 657.648 267.536   4
  -1   3   5 1142.12 393.331   1
   1  -3  -5 1091.89 407.855   1
  -1   3  -5 1274.13 390.112   4
   1   3  -5 1858.04 484.757   5
   1   3  -5 908.415 176.119   4
   1  -3   5 1159.30 372.605   4
   1   3  -5 942.488 457.857   1
   1   3   5 664.876 296.821   4
   1   4  -5 477275. 7920.46   1
   1  -4  -5 458835. 6963.33   1
  -1  -4  -5 441697. 6760.34   4
  -1   4  -5 447094. 7220.07   1
   1   4  -5 479865. 4707.91   4
   1   4   5 455818. 6234.15   2
   1   4  -5 448233. 7306.70   5
   1  -4  -5 478746. 8245.77   2
  -1   4  -5 445779. 6641.89   4
   1   4   5 449648. 6764.81   4
  -1  -4   5 481510. 7619.87   3
   1  -5  -5 211464. 4799.27   1
   1  -5  -5 212934. 5596.74   2
  -1  -5  -5 208122. 4875.88   4
   1   5   5 212265. 4857.81   4
   1   5   5 211003. 4239.41   2
   1   5  -5 211645. 5329.47   3
  -1   5  -5 216015. 4979.05   1
  -1   5  -5 203158. 4721.55   4
   1  -5   5 197589. 4986.32   1
   1   5  -5 209812. 5184.24   5
  -1  -5   5 215634. 5323.96   3
   1  -6   5 202810. 5472.81   3
   1   6   5 198074. 4174.79   2
  -1  -6   5 210933. 5509.31   3
  -1  -6  -5 201822. 4244.59   2
   1   6  -5 205062. 5301.35   5
  -1   6  -5 194949. 4912.63   4
   1  -6  -5 207360. 4814.95   1
   1   6   5 205975. 5022.49   4
   1  -6   5 195524. 4982.12   1
   1   6  -5 188709. 5267.90   3
   1  -6  -5 205569. 5635.33   2
  -1   6  -5 204997. 4823.22   1
   1   7  -5 1669.95 533.353   5
  -1   7   5 1270.29 498.280   2
   1   7   5 1270.78 499.119   4
  -1   7  -5 446.609 256.147   1
  -1  -7   5 1936.54 631.424   3
  -1  -7  -5 1300.73 367.775   2
   1  -7  -5 848.342 415.364   2
   1  -7   5 1100.91 435.936   1
   1   7   5 975.764 335.027   2
   1  -7   5 875.733 463.049   3
   1  -7  -5 1026.69 382.909   1
  -1   7  -5 859.973 430.656   4
  -1  -8   5 176616. 5419.55   1
   1  -8  -5 177246. 5489.94   2
  -1   8  -5 177906. 4592.78   1
   1   8  -5 172172. 5210.85   5
   1   8   5 173791. 4075.82   2
   1  -8   5 168685. 4722.19   1
  -1  -8   5 176906. 5529.43   3
   1  -8   5 179337. 5485.17   3
  -1   8   5 177960. 5597.73   2
  -1  -8  -5 177870. 4211.95   2
   1   8   5 181679. 5161.12   4
  -1   9   5 15489.5 1704.04   2
  -1  -9  -5 17847.6 1382.41   2
   1  -9   5 15269.1 1462.73   1
  -1  -9   5 16001.2 1694.95   1
   1   9   5 16270.5 1633.30   4
  -1  -9   5 17435.4 1824.91   3
   1   9   5 15545.6 1278.52   2
   1   9  -5 15028.0 1585.38   5
   1  -9   5 16967.0 1765.25   3
   1  -9  -5 18979.3 1859.45   2
  -1   9  -5 16338.6 1435.88   1
  -1  10   5 84953.2 3590.45   3
  -1 -10   5 82140.2 4079.24   3
   1 -10   5 80896.2 3366.32   1
   1  10   5 88835.8 3170.09   2
   1 -10   5 84998.6 4024.18   3
   1 -10  -5 83233.6 3998.88   2
   1  10  -5 88646.4 3952.64   5
  -1 -10  -5 86806.4 3169.37   2
  -1  10  -5 86928.7 3350.67   1
   1  10   5 86806.7 3895.57   4
   1 -11   5 205.998 243.080   1
  -1 -11  -5 281.935 238.571   2
  -1  11   5 439.856 241.662   3
   1  11   5 471.316 315.896   2
  -1 -11   5 608.887 356.286   1
  -1  11   5-453.553 337.729   2
   1  11   5 312.928 130.023   5
   1  11   5 333.190 369.442   4
   1  11  -5 637.611 377.847   5
   1 -11   5 366.418 308.810   3
   1 -11  -5 366.916 493.656   2
  -1 -11   5 197.754 415.033   3
   1  12   5 99180.3 2352.11   5
   1 -12   5 97223.2 3826.97   1
   1 -12   5 104859. 4780.47   3
  -1  12   5 102741. 4305.46   3
  -1  12  -5 105250. 4873.25   3
  -1 -12  -5 106030. 3769.29   2
  -1 -12   5 104972. 4960.89   3
   1  12  -5 101252. 4483.37   5
   1  12   5 107220. 4766.90   4
   1 -12  -5 103769. 4713.53   2
   1  13   5 17626.9 1092.90   5
   1 -13  -5 16997.3 1981.60   2
   1  13  -5 18546.3 2000.14   5
  -1 -13   5 19296.7 2251.86   3
   1 -13   5 18430.0 2084.48   3
  -1 -13  -5 17147.0 1590.00   2
   1  13   5 17587.0 2077.33   3
  -1  13  -5 18647.8 2114.52   3
   1 -13   5 14322.5 1509.68   1
   1  13   5 16255.4 1969.63   4
  -1  13   5 18971.5 1913.99   3
   1 -14   5 767.052 473.277   3
   1  14   5 388.598 311.097   3
  -1  14   5 825.374 474.725   3
  -1 -14  -5 230.997 260.765   2
  -1 -14   5 434.663 458.896   3
   1 -14   5 726.080 441.170   1
   1  14  -5 850.781 479.853   5
   1  14   5 308.783 202.896   5
   1  14   5 957.437 662.000   4
  -1  14  -5 714.379 393.048   3
   1 -14  -5 571.913 580.787   2
   1 -15  -5 11596.0 1750.90   2
   1 -15   5 13764.2 1903.38   3
  -1  15   5 13162.3 1720.17   3
  -1 -15   5 14107.0 1836.67   1
   1 -15   5 15761.1 1679.55   1
   1  15   5 13605.9 1937.48   4
   1  15   5 15495.5 1179.78   5
  -1 -15  -5 12890.7 1508.57   2
  -1 -15   5 13121.4 1950.25   3
  -1  16   5 87957.7 4587.87   3
   1 -16  -5 89947.2 4942.60   2
   1  16   5 89620.7 5037.40   4
   1  16   5 81582.1 2839.60   5
   1 -16   5 85551.4 4890.88   3
  -1 -16   5 80582.3 4450.88   1
  -1 -16  -5 82800.1 3908.99   2
  -1 -16   5 80198.4 4912.26   3
  -1  17   5 1572.29 634.479   3
   1  17   5 2104.48 1023.34   4
   1  17   5 743.267 382.539   5
   1 -17  -5 1478.59 791.585   2
  -1 -17   5 1166.95 835.165   3
  -1 -17  -5 1452.71 564.669   2
   1 -17   5 1951.83 825.978   3
   1 -17   5 85.4210 180.694   1
   1  18   5 89263.2 5387.96   4
   1 -18   5 87736.4 5215.92   3
   1 -18   5 77345.2 3894.25   1
   1 -18  -5 80923.2 4923.83   2
  -1 -18  -5 79958.2 4110.16   2
   1  18   5 83167.7 3181.58   5
  -1 -18   5 82987.2 5309.00   3
   1 -19   5 21417.9 2699.42   3
   1  19   5 24567.5 2951.68   4
   1  19   5 20644.6 1666.71   5
   1 -19  -5 18401.4 2449.80   2
  -1 -19   5 19819.7 2710.81   3
  -1 -19  -5 17239.8 1973.90   2
   1 -20   5 2333.60 1004.56   3
  -1 -20   5 802.781 769.523   3
   1 -20  -5 2081.40 949.647   2
   1  20   5 3163.59 701.797   5
  -1 -20  -5 2846.96 849.080   2
   1  20   5-261.668 837.053   4
   1  21   5 1802.84 1125.63   4
   1 -21   5 2083.00 1206.39   3
  -1 -21   5 675.079 648.814   3
   1  21   5 1042.33 433.838   5
  -1 -21  -5 1364.07 663.893   2
   1 -21  -5 1809.48 978.411   2
   1 -22   5 73309.7 5404.53   3
  -1 -22  -5 76162.4 4481.34   2
   1 -22  -5 80244.6 5412.94   2
  -1 -22   5 82614.3 5936.62   3
   1  22   5 88500.6 6051.32   4
  -1 -23   5 10848.2 2302.88   3
   1  23   5 14469.3 2608.95   4
   1 -23   5 12698.1 2403.63   3
   1 -23  -5 10894.8 2102.44   2
  -1 -23  -5 9934.83 1700.28   2
   1 -24  -5 61264.2 4999.43   2
   1 -24   5 60957.1 5202.05   3
   1  24   5 68897.0 5622.92   4
  -1 -24   5 53116.5 5044.13   3
  -1 -24  -5 53416.9 3954.14   2
  -1 -25   5 12193.3 2550.61   3
   1 -25  -5 9581.56 2029.59   2
  -1 -25  -5 8439.77 1620.58   2
   1 -25   5 9408.75 2179.06   3
   1  25   5 8813.21 2148.23   4
  -1 -26  -5 14285.8 2134.97   2
   1 -26   5 14987.6 2736.16   3
   1  26   5 15811.4 2860.10   4
  -1 -26   5 18858.9 3240.86   3
   1 -26  -5 15271.9 2643.73   2
   1 -27  -5 2902.68 1209.23   2
  -1 -27   5 1830.87 1147.24   3
   1  27   5 3621.70 1429.67   4
   1 -27   5 4332.72 1602.54   3
  -1 -28   5 12429.8 2818.73   3
   1 -28   5 18684.0 3183.07   3
   1 -28   5 16065.9 2995.52   2
   1  28   5 24212.5 3708.18   4
   1 -28  -5 13765.7 2594.94   2
   1 -29   5 548.611 797.830   3
   1  29   5 3444.83 1621.17   4
   1 -29   5 1751.09 1191.72   2
   1 -29  -5 1003.87 933.635   2
  -1 -29   5 2583.64 1310.28   3
  -1   0  -6 452.646 213.694   4
  -1   0   6 454.733 311.352   1
   1   0   6 561.803 300.990   4
  -1   0   6 184.728 217.431   5
   1   0  -6 619.486 399.818   1
   1  -1  -6 13358.7 1303.36   1
   1   1   6 11852.4 1050.52   4
   1  -1   6 13279.3 1116.12   4
   1   1  -6 13345.3 1205.70   5
   1   1  -6 11796.5 1268.73   1
  -1  -1   6 15200.7 1280.72   5
  -1   1  -6 10882.9 1288.62   1
  -1   1   6 15074.3 1205.35   5
  -1   1  -6 12663.1 1080.69   4
  -1  -1  -6 12813.3 1092.13   4
   1  -1  -6 10930.3 1337.83   2
  -1   1   6 13737.9 1387.31   1
   1  -2  -6 10281.8 1175.41   1
  -1   2   6 10234.8 998.721   5
  -1  -2  -6 8876.81 923.165   4
   1   2  -6 9431.84 1060.39   5
   1  -2   6 9242.18 947.853   4
  -1   2  -6 10320.3 982.606   4
   1   2  -6 10819.8 1231.45   1
   1  -2  -6 9020.59 1195.19   2
  -1  -2   6 10295.7 1098.58   5
  -1   2  -6 8844.89 1140.14   1
   1   2   6 9405.11 949.565   4
  -1   2   6 8493.21 1091.00   1
   1  -3   6 158205. 3979.71   4
  -1  -3   6 164735. 4597.73   3
  -1   3  -6 146474. 3777.51   4
  -1  -3  -6 150747. 3931.50   4
  -1  -3   6 157833. 4361.31   5
   1   3  -6 156524. 4718.55   1
   1   3   6 159077. 3989.39   4
   1  -3  -6 170013. 5183.90   2
   1   3  -6 152762. 2023.01   4
   1  -3  -6 155750. 4468.85   1
   1   3   6 150420. 4043.08   2
   1   3  -6 153776. 4366.27   5
  -1   3  -6 152829. 4652.89   1
   1   4   6 22137.4 1553.41   2
   1  -4  -6 24734.7 1817.14   1
  -1  -4   6 25145.4 1856.20   3
   1   4  -6 23158.7 1759.99   5
  -1   4  -6 22765.5 1549.10   4
  -1  -4  -6 22699.3 778.189   5
   1  -4  -6 23729.0 1979.47   2
  -1  -4  -6 24529.3 1642.83   4
   1   4   6 23590.9 1604.57   4
   1   4  -6 22010.4 1834.89   1
  -1   4  -6 23545.2 1823.39   1
   1   4  -6 25932.9 1040.85   4
   1  -5   6 405314. 7828.51   1
  -1   5  -6 412504. 7514.48   1
   1  -5  -6 428158. 8436.67   2
   1  -5  -6 426666. 7482.92   1
   1   5  -6 440126. 7863.90   5
  -1  -5  -6 426552. 7124.58   4
   1   5  -6 439361. 8195.64   1
   1   5   6 410469. 6662.94   2
   1   5   6 423995. 7051.33   4
  -1   5  -6 423673. 6897.32   4
  -1  -5   6 432825. 7976.97   3
  -1   6  -6 123058. 4096.61   1
  -1   6  -6 122311. 3917.97   4
  -1  -6   6 120069. 4353.09   3
   1   6   6 124866. 4002.22   4
   1  -6  -6 124093. 4619.85   2
   1  -6   6 119689. 4485.43   3
  -1   6   6 122937. 4646.41   2
   1   6   6 121062. 3596.22   2
   1  -6  -6 122778. 4063.70   1
   1  -6   6 118269. 4262.06   1
   1   6  -6 119217. 4262.60   5
  -1  -7  -6 434914. 7030.60   2
   1  -7   6 432393. 8702.20   3
   1   7  -6 440666. 8379.09   5
  -1   7   6 438786. 8899.05   2
   1  -7  -6 427216. 8701.86   2
  -1   7  -6 424496. 7633.60   4
   1   7  -6 432800. 8650.09   3
   1   7   6 437875. 7804.83   4
   1  -7  -6 440827. 7775.81   1
  -1  -7   6 439851. 8686.11   3
  -1   7  -6 441765. 7783.29   1
   1   7   6 438344. 6914.49   2
   1  -7   6 423073. 8070.37   1
  -1   8  -6 17985.8 1585.05   1
   1   8  -6 18250.1 1767.33   5
   1  -8   6 17257.6 1828.48   3
  -1   8  -6 16515.8 1602.43   4
   1  -8  -6 18559.2 1866.25   2
   1   8   6 15678.0 1353.22   2
  -1  -8   6 932.170 483.381   1
   1  -8   6 16067.6 1611.25   1
   1  -8  -6 14657.9 1451.04   1
  -1  -8  -6 15866.8 1365.46   2
  -1  -8   6 17004.5 1781.06   3
   1   8   6 17427.1 1662.23   4
  -1   8   6 14955.7 1683.14   2
   1   8  -6 2843.96 773.479   3
  -1  -9  -6 66159.6 2881.29   2
   1   9   6 59850.1 2675.35   2
   1  -9   6 59915.1 3113.33   1
   1  -9  -6 65678.2 3562.08   2
  -1  -9   6 60222.5 3470.68   3
   1  -9   6 62652.4 3492.40   3
  -1   9   6 2181.48 663.267   2
   1   9  -6 63006.0 3384.80   5
   1   9   6 61339.3 3205.21   4
  -1   9  -6 65285.0 3065.07   1
  -1 -10   6 9086.87 1444.28   3
   1  10  -6 12808.8 1583.21   5
  -1 -10  -6 9459.84 1119.93   2
   1 -10   6 9987.26 1472.46   3
   1 -10  -6 10371.6 1485.00   2
   1 -10   6 9472.55 1253.81   1
  -1  10  -6 10541.7 1257.30   1
   1  10   6 8301.35 1284.95   4
   1  10   6 9673.48 1105.18   2
  -1 -11  -6 62664.6 2925.24   2
  -1 -11   6 65976.8 3882.30   3
   1  11  -6 65808.5 3658.57   5
   1 -11   6 59980.6 3631.05   3
   1  11   6 63254.5 3544.79   4
   1 -11  -6 64235.5 3721.46   2
   1  11   6 57995.2 2806.25   2
   1 -11   6 59177.0 3175.88   1
   1  12   6 251.693 247.802   2
  -1 -12   6-214.572 616.096   3
  -1  12   6 237.707 279.920   3
   1  12  -6-60.4261 233.274   5
   1 -12   6 1163.10 435.629   1
   1  12   6 803.047 694.057   4
   1 -12   6 823.533 554.726   3
  -1 -12  -6 59.8888 249.092   2
   1 -12  -6-2.49922 374.499   2
   1 -13   6 22121.0 2318.00   3
   1  13   6 16828.8 873.084   5
   1  13   6 18146.4 1668.89   2
   1  13   6 19220.9 2123.89   4
   1  13  -6 19561.7 2115.33   5
  -1 -13   6 20235.1 2322.28   3
   1 -13   6 14424.4 1627.74   1
  -1  13   6 16593.2 1847.87   3
  -1 -13  -6 17809.3 1691.45   2
   1 -13  -6 16862.0 2036.11   2
   1  14   6 58859.3 3858.42   4
   1  14   6 57334.7 1810.42   5
   1 -14   6 57065.6 3863.03   3
   1 -14  -6 55608.4 3737.35   2
  -1 -14   6 52060.9 3808.60   3
  -1  14   6 55133.2 3736.08   2
  -1 -14  -6 54216.6 3051.23   2
  -1  14   6 61586.7 3663.77   3
  -1 -14   6 55062.0 3629.29   1
   1  15   6 110047. 2730.71   5
  -1 -15   6 103451. 5517.47   3
   1 -15   6 106464. 5398.84   3
  -1 -15   6 109864. 5215.26   1
   1  15   6 121678. 5700.17   4
  -1  15   6 107775. 5337.33   2
  -1 -15  -6 114615. 4547.96   2
  -1  15   6 109971. 5077.15   3
   1 -15  -6 110092. 5422.18   2
  -1 -16   6 1542.45 745.640   3
  -1  16   6 899.390 627.098   3
   1 -16  -6 2743.66 932.944   2
   1 -16   6 1549.41 781.673   3
   1  16   6 1409.71 366.477   5
  -1 -16  -6 1135.27 516.993   2
   1 -16   6 1849.30 671.046   1
   1  16   6 1977.44 874.642   4
   1 -17  -6 68925.0 4479.64   2
   1 -17   6 68970.9 4611.88   3
   1  17   6 70675.5 2534.32   5
   1  17   6 79442.9 4922.49   4
  -1 -17   6 72893.5 4871.51   3
  -1 -17  -6 74225.0 3905.18   2
   1 -18   6 2889.75 1066.17   3
  -1 -18  -6 4516.80 1020.80   2
   1 -18  -6 6658.04 1529.65   2
   1  18   6 5929.24 782.023   5
  -1 -18   6 5735.86 1562.61   3
   1  18   6 7602.97 1661.44   4
   1 -19   6 176592. 7783.51   3
   1  19   6 189299. 8114.64   4
  -1 -19   6 174376. 8054.07   3
   1  19   6 176063. 4442.03   5
   1 -19  -6 176938. 7579.61   2
  -1 -19  -6 174983. 6348.66   2
  -1 -20   6 991.085 801.955   3
  -1 -20  -6 21.4235 447.049   2
   1 -20   6 794.257 718.833   3
   1  20   6-388.101 729.518   4
   1 -20   6 226.589 390.098   1
   1  20   6 427.819 235.894   5
   1 -20  -6-45.1499 621.090   2
  -1 -21  -6 46831.6 3474.55   2
   1  21   6 53629.6 4644.75   4
   1 -21   6 46455.7 4220.33   3
  -1 -21   6 46588.6 4381.36   3
   1 -21  -6 45700.2 4057.17   2
  -1 -22   6-249.298 799.961   3
  -1 -22  -6-1035.16 624.352   2
   1 -22   6 1038.52 839.736   3
   1 -22  -6 157.362 607.762   2
   1  22   6 699.011 962.248   4
   1 -23   6 36596.3 3959.40   3
   1  23   6 43959.4 4441.42   4
  -1 -23   6 35024.7 4027.51   3
   1 -23  -6 33605.4 3605.24   2
  -1 -23  -6 35472.7 3177.82   2
   1  24   6 7495.86 1983.49   4
  -1 -24   6 6653.89 1867.45   3
  -1 -24  -6 6098.23 1443.44   2
   1 -24  -6 7126.32 1820.36   2
   1 -24   6 5597.15 1791.85   3
  -1 -25  -6 518.059 495.970   2
  -1 -25   6 257.131 762.760   3
   1 -25  -6 66.4966 533.243   2
   1 -25   6 1040.89 877.571   3
   1  25   6-451.538 815.027   4
   1  26   6 13384.4 2686.13   4
   1 -26   6 10883.1 2408.45   3
  -1 -26  -6 10806.5 1888.34   2
  -1 -26   6 12948.8 2706.77   3
   1 -26  -6 10164.8 2154.85   2
   1  27   6 4067.42 1616.31   4
   1 -27  -6 770.817 539.336   2
   1 -27   6 3912.50 1487.41   3
  -1 -27   6 1614.45 824.101   3
   1 -28   6 1242.52 1106.28   3
   1 -28  -6-942.575 910.911   2
  -1 -28   6-239.064 805.448   3
   1  28   6 168.925 622.478   4
  -1   0  -7 140.127 531.659   1
  -1   0   7-85.6353 324.377   1
  -1   0   7 29.5503 239.277   5
   1   0  -7 334.990 404.582   1
  -1   0  -7-61.0158 150.409   4
   1   0   7 46.5506 230.075   4
  -1  -1  -7 2522.71 520.680   4
   1  -1  -7 2021.64 617.244   1
   1   1   7 1822.52 470.014   4
  -1   1   7 1941.60 494.552   5
  -1   1   7 1594.15 544.891   1
  -1  -1   7 2266.89 538.468   5
   1   1  -7 2112.38 545.808   5
   1   1  -7 2375.44 639.555   1
  -1   1  -7 1792.77 436.550   4
  -1   1  -7 1599.45 638.923   1
   1  -1   7 2363.32 505.051   4
  -1   2  -7 217227. 4671.92   4
   1   2   7 218916. 4750.53   4
   1  -2  -7 235617. 6417.49   2
   1   2  -7 224820. 5951.42   1
  -1   2   7 228211. 4825.13   5
  -1   2   7 213008. 5878.08   1
  -1  -2  -7 211603. 4682.05   4
  -1  -2   7 222204. 5275.87   5
   1   2  -7 218361. 5347.02   5
   1  -2  -7 216596. 5700.01   1
  -1   2  -7 225185. 6185.74   1
   1  -2   7 225687. 4706.91   4
   1   3   7 129505. 3725.15   4
   1   3  -7 129150. 4232.39   5
  -1   3  -7 129502. 4609.92   1
   1   3  -7 134110. 4671.76   1
   1  -3  -7 127175. 4391.31   1
  -1   3   7 128105. 3547.58   5
  -1  -3  -7 120930. 3617.00   4
   1  -3  -7 133039. 4860.18   2
  -1  -3   7 126654. 4337.79   3
   1  -3   7 132031. 3754.82   4
  -1   3  -7 126042. 3610.01   4
  -1  -3  -7 122540. 2462.70   5
  -1  -3   7 130793. 4210.41   5
   1   3   7 125129. 4058.02   2
  -1  -4  -7 27006.9 1775.42   4
  -1  -4   7 25471.4 2015.25   3
   1   4  -7 23862.9 1882.02   5
   1   4   7 28253.7 1800.15   4
  -1   4  -7 22352.7 1936.18   1
  -1  -4  -7 26940.6 1002.91   5
   1   4   7 25242.8 1817.48   2
  -1   4   7 29112.7 1657.63   5
   1   4  -7 27586.0 990.964   4
   1   4  -7 25387.7 2062.34   1
   1  -4  -7 27969.8 2256.33   2
   1  -4  -7 26437.8 2035.52   1
  -1  -4   7 25508.8 1919.36   5
  -1   4  -7 26038.7 1700.39   4
  -1  -5   7 495.593 385.758   5
   1   5   7 669.480 381.046   2
   1   5  -7 726.834 351.158   5
  -1   5  -7 652.726 476.651   1
   1   5   7 746.758 392.205   4
  -1   5   7 372.897 376.734   2
   1  -5  -7 508.228 396.911   2
   1   5  -7 26.1724 371.434   1
   1  -5  -7 298.372 374.969   1
  -1   5  -7 453.087 301.882   4
  -1  -5  -7 443.870 275.227   4
  -1  -5   7 30.9795 383.105   3
   1   6   7 24073.4 1803.49   4
  -1   6   7 23821.3 2145.41   2
   1  -6  -7 24914.8 2175.09   2
   1   6  -7 24424.3 2123.93   1
   1  -6  -7 22423.2 1898.28   1
  -1  -6   7 24364.6 2094.32   3
  -1   6  -7 22317.6 1692.31   4
  -1   6  -7 21706.6 1868.36   1
   1  -6   7 24021.9 2075.44   1
   1   6   7 23734.7 1753.49   2
   1   6  -7 24137.2 2000.18   5
  -1  -7   7 25849.2 2206.04   3
   1  -7   7 20174.1 1904.16   1
   1   7   7 26146.3 1962.44   4
   1  -7  -7 24117.8 2207.81   2
   1   7  -7 24922.2 2103.75   5
   1  -7  -7 24964.6 2039.50   1
  -1   7  -7 25092.9 2005.52   1
  -1   7  -7 24389.6 1864.98   4
   1  -7   7 22364.5 2114.95   3
   1   7   7 24155.9 1786.82   2
   1   8   7 846.425 490.490   4
   1  -8   7 637.345 367.582   3
  -1  -8   7 2079.34 779.056   3
  -1   8  -7 924.218 495.391   1
   1  -8   7 664.897 473.903   1
  -1   8   7 554.986 363.632   2
   1   8   7 1378.13 468.545   2
  -1   8  -7 1261.79 463.736   4
   1   8  -7 1097.75 418.351   5
   1  -8  -7 1524.65 681.924   2
   1  -8  -7 1033.54 525.973   1
  -1  -9   7 146094. 5562.70   3
   1  -9   7 142353. 5127.75   1
   1   9   7 143236. 4432.24   2
  -1   9  -7 142759. 4821.75   1
   1  -9   7 140116. 5454.94   3
   1  -9  -7 143356. 5488.26   2
   1   9  -7 148591. 5409.36   5
  -1   9  -7 142144. 4886.47   4
  -1  -9  -7 143656. 4526.21   2
   1  -9  -7 146652. 5016.07   1
   1   9   7 147877. 5054.44   4
   1  10   7 81777.7 3922.66   4
   1 -10   7 70870.5 3646.30   1
  -1 -10   7 79877.8 4272.50   3
   1  10  -7 89506.8 4315.82   5
   1  10   7 81541.6 3398.63   2
   1 -10   7 78829.0 4201.06   3
  -1 -10  -7 83442.0 3530.49   2
  -1  10  -7 86843.6 3820.70   1
   1 -10  -7 83023.9 4271.55   2
   1  11  -7 158279. 6229.96   3
  -1 -11   7 168286. 6391.97   3
  -1 -11  -7 157194. 4962.75   2
   1  11   7 162816. 5734.05   4
   1 -11   7 165861. 6219.32   3
   1  11   7 159565. 4896.44   2
  -1  11  -7 158763. 5288.14   1
   1 -11  -7 164211. 6119.13   2
   1  11  -7 166279. 6035.50   5
   1 -12   7 93232.7 4808.21   3
  -1 -12   7 92224.8 4711.80   1
  -1 -12  -7 88666.8 3809.10   2
   1  12   7 92187.4 4478.78   4
   1  12   7 88505.9 3743.10   2
  -1 -12   7 86491.2 4726.46   3
   1  12  -7 84232.2 4667.69   3
   1 -12  -7 83103.6 4472.17   2
   1  13   7 2688.17 737.141   2
  -1  13   7 2731.17 789.679   3
   1 -13   7 913.154 425.349   1
  -1 -13  -7 3575.08 843.048   2
  -1 -13   7 4383.58 1119.94   1
  -1 -13   7 2474.13 837.389   3
   1 -13  -7 1288.64 746.812   2
   1  13   7 4083.61 1068.18   4
  -1  13   7 3109.27 954.309   2
   1 -13   7 3188.13 973.707   3
  -1  14   7 16497.2 1953.41   3
  -1 -14  -7 15207.9 1673.12   2
   1 -14  -7 17119.4 2158.23   2
   1 -14   7 19552.2 2298.12   3
   1  14   7 17477.3 1798.19   2
   1  14   7 18437.2 2198.31   4
  -1  14   7 20415.4 2337.96   2
  -1 -14   7 17981.8 2313.54   3
   1 -15  -7 50840.1 3778.97   2
  -1  15   7 52275.3 3575.51   3
  -1 -15   7 55763.1 4140.12   3
   1 -15   7 57478.0 4076.39   3
   1  15   7 56538.4 3915.67   4
  -1 -15  -7 48260.9 3051.53   2
   1  16   7 31163.0 3033.58   4
   1 -16   7 27898.8 2961.62   3
  -1 -16   7 23160.1 2761.04   3
  -1 -16  -7 23020.1 2165.42   2
  -1  16   7 28177.7 2706.76   3
   1  16   7 27344.7 1207.19   5
   1 -16  -7 25006.7 2689.26   2
   1 -17  -7 121300. 6036.03   2
   1 -17   7 134940. 6571.68   3
   1  17   7 135816. 6482.83   4
   1  17   7 135258. 2944.36   5
  -1 -17  -7 132269. 5337.25   2
  -1 -17   7 127498. 6582.84   3
   1 -18  -7 24651.9 2825.00   2
   1 -18   7 23136.4 2362.14   1
  -1 -18   7 24344.7 3001.45   3
   1  18   7 26052.6 2996.03   4
   1  18   7 23521.4 1344.79   5
  -1 -18  -7 25084.0 2398.78   2
   1 -18   7 22744.1 2804.81   3
  -1 -19   7 10315.7 2029.81   3
   1  19   7 15571.2 2385.81   4
   1  19   7 12273.2 1037.53   5
   1 -19  -7 11310.5 1976.74   2
   1 -19   7 11777.4 2081.40   3
   1 -19   7 11353.0 1696.50   1
  -1 -19  -7 16413.8 2008.04   2
   1 -20  -7-258.912 531.728   2
   1  20   7 375.030 721.544   4
   1 -20   7 79.4748 593.392   3
  -1 -20  -7-215.036 391.606   2
  -1 -20   7 1133.28 840.554   3
  -1 -21   7-836.504 819.912   3
   1 -21  -7 1514.37 811.856   2
  -1 -21  -7 1324.23 770.413   2
   1 -21   7 706.876 730.605   3
   1  21   7 996.550 865.659   4
  -1 -22   7 13576.7 2521.07   3
   1 -22  -7 9084.73 1906.78   2
   1 -22   7 12840.0 2373.97   3
   1  22   7 13255.2 2449.78   4
  -1 -22  -7 12179.1 1840.02   2
   1 -23  -7 36126.5 3833.20   2
  -1 -23   7 33925.5 4069.63   3
  -1 -23  -7 38078.3 3303.42   2
   1  23   7 45892.1 4549.55   4
   1 -23   7 42512.8 4368.65   3
   1  24   7 35719.0 4111.83   4
  -1 -24   7 30823.0 3992.67   3
   1 -24  -7 31370.2 3594.59   2
   1 -24   7 33881.0 3989.28   3
  -1 -24  -7 36044.6 3275.80   2
   1 -25   7 3391.03 1338.29   3
   1 -25  -7 3815.99 1488.88   2
   1  25   7 4657.32 1503.58   4
  -1 -25   7 4017.08 1542.90   3
  -1 -25  -7 5111.58 1302.31   2
  -1 -26   7 3799.24 1472.25   3
   1 -26  -7 4238.82 1483.97   2
   1  26   7 3804.73 1565.06   4
   1 -26   7 6423.94 1924.44   3
   1  27   7 26699.2 3803.85   4
  -1 -27   7 19875.7 3415.63   3
   1 -27   7 24517.2 3625.42   3
   1 -27  -7 20224.9 3084.03   2
  -1 -28   7 5695.10 1918.85   3
   1 -28  -7 3695.28 1414.36   2
   1 -28   7 5228.52 1760.43   3
   1  28   7 6325.79 2036.21   4
  -1   0   8 6902.69 1201.95   1
   1   0  -8 6619.66 1102.39   1
   1   0   8 7579.37 890.057   4
  -1   0   8 7179.50 981.449   5
  -1   0  -8 8055.41 916.234   4
  -1   0  -8 8490.81 1349.82   1
  -1  -1   8 96835.2 3557.26   5
   1   1   8 101464. 3288.71   4
  -1   1  -8 99510.9 3201.85   4
  -1  -1  -8 101050. 4542.81   1
  -1   1   8 101606. 4389.91   1
   1   1  -8 97158.7 3620.98   5
   1   1  -8 99280.0 4192.34   1
   1  -1   8 97968.6 3167.56   4
  -1  -1  -8 99980.3 3237.70   4
   1  -1  -8 98526.1 4104.97   1
  -1   1   8 100980. 3458.21   5
  -1   1  -8 96820.3 4371.13   1
  -1   2   8 128347. 3817.74   5
  -1   2   8 126615. 2074.47   4
  -1  -2  -8 121762. 3642.15   4
   1   2  -8 124138. 4208.01   5
   1   2  -8 122468. 4672.47   1
   1  -2  -8 122419. 4595.80   1
  -1  -2   8 120856. 4098.41   5
  -1   2  -8 124116. 4851.19   1
   1  -2   8 140424. 3851.66   4
  -1  -2  -8 123945. 3015.71   5
  -1   2  -8 121972. 3612.60   4
  -1   2   8 128911. 4909.44   1
   1   2   8 135328. 3843.96   4
  -1   3  -8 72363.0 3686.17   1
   1  -3  -8 74294.9 3615.75   1
   1   3  -8 70120.3 3270.76   5
   1   3  -8 69054.2 3534.01   1
  -1   3   8 73920.8 2817.46   5
   1  -3   8 69976.4 2794.15   4
  -1  -3  -8 70665.7 2862.14   4
   1   3   8 66801.4 3225.36   2
  -1  -3  -8 71436.1 2082.58   5
   1   3   8 67293.7 2793.70   4
  -1   3   8 72791.3 1957.40   4
   1  -3  -8 74140.9 3847.28   2
  -1  -3   8 69520.8 3438.17   3
  -1  -3   8 66397.7 3133.31   5
  -1   3  -8 67680.1 2723.01   4
   1   4  -8 32786.1 998.921   4
  -1  -4   8 37394.8 2438.25   5
   1  -4  -8 35677.3 2731.53   2
  -1  -4  -8 34802.3 1297.36   5
   1   4   8 37370.0 2386.79   2
  -1   4  -8 33189.6 1956.52   4
  -1   4  -8 37651.9 2651.87   1
  -1  -4  -8 35638.3 2097.13   4
   1   4   8 36159.1 2092.15   4
  -1   4   8 36050.0 1927.95   5
   1   4  -8 33882.9 2326.68   5
   1   4  -8 36279.1 2602.79   1
   1  -4  -8 35887.8 2537.76   1
   1   4  -8 31789.9 1007.26   4
  -1  -4   8 33299.5 2444.61   3
   1   5   8 83494.0 3541.07   2
   1   5  -8 84490.2 4012.28   1
  -1   5  -8 85710.2 3219.18   4
   1   5  -8 88664.1 3889.19   5
  -1   5   8 83905.9 2924.46   5
  -1  -5   8 95562.0 4204.65   3
   1   5   8 88893.8 3390.13   4
  -1   5  -8 81902.7 3856.16   1
   1  -5  -8 84531.9 3867.56   1
   1  -5  -8 85663.4 4230.31   2
   1  -6   8 166.629 221.606   1
   1   6  -8 1073.33 447.084   5
   1   6   8 1189.83 447.869   2
   1   6   8 1192.68 484.557   4
  -1   6   8 85.0823 240.361   2
  -1   6  -8 1942.29 654.067   1
  -1   6  -8 2012.92 548.591   4
   1   6  -8 410.430 486.014   1
  -1  -6   8 1506.23 591.864   3
   1  -6  -8 823.679 409.882   1
   1  -6  -8 2471.59 818.304   2
   1   7   8 117937. 4245.33   2
  -1  -7   8 117765. 4945.09   3
   1  -7  -8 110819. 4900.47   2
   1  -7  -8 116190. 4627.56   1
  -1   7  -8 115431. 4033.68   4
  -1   7  -8 113945. 4556.02   1
   1   7   8 104101. 3987.80   4
   1  -7   8 113933. 4994.77   3
   1   7  -8 113916. 4828.18   1
   1   7  -8 118233. 4712.12   5
  -1   8  -8 24154.3 2132.85   1
   1   8   8 23276.9 1897.18   2
  -1  -8   8 23143.4 2262.15   3
   1  -8  -8 25070.1 2385.37   2
   1  -8   8 21138.1 2215.37   3
  -1   8  -8 23079.7 1906.85   4
   1  -8  -8 24501.9 2159.13   1
   1   8   8 22282.9 1902.52   4
   1   8  -8 25948.8 2283.94   5
   1   9  -8 95404.6 4488.09   5
   1   9   8 99043.1 4180.47   4
   1  -9  -8 93459.7 4243.90   1
   1   9   8 87683.4 3731.08   2
   1  -9   8 90917.4 4601.16   3
  -1   9  -8 97586.3 4064.94   4
  -1   9  -8 90732.4 4124.93   1
  -1  -9   8 97435.0 4737.68   3
   1  -9  -8 94378.1 4626.31   2
   1 -10   8 6981.61 1373.89   3
   1 -10  -8 9734.75 1557.27   2
  -1 -10   8 7944.24 1420.88   3
  -1 -10   8 7061.46 1354.81   1
   1  10   8 9014.95 1221.18   2
  -1 -10  -8 10447.8 1362.25   2
   1  10   8 11041.9 1488.79   4
  -1  10  -8 8012.37 1261.11   1
   1 -10   8 7562.42 1300.23   1
   1  10  -8 9581.81 1495.57   5
   1 -10  -8 8065.82 1306.62   1
   1  11   8 20186.8 2085.41   4
   1 -11  -8 21630.2 2125.61   1
  -1  11  -8 18767.5 1928.89   1
   1 -11   8 19673.3 2253.01   3
  -1 -11   8 21282.1 2304.65   1
  -1 -11   8 21367.5 2378.05   3
   1 -11  -8 23533.0 2409.01   2
  -1 -11  -8 18716.1 1832.30   2
   1  11   8 20059.8 1823.01   2
  -1  11  -8 14046.2 1685.23   4
   1 -12  -8 47838.2 3488.58   2
  -1 -12  -8 41324.6 2744.44   2
  -1 -12   8 45533.0 3520.22   3
  -1  12  -8 42423.3 2930.38   1
   1  12   8 43151.8 2748.85   2
   1 -12   8 44278.5 3439.05   3
  -1  12   8 42343.9 3311.20   2
   1  12   8 48050.0 3309.59   4
   1 -13   8 101085. 5310.31   3
  -1 -13   8 110833. 5635.93   3
   1  13   8 102074. 4291.63   2
  -1  13   8 113952. 5553.89   2
  -1 -13  -8 105333. 4499.90   2
   1 -13  -8 104680. 5246.62   2
   1  13   8 110993. 5172.79   4
  -1  14   8 9343.61 1523.23   3
   1 -14  -8 12837.0 1927.88   2
   1 -14   8 12874.9 1966.43   3
   1  14   8 13328.7 1912.04   4
  -1 -14  -8 12297.8 1589.78   2
  -1 -14   8 13258.6 2019.80   3
   1  15   8 42262.2 3458.39   4
  -1 -15   8 36278.9 3425.68   3
  -1 -15  -8 40468.5 2924.97   2
   1 -15   8 35909.4 3330.70   3
  -1  15   8 35461.2 3040.12   3
   1 -15  -8 35943.6 3237.86   2
   1 -16   8 45705.9 3376.24   1
   1  16   8 41756.3 2943.08   2
  -1 -16   8 45366.5 3953.53   3
   1 -16   8 37252.2 3463.46   3
  -1 -16  -8 44027.1 3082.81   2
   1  16   8 42400.9 3547.40   4
   1 -16  -8 43288.5 3610.63   2
   1  17   8 8092.82 1703.48   4
   1 -17   8 8901.93 1534.42   1
   1 -17  -8 8339.84 1712.77   2
   1 -17   8 7738.50 1726.33   3
  -1 -17  -8 8888.35 1455.37   2
   1  18   8 96.4641 556.005   4
   1 -18  -8-219.249 912.086   2
  -1 -18  -8-125.232 431.076   2
  -1 -18   8 8.27869 849.295   3
   1 -18   8 492.964 777.775   3
   1 -19  -8 43101.8 3858.70   2
   1  19   8 44271.4 3977.35   4
   1 -19   8 41359.9 3937.95   3
  -1 -19   8 42459.3 4091.49   3
  -1 -19  -8 36787.8 3028.57   2
  -1 -20  -8 2684.64 879.760   2
   1 -20  -8 2567.84 1054.40   2
  -1 -20   8 1417.48 913.217   3
   1 -20   8 1088.48 681.227   3
   1  20   8 2138.62 1111.45   4
   1 -21   8 48485.5 4485.98   3
  -1 -21   8 56243.5 4985.07   3
   1 -21  -8 50673.4 4364.44   2
  -1 -21  -8 49151.6 3623.88   2
   1  21   8 53832.8 4691.44   4
  -1 -22   8 20038.5 2998.46   3
  -1 -22  -8 21334.4 2446.74   2
   1 -22  -8 20379.1 2846.82   2
   1  22   8 25369.8 3319.76   4
   1 -22   8 18512.7 2854.02   3
   1  23   8 22571.5 3208.80   4
   1 -23   8 19660.8 2995.57   3
   1 -23  -8 17762.3 2683.55   2
  -1 -23   8 19580.8 3104.95   3
  -1 -23  -8 18712.9 2353.43   2
   1  24   8 1039.37 1101.70   4
  -1 -24  -8 824.092 589.385   2
  -1 -24   8-28.3529 646.074   3
   1 -24  -8 18.9069 646.274   2
   1 -24   8 105.909 619.854   3
   1 -25   8 46265.0 4845.16   3
   1 -25  -8 47896.9 4588.93   2
   1  25   8 54194.5 5176.77   4
  -1 -25   8 53722.9 5383.29   3
   1  26   8 722.331 1011.55   4
  -1 -26   8 515.016 640.748   3
   1 -26   8 398.824 716.532   3
   1 -26  -8 594.096 707.300   2
   1  27   8 60014.2 5764.91   4
  -1 -27   8 47782.7 5261.89   3
   1 -27  -8 52192.9 4948.61   2
   1 -27   8 48161.9 5115.44   3
  -1   0  -9-184.846 267.204   5
  -1   0  -9 654.274 611.333   1
   1   0   9 59.3733 220.039   4
  -1   0   9 718.144 622.128   1
  -1   0  -9-202.231 260.435   4
   1   0  -9 196.454 492.950   1
  -1   0   9 230.083 355.948   5
  -1   1  -9 7775.80 927.959   4
  -1  -1  -9 7788.04 929.229   4
   1   1  -9 11375.6 1528.57   1
  -1  -1   9 8872.78 1153.43   5
  -1   1  -9 9675.61 1512.62   1
   1  -1  -9 9277.59 1366.63   1
  -1  -1  -9 8159.50 905.236   5
  -1   1   9 9247.19 1432.70   1
  -1   1   9 7368.02 996.525   5
   1   1   9 8603.73 1004.81   4
   1   1  -9 8815.74 1143.17   5
   1  -1   9 8574.08 976.051   4
  -1  -1  -9 8487.40 1457.88   1
  -1  -2  -9 384.149 433.358   1
  -1   2  -9 333.711 486.455   1
  -1   2   9 642.790 159.431   4
   1  -2   9 502.843 307.331   4
   1   2  -9 150.335 215.872   5
  -1  -2  -9 810.592 338.325   4
  -1  -2   9 678.882 486.000   5
  -1   2   9 447.619 338.856   5
   1   2  -9 416.641 430.191   1
   1  -2  -9 301.765 407.109   1
   1   2   9 417.710 354.860   4
  -1   2  -9 743.492 317.114   4
  -1  -2  -9 764.900 281.118   5
   1   3   9 255838. 6707.55   2
   1  -3   9 261911. 5570.57   4
  -1  -3   9 259293. 6433.68   5
  -1   3   9 256022. 3609.80   4
  -1  -3  -9 256696. 4289.68   5
  -1   3   9 261791. 5573.66   5
   1   3  -9 265468. 6603.67   5
   1   3   9 267483. 5723.17   4
   1  -3  -9 264192. 7184.65   1
  -1   3  -9 258146. 5454.74   4
  -1  -3  -9 258456. 5578.91   4
   1   3  -9 268252. 7374.86   1
  -1   3  -9 262215. 7438.36   1
  -1   4   9 44136.3 2235.31   5
  -1   4   9 42520.1 1693.57   4
   1   4  -9 38606.8 2595.20   5
  -1  -4  -9 40624.3 2297.82   4
  -1   4  -9 42384.3 2995.05   1
   1  -4  -9 39729.1 3009.32   2
  -1  -4  -9 39189.5 1538.55   5
  -1   4  -9 43838.5 2305.68   4
   1   4   9 39417.8 2639.20   2
   1   4   9 44294.5 2394.46   4
   1  -4  -9 37869.7 2757.90   1
   1   4  -9 41137.4 2946.81   1
  -1  -4   9 39783.6 2836.12   3
  -1   5  -9 25967.0 2341.28   1
  -1   5   9 30813.8 1837.15   5
  -1  -5   9 29219.2 2482.31   3
   1  -5  -9 27805.8 2373.03   1
   1   5  -9 30857.2 2386.28   5
   1   5   9 30467.3 2066.14   4
   1  -5  -9 28673.5 2579.58   2
   1   5  -9 28219.4 2470.48   1
   1   5  -9 27037.9 1076.94   4
   1   5  -9 31554.1 1110.80   4
  -1   5  -9 28799.5 1905.99   4
   1   5   9 29811.3 2285.97   2
  -1   6  -9 43986.2 3001.38   1
   1  -6  -9 35264.2 2684.63   1
  -1   6  -9 38357.5 2279.37   4
   1   6   9 41508.7 2482.89   4
   1   6   9 39978.4 2613.10   2
  -1   6   9 41696.7 2109.84   5
   1   6  -9 43809.4 2914.90   5
   1  -6  -9 40908.2 3103.98   2
  -1  -6   9 43106.3 3064.44   3
   1   6  -9 37999.8 2871.77   1
  -1   7  -9 5493.35 1145.97   1
  -1   7   9 5129.28 734.760   5
   1   7   9 5661.56 1015.87   4
  -1   7  -9 6163.30 957.720   4
   1  -7  -9 4161.38 1064.85   2
   1   7  -9 5130.22 1131.61   1
   1   7   9 3878.06 851.492   2
   1  -7  -9 5685.11 1156.83   1
   1   7  -9 5457.80 1058.14   5
  -1  -7   9 5858.74 1163.87   3
   1  -7   9 6007.51 1240.97   3
   1   8  -9 7865.54 1392.54   1
   1  -8  -9 8655.34 1548.71   2
   1   8   9 9166.57 1270.63   2
   1   8   9 9169.15 1295.82   4
  -1   8  -9 7712.73 1294.93   1
  -1  -8   9 7698.78 1413.11   1
   1  -8  -9 8013.40 1359.22   1
   1  -8   9 10243.5 1588.73   3
  -1   8  -9 7447.01 1108.87   4
   1   8  -9 8969.03 1398.24   5
  -1  -8   9 8198.35 1424.11   3
   1  -9  -9 82567.4 4553.29   2
  -1  -9   9 71735.8 4228.93   3
   1   9   9 70594.4 3645.92   4
  -1   9  -9 69170.4 3418.48   4
   1  -9   9 74988.7 4395.42   3
   1  -9  -9 74212.0 4027.16   1
   1   9  -9 77176.2 4192.65   5
  -1   9  -9 72969.9 3927.75   1
  -1  -9   9 82806.7 4610.44   1
   1   9   9 75356.1 3683.78   2
  -1  10  -9 14384.6 1780.98   1
   1  10   9 14197.3 1723.31   4
   1 -10   9 13798.8 1962.56   3
  -1 -10   9 11491.7 1742.19   3
   1 -10  -9 13813.9 1892.55   2
   1  10   9 12294.1 1488.93   2
   1 -10  -9 15856.2 1901.60   1
  -1  10   9 12222.4 1791.38   2
   1  11   9 126894. 5236.17   4
  -1 -11   9 134425. 6067.26   3
  -1  11  -9 134543. 5373.59   1
   1 -11  -9 135564. 5555.02   1
   1 -11   9 133580. 6031.43   3
  -1  11   9 135744. 5992.30   2
  -1 -11  -9 130277. 5068.67   2
   1 -11  -9 131343. 5896.45   2
   1 -12  -9 12959.1 1912.61   2
  -1 -12   9 12302.8 1917.22   3
   1 -12   9 11847.8 1883.69   3
   1 -12  -9 13224.6 1779.15   1
  -1  12  -9 14459.0 1815.67   1
  -1 -12  -9 12442.6 1638.23   2
   1  12   9 12502.2 1751.84   4
  -1  13  -9 3284.82 974.881   1
   1 -13  -9 2879.30 945.018   2
   1 -13  -9 2329.28 870.323   1
   1 -13   9 2660.30 1021.92   3
  -1 -13   9 3060.18 1105.12   3
   1  13   9 1866.25 855.754   4
   1  13   9-201.284 327.983   2
  -1 -13  -9 2403.29 773.898   2
   1 -13   9 3446.10 1035.37   1
  -1 -14   9 2009.01 934.051   3
   1 -14   9 1692.23 821.682   3
   1 -14  -9 2186.02 865.844   2
  -1 -14  -9 2418.43 779.115   2
   1  14   9 2084.88 732.404   2
  -1  14  -9 3508.19 984.693   4
   1  14   9 5264.22 1285.22   4
   1 -14   9 2949.34 936.161   1
   1 -15   9 26472.2 2945.66   3
   1 -15  -9 29005.1 2996.77   2
  -1 -15  -9 30074.7 2604.54   2
  -1 -15   9 26461.1 2994.17   3
   1  15   9 28422.8 2877.23   4
   1 -15   9 28386.8 2785.61   1
   1 -16  -9 2735.80 1090.46   2
   1 -16   9 2304.12 1094.46   3
  -1 -16  -9 3734.78 943.737   2
   1  16   9 3068.26 1002.39   4
  -1 -16   9 1846.46 987.994   3
   1 -17  -9 129946. 6556.45   2
   1  17   9 149081. 6918.41   4
  -1 -17   9 151008. 7454.28   3
  -1 -17  -9 138216. 5766.93   2
   1 -17   9 144002. 7161.01   3
   1 -18  -9 965.570 740.009   2
   1 -18   9 2470.53 1074.07   3
   1  18   9 3041.70 1267.70   4
  -1 -18  -9 2151.61 776.850   2
  -1 -18   9 2301.59 1029.89   3
   1 -19  -9 1912.93 832.114   2
  -1 -19  -9 634.439 511.165   2
  -1 -19   9 3385.77 1310.14   3
   1 -19   9 2733.29 1073.16   3
   1  19   9 1091.41 865.072   4
   1 -20  -9 2596.72 888.645   2
   1  20   9 3092.51 1111.13   4
  -1 -20   9 3405.63 1307.12   3
  -1 -20  -9 3208.50 944.419   2
   1 -20   9 2484.98 1017.76   3
   1 -21   9 7894.13 1873.67   3
   1  21   9 10849.0 2159.30   4
  -1 -21   9 9132.90 2088.95   3
  -1 -21  -9 11014.1 1775.34   2
   1 -21  -9 7418.30 1689.43   2
  -1 -22  -9 976.190 610.700   2
   1  22   9 1815.58 1172.62   4
   1 -22  -9 549.778 664.480   2
  -1 -22   9 1112.06 1125.55   3
   1 -22   9 405.259 815.557   3
  -1 -23   9 51253.6 5057.09   3
   1  23   9 69796.4 5621.78   4
  -1 -23  -9 57062.9 4149.83   2
   1 -23   9 57026.4 5170.19   3
   1 -23  -9 59632.1 4958.26   2
  -1 -24  -9 2013.22 856.506   2
   1  24   9 3372.59 1508.46   4
  -1 -24   9 2158.58 1088.20   3
   1 -24   9 2345.86 1121.10   3
   1 -24  -9-377.337 711.669   2
   1  25   9 24924.6 3571.90   4
  -1 -25   9 22086.3 3514.81   3
   1 -25   9 24272.9 3528.83   3
   1 -25  -9 21799.3 3120.16   2
  -1 -26   9 10563.9 2547.28   3
   1  26   9 10325.8 2400.53   4
   1 -26  -9 6248.62 1801.30   2
   1 -26   9 12757.0 2721.77   3
  -1 -27   9 2349.28 1311.70   3
   1 -27  -9 1093.79 983.548   2
   1 -27   9 455.838 767.124   3
  -1   0 -10 65574.9 2740.65   4
  -1   0 -10 61947.8 3917.62   1
   1   0  10 67282.3 2799.06   4
   1   0 -10 63942.5 3763.27   1
  -1   0  10 67703.3 4070.90   1
  -1   0 -10 58868.6 2683.95   5
  -1   0  10 66358.9 3165.66   5
   1   1 -10 349412. 7491.54   5
   1   1 -10 352942. 8800.80   1
  -1   1 -10 340431. 6775.88   5
  -1  -1 -10 335391. 6080.50   5
   1   1  10 348446. 6482.08   4
  -1   1  10 332317. 6910.75   5
  -1   1 -10 354808. 9288.83   1
  -1  -1 -10 361614. 9563.40   1
   1  -1 -10 367552. 8955.45   1
  -1  -1 -10 354912. 6455.58   4
   1  -1  10 362820. 6486.57   4
  -1   1 -10 356748. 6402.17   4
  -1   1  10 357721. 9324.00   1
  -1  -1  10 348094. 7399.80   5
  -1  -2  10 326.010 385.924   5
   1   2  10-52.0705 170.066   2
   1   2 -10 72.9302 378.285   1
  -1  -2 -10 33.5828 298.732   4
  -1  -2 -10 157.544 183.022   5
   1  -2  10-1052.77 429.481   4
   1   2 -10 65.1527 166.785   5
  -1   2  10 209.930 97.9970   4
  -1   2 -10 2.60712 276.556   4
  -1   2 -10 411.468 338.839   5
  -1   2 -10 26.1429 483.584   1
  -1  -2 -10 375.098 504.511   1
   1   2  10-19.0850 371.780   4
  -1   2  10 166.293 297.350   5
   1  -2 -10 121.965 521.270   1
  -1  -3 -10 54228.3 2631.33   4
  -1   3  10 56479.5 2709.00   5
   1  -3 -10 57468.7 3569.37   1
  -1  -3 -10 56826.4 2183.25   5
   1   3  10 56425.7 2709.41   4
  -1  -3 -10 59698.7 3983.49   1
   1  -3  10 55826.6 2650.71   4
  -1   3 -10 56245.7 2605.36   4
  -1   3 -10 56986.5 3654.84   1
   1   3 -10 59421.4 3652.81   1
   1   3 -10 56659.2 3195.98   5
  -1   3  10 54777.8 1643.05   4
   1  -4 -10 10201.9 1546.66   1
  -1   4  10 9691.37 1103.22   5
  -1   4 -10 9867.09 1112.64   4
   1   4 -10 9244.76 1476.07   1
  -1   4 -10 9960.54 1570.08   1
   1   4 -10 9939.15 1368.72   5
  -1  -4  10 11737.4 1644.79   3
  -1   4  10 11353.5 873.767   4
  -1  -4 -10 10518.1 1206.11   4
  -1  -4 -10 8873.86 795.257   5
   1   4  10 8547.51 1121.66   4
  -1   5  10 54373.9 2136.19   4
   1   5 -10 53004.4 3499.80   1
   1  -5 -10 58337.5 3831.14   2
  -1   5  10 53318.5 2523.00   5
   1   5  10 52984.4 2781.48   4
   1   5 -10 47511.3 1236.63   4
   1   5 -10 54073.1 3291.19   5
  -1   5 -10 56424.7 3595.94   1
  -1  -5  10 59766.9 3707.09   3
   1  -5 -10 50585.6 3373.67   1
  -1   5 -10 52925.7 2657.16   4
   1   5 -10 48817.2 1208.19   4
  -1   6  10 3986.22 664.683   4
  -1   6  10 6113.46 1238.35   2
   1   6 -10 4415.11 497.340   4
   1  -6 -10 4749.81 1140.92   1
   1  -6 -10 3232.72 966.714   2
   1   6 -10 7045.45 1339.62   1
   1   6  10 3292.72 744.898   4
  -1   6  10 4145.92 726.589   5
  -1   6 -10 6078.03 943.978   4
  -1   6 -10 4719.64 1143.20   1
  -1  -6  10 5074.66 1173.13   3
   1   6 -10 5693.68 1119.21   5
   1  -7  10 1123.29 611.731   3
   1  -7 -10 878.883 598.747   2
   1   7  10 50.4396 115.670   2
   1   7 -10-101.651 277.785   5
  -1   7 -10 560.365 364.225   4
  -1   7 -10 1120.51 644.950   1
   1   7 -10 785.328 578.307   1
  -1   7  10 1519.41 779.337   2
  -1   7  10 738.596 335.176   5
   1   7  10 852.949 449.091   4
   1   7 -10 823.031 289.622   4
   1  -7 -10 37.9698 418.311   1
  -1   7  10 425.550 294.849   4
  -1  -7  10 171.452 499.902   3
  -1   8 -10 11225.2 1646.07   1
  -1  -8  10 11233.1 1745.02   3
   1  -8 -10 12162.3 1748.67   1
   1  -8  10 9203.83 1632.94   3
  -1   8  10 13048.4 1209.24   5
   1  -8  10 14363.8 1959.09   1
   1  -8 -10 12522.7 1820.70   2
  -1   8  10 13468.6 1867.88   2
  -1   8 -10 11997.5 1382.32   4
   1   8  10 12388.0 1518.65   4
   1   8 -10 15106.5 2010.52   1
   1  -9 -10 64519.8 4196.05   2
  -1   9 -10 62719.1 3821.80   1
   1  -9 -10 70404.2 4105.56   1
  -1   9 -10 51133.0 2946.58   4
   1  -9  10 59677.4 4000.14   1
   1  -9  10 54663.0 3932.56   3
  -1   9  10 59539.1 2539.71   5
  -1   9  10 58175.4 3968.49   2
   1   9  10 67808.5 3595.87   4
  -1  -9  10 64473.7 4169.63   3
  -1  10 -10 269.159 237.563   4
   1 -10 -10 3219.31 1006.00   2
   1 -10 -10 3720.20 1008.66   1
   1  10  10 249.960 261.884   2
  -1 -10  10 3688.97 1088.02   3
  -1  10 -10 2141.56 834.040   1
   1 -10  10 3236.84 1105.78   3
   1  10  10 2501.96 799.324   4
   1 -10  10 2134.23 800.218   1
  -1 -11  10 80499.5 4874.96   3
   1  11  10 76066.4 4097.09   4
   1 -11  10 83295.9 4783.12   1
   1 -11  10 72438.4 4634.91   3
  -1  11 -10 79890.0 4389.47   1
   1 -11 -10 79875.7 4790.99   2
   1 -11 -10 76840.9 4409.23   1
  -1 -12  10 27811.9 2953.44   3
  -1  12 -10 27585.3 2609.01   1
   1 -12 -10 33847.1 3195.85   2
   1  12  10 31069.4 2740.27   4
   1 -12 -10 34350.1 2989.72   1
   1 -12  10 32876.8 3200.36   3
  -1 -13  10 160910. 7155.33   3
   1 -13 -10 164481. 6549.51   1
  -1  13 -10 165269. 6425.34   1
   1 -13  10 166546. 7308.03   3
  -1 -13 -10 170264. 6249.05   2
   1 -13 -10 168856. 7179.37   2
   1  13  10 176642. 6717.37   4
   1  14  10 83.4384 484.087   4
  -1 -14 -10 524.690 544.619   2
   1 -14  10 560.484 832.571   3
  -1 -14  10 473.580 724.139   3
  -1  14 -10 585.389 481.305   4
   1 -14 -10 51.8971 477.918   2
   1 -14 -10-94.4124 593.122   1
   1  15  10 21814.6 2554.15   4
   1 -15  10 20617.4 2655.80   3
   1 -15 -10 19782.5 2354.01   1
   1 -15 -10 19132.7 2522.11   2
  -1 -15  10 17109.2 2486.80   3
  -1 -15 -10 17369.5 2087.98   2
  -1 -16 -10 103.120 527.369   2
   1  16  10 203.992 556.306   4
  -1 -16  10 114.990 703.421   3
   1 -16  10 87.6965 596.632   3
   1 -16 -10-449.307 432.200   1
   1 -16 -10 277.462 462.249   2
   1 -17  10 78440.7 5448.69   3
   1  17  10 75027.1 4271.64   2
  -1 -17  10 81551.2 5618.35   3
   1 -17 -10 81668.4 5296.69   2
  -1 -17 -10 80480.2 4563.43   2
   1  17  10 85127.8 5279.37   4
   1 -18  10 1341.85 787.130   3
   1 -18 -10 986.212 654.357   2
  -1 -18  10 1028.71 849.942   3
  -1 -18 -10 1567.26 742.312   2
   1  18  10 550.980 637.304   4
  -1 -19  10 3346.42 1266.35   3
   1 -19 -10 4038.64 1312.92   2
   1 -19  10 3506.60 1303.73   3
  -1 -19 -10 3931.61 1084.72   2
   1  19  10 3951.98 1271.09   4
   1 -20 -10 3995.33 1298.57   2
  -1 -20 -10 1582.41 750.516   2
  -1 -20  10 2199.01 1138.84   3
   1 -20  10 3196.24 1175.06   3
   1  20  10 5505.35 1599.16   4
   1 -21  10 7072.53 1833.54   3
   1 -21 -10 7105.62 1754.97   2
  -1 -21  10 4592.23 1559.22   3
  -1 -21 -10 6054.23 1417.42   2
   1  21  10 2711.95 1093.08   4
  -1 -22 -10-1525.71 768.466   2
   1 -22 -10 1077.16 825.103   2
   1  22  10 559.224 859.273   4
  -1 -22  10-2205.71 1216.25   3
   1 -22  10-104.576 691.992   3
   1 -23 -10 28980.3 3544.71   2
  -1 -23 -10 33926.2 3242.48   2
  -1 -23  10 31118.8 3989.24   3
   1  23  10 36694.9 4144.70   4
   1 -23  10 33336.6 4047.76   3
   1  24  10 18523.8 3070.44   4
  -1 -24  10 15925.5 2953.66   3
   1 -24 -10 13645.7 2534.59   2
   1 -24  10 16429.5 2888.45   3
   1  25  10 40783.2 4579.62   4
  -1 -25  10 30363.1 4183.67   3
   1 -25  10 32073.8 4090.98   3
   1 -25 -10 36737.1 4116.77   2
  -1 -26  10 6115.16 2032.52   3
   1 -26  10 6543.41 1888.95   3
   1  26  10 8171.54 2126.19   4
   1 -26 -10 7616.99 1965.68   2
  -1   0 -11-109.793 314.547   4
  -1   0 -11 666.316 642.377   1
  -1   0 -11 50.1818 175.445   5
   1   0 -11 271.679 615.800   1
   1   0  11-157.481 361.179   4
  -1   0  11-14.5970 376.577   5
  -1   0  11 455.543 479.800   1
  -1   1  11 9731.25 1619.20   2
   1   1  11 8692.38 1055.57   4
   1   1 -11 12865.7 1825.31   1
  -1  -1  11 10714.8 1722.49   1
  -1   1 -11 11072.6 1292.47   5
  -1   1 -11 10087.4 1104.92   4
  -1  -1 -11 9737.89 1699.83   1
  -1   1  11 8854.06 1194.02   5
   1  -1 -11 9534.69 1552.43   1
  -1  -1 -11 11674.8 1202.92   5
  -1  -1 -11 9475.82 1076.99   4
  -1  -1  11 8953.40 1276.82   5
  -1   1 -11 10082.5 1724.47   1
   1  -1  11 9587.87 1105.73   4
   1  -2  11 83643.7 3268.64   4
  -1   2  11 81363.4 3487.81   5
   1   2  11 76821.2 3175.81   4
   1   2 -11 79277.4 4417.83   1
  -1   2 -11 89262.1 4834.90   1
  -1   2 -11 84745.4 3691.23   5
  -1   2 -11 82456.8 3182.61   4
  -1  -2 -11 84242.3 4885.04   1
   1  -2 -11 82114.5 4448.87   1
  -1   2  11 80791.0 4624.39   2
  -1  -2 -11 80982.3 3204.19   4
  -1  -2 -11 81114.0 2977.68   5
   1   2 -11 85051.6 3965.26   5
  -1  -3 -11 21038.4 1676.17   4
  -1   3  11 24038.8 1855.58   5
  -1   3  11 19744.7 982.781   4
  -1   3  11 24075.4 2509.78   2
   1   3  11 20912.8 1707.73   4
   1   3 -11 20461.7 2285.60   1
  -1  -3 -11 20733.1 1431.57   5
   1  -3 -11 19124.4 2212.74   1
  -1   3 -11 20828.9 2356.67   1
   1  -3  11 21215.9 1673.83   4
  -1   3 -11 20514.3 1607.81   4
  -1   3 -11 21882.8 1933.43   5
  -1  -3 -11 24117.3 2664.09   1
   1   3 -11 22005.8 2068.16   5
  -1  -4 -11 704.779 568.385   1
  -1   4  11 261.619 171.623   4
  -1   4  11 334.300 296.840   2
   1   4  11-131.911 306.914   4
   1   4 -11-664.523 428.510   5
   1  -4 -11 310.026 506.622   1
  -1   4 -11 35.2552 171.401   5
  -1   4  11 397.461 262.937   5
  -1  -4  11-257.635 430.716   3
  -1  -4 -11-2.79364 171.214   5
   1   4 -11 82.7194 535.730   1
  -1   4 -11 386.727 644.250   1
  -1   4 -11 424.299 288.452   4
  -1   5  11 25026.4 2611.11   2
  -1   5 -11 24037.9 2161.50   5
   1   5  11 23638.1 1918.43   4
   1   5 -11 22824.2 2445.17   1
  -1   5 -11 24612.8 2524.74   1
  -1   5  11 21573.2 1684.74   5
  -1  -5  11 20736.8 2308.58   3
  -1   5 -11 22897.2 1764.56   4
  -1   5  11 26852.5 1495.01   4
   1  -5 -11 19907.9 2227.41   1
   1   5 -11 25702.7 2344.21   5
  -1  -6  11 28587.4 2750.93   3
   1   6 -11 27175.7 2653.90   1
  -1   6  11 25720.9 1606.59   4
  -1   6 -11 29019.4 2456.25   5
   1   6 -11 27586.7 1076.04   4
   1   6 -11 28638.1 2543.11   5
  -1   6  11 32380.4 2021.99   5
   1   6 -11 26161.0 1009.78   4
   1  -6 -11 23837.3 2476.13   1
   1   6  11 25973.2 2080.59   4
  -1   6 -11 28018.4 2001.42   4
  -1   6 -11 31025.2 2836.53   1
   1  -7 -11 1598.66 755.430   2
   1   7  11 690.775 506.555   4
   1  -7 -11 1422.89 736.842   1
   1   7 -11 729.392 241.495   4
  -1   7  11 573.622 279.607   5
  -1   7 -11 994.125 399.476   4
  -1  -7  11 1258.23 714.241   3
  -1   7 -11-97.7960 540.732   1
   1   7 -11-299.057 850.022   1
  -1   7  11 823.601 413.453   4
   1  -8  11 158.859 499.703   3
  -1  -8  11 2039.47 924.360   3
   1   8  11 564.352 442.338   4
   1  -8 -11 487.159 518.153   1
  -1   8 -11 676.470 716.701   1
   1  -8 -11 949.086 755.710   2
   1   8 -11 924.765 304.660   4
  -1   8 -11 709.339 431.447   4
  -1   8  11 335.735 335.774   4
   1   8 -11 746.989 646.224   1
  -1   8  11 383.843 333.131   5
   1  -9 -11 35165.2 3252.76   2
  -1   9  11 38398.9 2464.89   4
   1  -9 -11 30090.9 2840.62   1
  -1   9  11 35062.8 2021.41   5
   1  -9  11 31476.3 3098.78   3
  -1  -9  11 36055.3 3270.36   3
  -1   9 -11 31639.9 2890.90   1
   1   9 -11 34377.9 3081.83   1
   1   9  11 35767.8 2675.99   4
   1   9 -11 31794.3 1830.36   4
  -1  10  11 12633.4 1188.84   5
  -1  10 -11 9394.03 1610.71   1
   1 -10  11 10962.4 1931.36   3
   1 -10 -11 14955.7 2159.63   2
  -1 -10  11 10145.9 1800.94   3
  -1  10  11 12933.1 1544.84   4
   1 -10 -11 9604.91 1606.95   1
   1  10  11 11090.3 1578.05   4
   1 -11  11 18709.1 2485.35   3
  -1 -11  11 23909.0 2760.57   3
   1 -11 -11 22096.9 2514.87   1
   1 -11 -11 19838.3 2511.72   2
  -1  11 -11 22642.5 2484.48   1
  -1  11  11 21226.4 1520.94   5
   1  11  11 22508.8 2309.10   4
   1 -12 -11 39952.6 3587.59   2
  -1 -12  11 43196.2 3775.02   3
   1  12  11 44428.6 3325.06   4
  -1  12  11 46009.0 2243.69   5
   1 -12 -11 45349.4 3577.80   1
   1 -12  11 45523.1 3881.03   3
  -1  12 -11 43307.0 3413.48   1
   1  13  11 4095.62 1079.94   4
   1 -13  11 4449.80 1265.99   3
  -1  13 -11 6577.23 1404.39   1
   1 -13 -11 6088.75 1387.03   1
  -1 -13  11 8772.30 1809.09   3
   1 -13 -11 5635.95 1426.67   2
  -1  13 -11 5743.86 1177.63   4
  -1 -14  11 18831.0 2643.69   3
   1  14  11 23578.9 2563.92   4
  -1  14 -11 21436.0 2338.07   4
   1 -14  11 23677.8 2898.95   3
   1 -14 -11 18202.8 2333.36   1
   1 -14 -11 20494.2 2660.55   2
  -1  14 -11 19398.3 2366.52   1
   1 -15 -11 3044.41 1034.50   1
  -1 -15 -11 1813.95 741.734   2
   1 -15 -11 2830.36 1031.87   2
   1  15  11 2067.39 682.447   2
   1 -15  11 2566.77 1110.44   3
   1  15  11 3845.77 1150.89   4
  -1 -15  11 624.034 660.122   3
   1 -16 -11 24074.8 2755.89   1
   1 -16 -11 17090.9 2434.17   2
   1 -16  11 16809.9 2547.23   3
   1  16  11 24598.8 2501.15   2
   1  16  11 18513.6 2450.35   4
  -1 -16  11 24085.9 3090.66   3
  -1 -16 -11 22901.7 2523.54   2
  -1 -17  11 19586.0 2807.08   3
   1 -17  11 19611.0 2871.48   3
   1 -17 -11 26169.3 3153.87   2
  -1 -17 -11 23307.7 2571.81   2
   1  17  11 19668.2 2582.71   4
   1 -17 -11 20266.6 2540.35   1
   1  18  11 7019.82 1620.54   4
   1 -18 -11 5183.72 1390.19   1
  -1 -18 -11 7491.60 1531.53   2
   1 -18  11 7193.92 1742.37   3
   1 -18 -11 5201.86 1467.77   2
  -1 -18  11 5712.33 1532.32   3
   1  19  11 3281.13 1252.15   4
   1 -19 -11 2379.56 1089.66   2
   1 -19 -11 3289.67 1077.93   1
  -1 -19 -11 2703.72 911.254   2
  -1 -19  11 585.947 814.367   3
   1 -19  11 2410.62 1144.00   3
   1 -20  11 3072.15 1273.05   3
  -1 -20  11 1829.11 961.790   3
   1 -20 -11 1301.14 903.855   2
   1 -20 -11 1044.35 712.764   1
   1  20  11 1602.86 819.903   4
  -1 -20 -11 797.150 398.834   2
  -1 -21 -11 4759.81 1269.24   2
   1 -21  11 7922.34 1998.84   3
  -1 -21  11 7723.73 2034.00   3
   1  21  11 4933.29 1488.25   4
   1 -21 -11 6756.28 1514.98   1
   1 -21 -11 5784.62 1597.83   2
   1 -22 -11 10423.7 1954.36   1
   1  22  11 17138.9 2789.83   4
   1 -22  11 13548.2 2663.18   3
  -1 -22 -11 15841.7 2259.82   2
  -1 -22  11 16983.7 2974.94   3
   1 -22 -11 13938.6 2447.23   2
   1  23  11 16969.8 2843.51   4
   1 -23 -11 15835.2 2690.32   2
  -1 -23  11 13293.9 2772.73   3
   1 -23 -11 14950.8 2312.05   1
   1 -23  11 12281.1 2592.55   3
   1 -24 -11 3009.24 1125.55   2
  -1 -24  11 5190.83 1874.81   3
   1 -24  11 6022.01 1926.22   3
   1  24  11 4849.22 1636.01   4
   1 -25 -11 2623.28 1103.58   2
  -1 -25  11 1930.71 1021.01   3
   1  25  11 3532.49 1478.73   4
   1 -25  11 1823.18 1048.44   3
  -1   0 -12 1101.73 965.542   1
  -1   0 -12 1894.91 515.904   4
   1   0  12 1190.34 471.971   4
  -1   0  12 3025.08 776.810   5
  -1   0 -12 2483.53 603.771   5
   1   0 -12 2687.73 925.682   1
   1   1  12 117983. 5467.44   2
  -1  -1 -12 114082. 3960.03   5
   1   1 -12 117310. 5586.13   1
  -1  -1 -12 117328. 5959.65   1
   1   1  12 124206. 4030.97   4
   1  -1  12 124290. 3996.85   4
  -1   1 -12 111285. 3712.53   4
   1  -1 -12 123556. 5744.91   1
  -1   1 -12 124940. 6031.29   1
  -1  -1 -12 116135. 3830.69   4
  -1   1 -12 112073. 4259.74   5
  -1   1  12 119925. 4507.90   5
  -1   2 -12 871.719 427.083   5
  -1   2  12 725.657 439.699   5
   1   2 -12 699.872 639.946   1
  -1  -2 -12 497.024 312.553   4
  -1  -2 -12 1849.33 883.305   1
   1  -2  12 698.840 394.410   4
  -1  -2 -12 2238.31 523.429   5
   1   2  12 953.670 435.383   4
  -1   2 -12 152.536 677.941   1
  -1   2 -12 654.600 296.805   4
   1   2 -12 581.065 471.867   5
   1  -2 -12 546.647 607.803   1
   1   2  12 391.322 442.354   2
  -1  -3 -12 134528. 4336.87   4
  -1   3 -12 141478. 4256.88   4
  -1   3  12 137568. 2380.36   4
  -1  -3 -12 139060. 6570.22   1
  -1   3  12 140885. 4680.30   5
  -1   3 -12 132855. 4966.15   5
   1   3 -12 143152. 5483.25   5
   1  -3 -12 140338. 6123.90   1
   1   3  12 137972. 4458.62   4
  -1   3 -12 153926. 6616.80   1
  -1  -3 -12 135238. 3851.47   5
   1   3 -12 141138. 6185.98   1
   1   3  12 137700. 5849.41   2
  -1  -4 -12 16376.8 1254.03   5
  -1   4  12 19898.2 1742.35   5
  -1   4 -12 17297.5 1537.29   4
  -1   4 -12 19913.8 1991.87   5
  -1  -4 -12 15798.3 2348.56   1
   1  -4 -12 16381.2 2126.31   1
  -1   4 -12 18301.5 2328.68   1
   1   4  12 17903.1 1661.08   4
   1   4 -12 16305.2 1906.32   5
  -1   4  12 18636.1 1106.39   4
  -1  -4  12 18134.7 2260.43   3
   1   4 -12 17449.9 2223.85   1
  -1  -5 -12 48041.9 4008.93   1
  -1   5 -12 49213.8 3720.12   1
   1   5 -12 51689.6 3808.67   1
  -1   5 -12 52175.9 2681.93   4
  -1   5  12 51593.5 2073.71   4
   1  -5 -12 55129.1 3903.82   1
   1   5  12 53285.1 2936.80   4
  -1   5 -12 52565.1 3330.17   5
  -1  -5  12 54300.5 3892.46   3
  -1   5  12 47281.0 2615.87   5
   1  -6 -12 14486.4 2051.80   1
  -1  -6 -12 10112.0 1870.05   1
   1   6  12 16262.3 1669.73   4
  -1   6  12 13338.7 1162.83   4
  -1  -6  12 14352.5 2068.14   3
  -1   6  12 13110.6 1353.45   5
  -1   6 -12 12790.2 1937.14   1
   1   6 -12 13529.4 1967.63   1
  -1   6 -12 13493.3 1739.69   5
  -1   6 -12 12631.4 1385.22   4
   1   7 -12 22314.3 1015.15   4
  -1   7 -12 22475.9 2523.95   1
   1   7 -12 23049.6 2599.45   1
   1   7 -12 23055.3 1086.65   4
  -1  -7  12 21348.0 2578.07   3
  -1   7  12 22136.9 1729.45   5
  -1   7  12 21872.4 1608.46   4
   1  -7 -12 19135.3 2324.68   1
  -1   7 -12 24325.2 1937.42   4
   1   7  12 17757.8 1831.86   4
   1   8 -12 19977.3 2433.94   1
   1  -8 -12 24785.5 2646.25   1
  -1   8  12 22480.0 1790.72   4
  -1  -8  12 22397.8 2615.74   3
  -1   8 -12 25920.4 2690.91   1
  -1   8  12 22359.4 1680.86   5
  -1   8 -12 23064.2 1967.08   4
   1  -8  12 19431.6 2506.36   3
   1   8 -12 23932.4 1315.65   4
   1   8  12 22630.0 2120.02   4
   1  -8 -12 26284.5 2907.77   2
   1  -9 -12 119165. 5865.03   1
   1  -9  12 111386. 5997.07   3
  -1   9 -12 109525. 5540.58   1
  -1  -9  12 115169. 6031.11   3
   1   9 -12 116777. 3298.17   4
  -1   9  12 115020. 3734.20   5
  -1   9  12 107829. 4173.53   4
   1   9  12 103711. 4621.58   4
   1   9 -12 111211. 5742.44   1
   1  -9 -12 111307. 5973.19   2
   1 -10 -12 397.818 581.558   1
  -1  10  12 396.689 410.172   4
   1  10 -12 92.1219 189.083   4
   1  10  12 431.512 476.290   2
  -1  10  12 292.615 213.245   5
  -1  10 -12 264.027 287.221   4
  -1 -10  12 1809.27 912.117   3
  -1  10 -12-81.6385 495.179   1
   1  10  12 446.478 521.746   4
   1 -10  12 831.276 726.746   3
   1 -10 -12 234.138 531.233   2
   1 -11 -12 82178.5 4959.89   1
  -1  11  12 88314.6 4143.38   4
   1  11 -12 91385.9 3478.78   4
  -1  11 -12 88864.9 5069.12   1
  -1  11  12 94419.8 3246.71   5
   1 -11 -12 102672. 5841.32   2
  -1 -11  12 90177.5 5540.20   3
   1 -11  12 95504.4 5723.85   3
   1  11  12 87096.8 4638.66   2
   1  11  12 88010.6 4537.24   4
  -1  12  12 2543.92 809.934   4
   1 -12  12 2744.66 1051.14   3
   1  12  12 1780.76 740.224   2
  -1  12  12 3375.17 632.476   5
   1 -12 -12 1771.78 866.288   2
  -1  12 -12 2915.46 1118.34   1
   1  12  12 1391.85 692.678   4
  -1 -12  12 3852.07 1305.23   3
   1 -12 -12 3041.83 1079.81   1
   1  13  12 21835.5 2444.22   4
  -1  13  12 25729.4 2508.82   4
   1 -13 -12 20737.4 2568.86   1
  -1  13  12 21585.6 1499.62   5
   1 -13 -12 19405.0 2642.70   2
  -1 -13  12 21863.2 2860.05   3
   1 -13  12 20684.9 2760.87   3
  -1  13 -12 21240.6 2559.43   1
   1  13  12 21463.5 2355.05   2
  -1  13 -12 22106.5 2249.20   4
  -1  14  12 82.9335 213.474   5
   1 -14  12-4.19098 550.402   3
  -1 -14  12-436.757 625.207   3
   1 -14 -12 35.7297 570.985   2
  -1  14  12-241.093 562.632   4
   1 -14 -12-956.302 721.650   1
   1  14  12-175.771 445.109   4
  -1  14 -12 883.193 693.702   1
   1  15  12 68080.9 4553.86   4
  -1  15  12 74819.0 4560.17   4
   1 -15 -12 59544.8 4676.86   2
   1 -15  12 65441.6 5061.78   3
  -1 -15  12 66422.4 5107.53   3
  -1  15  12 75040.0 2739.80   5
   1 -15 -12 60389.9 4423.09   1
   1 -16  12 903.583 672.433   3
   1 -16 -12-20.9855 611.182   2
  -1  16  12 692.455 669.516   4
  -1  16  12 133.185 213.232   5
   1  16  12 96.2579 652.177   4
  -1 -16  12 670.996 930.370   3
   1 -16 -12 669.415 628.688   1
  -1  17  12 22933.4 2739.44   4
  -1 -17  12 20425.9 2943.41   3
   1 -17  12 16919.4 2714.82   3
   1  17  12 18259.7 2561.23   4
   1 -17 -12 14498.4 2410.18   2
   1 -17 -12 20671.3 2647.41   1
   1 -18 -12 698.003 773.378   2
  -1  18  12 1296.66 767.491   4
  -1 -18 -12-362.845 489.649   2
  -1 -18  12 233.785 917.201   3
   1 -18 -12-254.073 483.458   1
   1  18  12 225.157 717.777   4
   1 -18  12 135.986 537.424   3
   1 -19 -12 13708.0 2229.03   1
   1  19  12 14826.4 2397.26   4
  -1  19  12 13758.5 2291.11   4
  -1 -19 -12 13246.3 2057.93   2
   1 -19  12 13759.6 2532.67   3
   1 -19 -12 15015.4 2509.92   2
  -1 -19  12 16132.1 2802.67   3
   1 -20 -12 14055.7 2530.63   2
  -1  20  12 11197.7 2140.75   4
   1 -20  12 11869.6 2487.44   3
  -1 -20  12 12112.1 2557.20   3
  -1 -20 -12 14332.3 2157.95   2
   1  20  12 16509.8 2613.06   4
   1 -20 -12 10852.5 1927.51   1
   1  21  12 3413.55 1173.81   4
   1 -21  12 5078.00 1763.82   3
   1 -21 -12 3789.68 1364.43   2
   1 -21 -12 2871.61 1054.88   1
  -1 -21  12 3305.07 1287.75   3
  -1  21  12 4997.77 1614.06   4
  -1 -21 -12 4155.14 1319.80   2
  -1 -22 -12 3507.17 1106.07   2
   1 -22 -12 2204.83 912.625   2
  -1  22  12 4879.25 1574.19   4
   1 -22 -12 3300.39 1184.71   1
  -1 -22  12 3390.02 1682.75   3
   1 -22  12 2311.77 1082.13   3
   1  22  12 7651.80 1892.91   4
   1 -23  12 20486.7 3310.35   3
  -1 -23  12 17471.6 3115.20   3
  -1  23  12 17705.9 2887.61   4
   1 -23 -12 15630.3 2722.70   2
   1  23  12 14453.4 2707.94   4
   1 -24 -12 939.052 799.299   2
   1 -24  12-173.248 611.588   3
  -1 -24  12-1361.36 1010.99   3
  -1  24  12-16.4061 697.636   4
   1  24  12 44.8604 710.998   4
   1 -25  12 5618.11 1867.27   3
   1  25  12 3477.07 1354.69   4
  -1 -25  12 5100.27 1682.09   3
  -1  25  12 6597.20 1872.16   4
   1 -25 -12 5055.26 1648.64   2
  -1   0 -13 183.704 236.800   4
  -1   0 -13 12.9053 174.565   5
   1   0  13 71.7967 306.395   4
  -1   0 -13 857.576 881.731   1
   1   0 -13-284.193 547.718   1
  -1   1 -13 1977.87 582.328   5
  -1   1 -13 1582.19 471.288   4
  -1  -1 -13 1170.11 393.104   4
  -1   1 -13 1520.89 1009.68   1
   1   1 -13 1596.88 912.250   1
   1  -1 -13 1994.44 853.399   1
   1  -1  13 874.313 396.628   4
   1   1  13 765.286 430.284   4
  -1  -1 -13 1203.21 769.016   1
  -1  -1 -13 1281.68 472.398   5
  -1  -2 -13 16566.7 1515.87   4
  -1   2 -13 15393.3 2213.05   1
   1   2 -13 19019.9 2035.07   5
   1   2  13 17721.9 1600.76   4
   1  -2  13 14520.5 1438.01   4
   1  -2 -13 14521.8 2123.77   1
  -1   2 -13 18242.2 1857.20   5
  -1  -2 -13 15105.5 1440.33   5
  -1   2 -13 15686.3 1400.21   4
  -1  -2 -13 15144.1 2294.96   1
   1   2 -13 14389.3 2083.32   1
  -1   2  13 13884.6 1588.56   5
   1   3  13 38178.4 2408.78   4
   1   3 -13 40238.2 3017.97   5
  -1  -3 -13 32513.2 3358.66   1
   1   3 -13 37590.7 3322.14   1
  -1   3 -13 49469.7 3941.34   1
  -1  -3 -13 38701.7 2173.07   5
   1  -3 -13 35671.1 3270.91   1
  -1   3  13 37451.5 2528.43   5
  -1   3 -13 38266.7 2240.36   4
  -1   3 -13 36854.1 2709.61   5
  -1  -4 -13 791.213 593.333   1
  -1  -4 -13 389.593 263.937   5
  -1   4 -13 222.770 279.026   5
   1  -4 -13 316.937 495.917   1
  -1   4 -13 569.570 611.996   1
  -1   4 -13 426.216 335.231   4
   1   4 -13 214.695 426.486   1
   1   4  13 20.8347 361.622   4
  -1  -4  13 247.202 508.783   3
  -1   4  13 422.748 315.772   5
  -1   4  13 263.624 140.642   4
  -1   5 -13 51790.4 3410.82   5
  -1  -5 -13 52707.2 4318.91   1
   1   5 -13 41375.2 3563.69   1
  -1   5  13 46562.2 2689.80   5
   1  -5 -13 45085.9 3691.21   1
  -1  -5  13 55173.7 4114.78   3
  -1   5 -13 49079.5 3891.52   1
   1   5  13 50560.6 2917.84   4
  -1   5  13 48674.9 1973.01   4
  -1   5 -13 48428.3 2641.98   4
  -1  -6 -13 2878.37 1254.61   1
  -1   6  13 2509.31 502.318   4
  -1   6 -13 2729.15 1034.80   1
   1   6 -13 2402.73 1094.43   1
   1  -6 -13 2872.05 974.751   1
  -1   6  13 1410.86 518.875   5
  -1  -6  13 1913.05 814.368   3
  -1   6 -13 1433.01 477.761   4
   1   6  13 1524.91 666.532   4
   1   7  13 4205.91 913.290   4
  -1   7  13 2029.94 512.862   4
   1   7 -13 3429.21 1161.30   1
   1  -7 -13 2816.99 1070.89   1
  -1  -7 -13 4071.10 1327.11   1
  -1   7 -13 3275.73 743.385   4
  -1   7  13 4033.18 755.598   5
  -1  -7  13 4090.09 1273.54   3
  -1   7 -13 3993.15 1178.34   1
  -1   8  13 827.710 447.993   4
   1   8 -13 1342.00 288.924   4
   1  -8  13 1073.49 800.807   3
   1  -8 -13 990.939 772.767   1
  -1   8  13 859.714 406.087   5
   1   8 -13 426.122 722.742   1
   1   8  13 994.066 489.670   4
  -1   8 -13 100.847 229.275   4
  -1   8 -13 1331.67 710.411   1
   1   8 -13 454.594 169.960   4
  -1  -8  13-521.659 628.855   3
   1  -9  13 996.788 908.813   3
  -1   9  13-210.840 314.835   4
   1   9 -13 345.959 647.969   1
   1  -9 -13-31.2046 693.027   1
   1   9 -13-23.6094 148.398   4
  -1  -9  13 950.590 804.092   3
  -1   9 -13-804.085 395.520   4
  -1   9  13 199.402 234.898   5
   1   9  13 89.1476 477.088   4
  -1   9 -13 54.4945 553.942   1
   1   9 -13 299.696 189.163   4
   1 -10  13 19985.6 2701.78   3
   1  10  13 20050.7 2161.21   4
  -1  10  13 19229.1 1523.52   5
   1 -10 -13 17539.1 2546.74   2
  -1 -10  13 17522.2 2473.41   3
  -1  10 -13 14498.7 1679.09   4
   1  10 -13 18871.3 1386.74   4
   1 -10 -13 16958.5 2370.33   1
  -1  10  13 17464.3 1747.48   4
  -1  10 -13 17829.9 2424.91   1
   1  10 -13 18455.2 2498.29   1
   1 -11  13-78.3113 585.883   3
  -1  11  13 412.992 398.597   4
   1  11  13 377.485 512.421   4
   1 -11 -13-586.223 814.134   1
  -1  11  13 378.670 272.373   5
  -1 -11  13 588.815 649.103   3
   1  11 -13-430.316 300.246   4
  -1  11 -13 114.672 749.048   1
   1 -11 -13 443.641 619.494   2
   1  12  13 3307.46 1016.58   4
  -1  12  13 4457.16 1013.79   4
   1  12 -13 3649.77 734.641   4
  -1 -12  13 2744.48 1160.28   3
  -1  12  13 5008.72 735.486   5
   1 -12 -13 4460.01 1264.11   1
   1 -12 -13 2863.14 1171.02   2
   1 -12  13 2478.03 1139.31   3
  -1  12 -13 3752.63 1157.72   1
   1 -13  13 934.490 723.788   3
  -1  13  13 1735.21 687.743   4
  -1  13 -13-939.915 505.356   4
  -1  13 -13 78.4935 529.039   1
  -1  13  13 324.115 232.312   5
   1 -13 -13-796.439 685.494   1
   1  13 -13 291.208 291.478   4
   1  13  13 87.5105 557.691   4
   1 -13 -13 859.668 636.536   2
  -1 -13  13 120.333 561.584   3
  -1 -14  13 3059.16 1268.84   3
   1  14  13 1934.59 770.607   4
  -1  14  13 1460.34 382.833   5
   1 -14 -13 1234.27 785.017   1
  -1  14  13 2537.18 916.500   4
  -1  14 -13 1884.26 893.697   1
   1 -14 -13 1608.31 721.915   2
   1 -14  13 1017.87 878.914   3
   1 -15  13 397.762 760.239   3
  -1  15  13 803.042 323.943   5
  -1  15  13 357.257 536.899   4
   1 -15 -13 1580.63 854.528   2
   1  15  13 1386.03 832.734   4
  -1 -15  13 413.445 599.709   3
   1 -15 -13 611.947 646.206   1
   1  16  13 3339.96 1062.81   4
  -1  16  13 5431.13 1313.93   4
   1 -16 -13 4206.81 1311.87   1
   1 -16 -13 3581.95 1285.89   2
  -1 -16  13 5436.28 1634.92   3
   1 -16  13 2339.64 1093.72   3
   1 -17 -13 3512.04 1184.61   2
   1  17  13 3786.70 1211.34   4
  -1 -17  13 2905.11 1191.43   3
   1 -17 -13 2161.11 864.812   1
   1 -17  13 1084.33 810.810   3
  -1  17  13 2781.40 1055.91   4
   1 -18  13 2183.02 1234.87   3
   1 -18 -13 2331.51 1059.95   2
  -1 -18  13 1780.67 991.620   3
   1 -18 -13 2326.46 1021.05   1
   1  18  13 2133.41 967.442   4
  -1  18  13 1502.29 615.049   4
   1 -19 -13 2844.06 1299.72   2
   1 -19  13 3886.30 1513.29   3
   1 -19 -13 1534.92 839.669   1
  -1  19  13 2077.14 901.245   4
  -1 -19  13 3410.94 1485.07   3
   1  19  13 705.099 711.399   4
   1 -20 -13 5127.13 1554.43   2
  -1  20  13 4748.52 1411.28   4
   1 -20 -13 3319.34 1215.56   1
   1 -20  13 3143.03 1376.14   3
  -1 -20  13 3577.39 1231.86   3
   1  20  13 1960.22 835.295   4
   1  21  13 1217.55 865.138   4
  -1 -21  13 1390.81 1264.74   3
  -1  21  13-382.350 700.441   4
   1 -21  13 1616.44 1115.17   3
   1 -21 -13 1113.59 858.301   2
   1 -21 -13-68.7564 517.848   1
   1 -22 -13 5147.80 1675.56   2
  -1  22  13 5194.86 1562.56   4
  -1 -22  13 9346.53 2355.89   3
   1 -22 -13 4535.88 1310.74   1
   1 -22  13 4657.19 1581.05   3
   1  22  13 3721.13 1336.05   4
   1 -23 -13 2492.95 1188.17   2
  -1 -23  13 5519.45 1854.87   3
   1 -23  13 7772.51 2019.63   3
  -1  23  13 5825.36 1639.49   4
   1  23  13 5083.41 1686.82   4
  -1 -24  13 1155.21 939.548   3
  -1  24  13 1459.50 1184.82   4
   1  24  13 995.796 998.061   4
   1 -24  13 1009.25 855.485   3
   1 -24 -13-2433.98 1226.94   2
   1   0  14 52833.9 2711.41   4
  -1   0 -14 53866.9 4375.89   1
  -1   0 -14 54248.6 2656.12   4
   1   0 -14 49056.7 3962.59   1
  -1   0 -14 51422.6 3016.95   5
  -1  -1 -14 23392.9 2957.89   1
  -1  -1 -14 21988.8 1723.52   4
   1   1 -14 23238.0 2749.87   1
  -1  -1 -14 23172.5 1934.70   5
   1  -1 -14 20402.1 2604.14   1
  -1   1 -14 21799.3 1673.98   4
  -1   1 -14 21231.6 2014.00   5
  -1   1 -14 20964.3 2726.73   1
   1   1  14 24093.4 1854.35   4
   1  -1  14 24761.7 1894.40   4
   1   2 -14 280.595 632.393   1
  -1   2 -14 1831.14 648.093   5
   1  -2 -14 1346.20 709.913   1
  -1   2 -14 1006.62 371.179   4
  -1   2 -14 1360.80 823.096   1
  -1  -2 -14 2319.59 620.440   5
  -1  -2 -14 838.641 723.125   1
   1   2  14 1116.36 455.219   4
  -1   3 -14 31976.5 2621.10   5
  -1  -3 -14 28976.9 1993.64   5
   1   3 -14 28781.0 3075.43   1
  -1  -3 -14 28789.0 3232.58   1
  -1   3 -14 27419.6 1891.46   4
   1   3  14 29750.3 2168.94   4
   1  -3 -14 34120.1 3361.39   1
  -1   3 -14 27943.3 3114.52   1
   1   4  14 10851.7 1344.19   4
  -1  -4  14 9753.29 1864.92   3
  -1   4  14 8898.06 647.675   4
   1  -4 -14 8754.25 1754.54   1
  -1  -4 -14 8185.08 1883.25   1
   1   4 -14 9220.20 1742.26   1
  -1   4 -14 9234.19 1830.38   1
  -1   4 -14 8382.37 1079.80   4
  -1   5 -14 16158.1 2340.69   1
   1   5 -14 20141.0 2565.82   1
  -1  -5  14 16530.8 2392.38   3
   1   5  14 15908.2 1676.97   4
   1  -5 -14 16234.5 2326.22   1
  -1   5  14 17215.7 1136.89   4
  -1   5  14 16441.5 1690.16   5
  -1   5 -14 17148.1 1564.30   4
  -1  -5 -14 15891.3 2524.07   1
  -1   6 -14 87864.7 3658.27   4
  -1   6  14 86457.9 2875.49   4
  -1  -6  14 87992.9 5495.29   3
  -1  -6 -14 85918.3 5740.95   1
   1  -6 -14 84470.5 5261.21   1
  -1   6 -14 78298.1 5132.61   1
   1   6  14 82660.8 3869.19   4
  -1   6  14 86870.5 3707.42   5
   1   6 -14 77995.5 5134.51   1
  -1  -7  14 67259.7 4840.20   3
  -1   7  14 70857.9 3252.13   5
  -1   7 -14 67894.6 3273.15   4
   1   7 -14 71564.3 4906.54   1
  -1   7  14 64403.1 2729.44   4
  -1   7 -14 71223.0 4912.07   1
   1  -7 -14 67103.6 4703.97   1
  -1  -7 -14 64713.8 5087.02   1
   1   7  14 67039.3 3604.08   4
  -1  -8  14 20972.4 2775.38   3
   1   8 -14 17897.5 2512.37   1
  -1   8 -14 23202.7 2813.50   1
  -1   8  14 24192.2 1854.98   5
   1  -8  14 20693.4 2799.78   3
   1  -8 -14 21103.0 2704.44   1
  -1   8 -14 16067.8 1655.85   4
  -1   8  14 23187.9 1786.33   4
   1   8  14 24233.1 2244.60   4
  -1  -8 -14 21182.2 2977.69   1
   1   9 -14 25367.1 1191.34   4
   1   9 -14 25990.8 3053.70   1
  -1   9  14 26335.6 2030.34   4
  -1   9 -14 24656.2 2901.23   1
  -1  -9  14 25801.9 3107.14   3
  -1   9  14 26821.4 1878.86   5
   1  -9  14 28050.7 3317.94   3
   1  -9 -14 20238.6 2635.59   1
  -1  -9 -14 21551.0 3007.85   1
   1   9  14 24683.4 2327.52   4
   1   9 -14 26876.9 1291.93   4
   1  10 -14 225.297 201.546   4
   1 -10  14 610.817 676.812   3
   1 -10 -14 194.563 646.663   1
  -1  10 -14 511.964 772.051   1
  -1 -10  14 100.247 479.722   3
  -1  10 -14 80.9277 268.042   4
  -1  10  14 5.76704 254.751   4
  -1  10  14 538.732 328.203   5
   1  10 -14-338.797 218.527   4
   1  10  14-177.889 497.407   4
  -1 -10 -14-573.596 839.347   1
   1  10 -14 863.620 690.868   1
  -1  11  14 45794.4 2954.02   4
   1  11 -14 45285.6 2157.10   4
  -1 -11  14 44775.6 4178.46   3
   1 -11  14 39258.0 3985.14   3
  -1  11  14 48117.7 2365.80   5
   1 -11 -14 37896.5 3655.51   1
   1  11  14 46246.6 3380.93   4
  -1  11 -14 38990.4 3695.16   1
   1 -12 -14 4571.20 1352.87   1
  -1  12 -14 4031.25 1293.81   1
   1  12  14 3812.17 1010.42   4
  -1  12  14 5005.50 1063.06   4
  -1  12  14 4537.13 715.212   5
   1 -12  14 4197.35 1420.31   3
   1 -12 -14 5180.65 1516.65   2
  -1 -12  14 7355.09 1771.16   3
  -1  13  14 33169.0 2787.43   4
   1 -13 -14 25282.2 3051.11   1
   1 -13  14 32778.3 3739.09   3
   1  13  14 28812.9 2855.99   4
  -1 -13  14 35874.5 3867.56   3
  -1  13 -14 32631.9 3416.30   1
   1 -13 -14 34736.5 3718.56   2
  -1  13  14 35641.9 1862.46   5
  -1 -14  14 8850.65 1984.85   3
   1  14  14 10555.6 1820.13   4
  -1  14 -14 7392.66 1689.13   1
   1 -14 -14 6663.17 1703.16   2
   1 -14 -14 6038.32 1587.54   1
   1 -14  14 9747.30 2158.67   3
  -1  14  14 7982.38 1427.25   4
  -1  15  14 50957.3 3703.09   4
  -1  15 -14 46408.2 4098.91   1
   1 -15 -14 55532.3 4572.40   1
   1 -15 -14 46408.5 4418.94   2
   1 -15  14 44782.7 4500.89   3
  -1 -15  14 49580.2 4700.43   3
   1  15  14 49481.0 3982.03   4
   1  16  14 1261.37 703.982   4
  -1  16  14 1191.70 685.844   4
  -1 -16  14-394.173 801.884   3
   1 -16 -14 2510.31 1049.85   1
   1 -16  14 550.212 713.053   3
   1 -16 -14 950.616 861.891   2
  -1  17  14 30249.8 3116.02   4
   1  17  14 32316.0 3376.25   4
   1 -17 -14 32819.7 3807.19   2
   1 -17 -14 28752.5 3317.98   1
  -1 -17  14 35393.5 4144.31   3
   1 -17  14 30351.2 3829.98   3
   1 -18 -14 368.214 669.124   2
   1 -18  14 168.513 576.981   3
   1  18  14-447.974 659.887   4
  -1 -18  14 1733.59 982.421   3
   1 -18 -14 809.714 809.660   1
  -1  18  14 110.545 415.867   4
  -1  19  14 46531.3 4106.79   4
   1 -19 -14 46978.3 4312.77   1
   1 -19  14 44943.3 4777.96   3
   1  19  14 50043.2 4486.27   4
   1 -19 -14 44109.9 4457.09   2
  -1 -19  14 38291.0 4446.03   3
  -1  20  14 15288.0 2480.11   4
   1 -20 -14 9639.96 2003.23   1
   1 -20 -14 11653.1 2403.08   2
   1  20  14 11765.9 2284.05   4
   1 -20  14 9179.02 2188.04   3
  -1 -20  14 11709.1 2549.47   3
  -1  21  14 44929.0 4276.42   4
   1 -21  14 45432.4 4950.27   3
  -1 -21  14 42428.0 4878.68   3
   1  21  14 45589.5 4478.28   4
   1 -21 -14 40346.3 4031.27   1
   1 -21 -14 40229.0 4364.80   2
  -1  22  14 7155.22 1845.38   4
  -1 -22  14 5409.26 1863.85   3
   1 -22 -14 4213.17 1317.43   1
   1  22  14 4873.70 1604.31   4
   1 -22 -14 4939.92 1623.40   2
   1 -22  14 7454.10 2127.79   3
   1 -23 -14 11172.4 2424.00   2
   1  23  14 12177.7 2452.69   4
   1 -23  14 12763.5 2712.77   3
  -1  23  14 14400.9 2598.90   4
  -1 -23  14 12015.0 2698.82   3
  -1   0 -15 56.7411 235.258   4
   1   0 -15 234.511 521.424   1
  -1   0 -15-578.468 411.266   5
   1   0  15-178.478 347.428   4
   1   1 -15 2347.40 974.425   1
  -1   1 -15 3019.56 1211.78   1
  -1   1 -15 3155.09 841.592   5
  -1  -1 -15 3523.21 802.959   5
   1  -1 -15 1773.75 927.418   1
   1  -1  15 3954.14 777.573   4
  -1   1 -15 2010.95 545.438   4
   1   1  15 3062.16 742.880   4
  -1  -1 -15 4494.95 1419.39   1
  -1  -2 -15 49599.2 4385.91   1
  -1   2 -15 48321.5 2484.78   4
   1   2 -15 47219.4 4073.93   1
  -1  -2 -15 51581.1 2895.13   5
   1  -2 -15 60559.5 4591.02   1
  -1   2 -15 53541.2 3422.32   5
   1   2  15 51586.6 2801.19   4
  -1   2 -15 55148.1 4511.17   1
   1  -3 -15 4350.53 1236.11   1
  -1   3 -15 5669.27 860.318   4
  -1   3 -15 5017.40 1431.36   1
   1   3  15 5590.76 1014.33   4
  -1  -3 -15 5756.13 954.305   5
  -1  -3 -15 2747.57 1213.50   1
   1   3 -15 6772.50 1621.41   1
  -1   4 -15 1905.02 544.627   4
   1   4 -15 1297.19 844.722   1
  -1   4 -15 1880.37 927.598   1
   1  -4 -15 1474.87 847.161   1
  -1  -4 -15 1064.55 747.050   1
   1   4  15 1530.92 570.150   4
  -1  -4  15 3078.06 1212.12   3
  -1  -5  15 262.137 630.864   3
  -1   5 -15-399.968 312.725   4
  -1   5 -15-673.871 707.527   1
   1   5 -15 1557.24 1061.23   1
   1  -5 -15-7.80272 673.560   1
   1   5  15 200.620 417.110   4
  -1   5  15 156.861 182.820   4
  -1  -5 -15-80.9529 613.172   1
  -1  -6 -15 25488.0 3299.61   1
  -1   6 -15 28498.1 3229.11   1
   1  -6 -15 30863.8 3315.49   1
  -1  -6  15 32055.2 3533.70   3
   1   6 -15 31800.6 3406.82   1
  -1   6  15 30591.7 1654.03   4
   1   6  15 29830.9 2370.21   4
  -1   6 -15 29134.7 2087.39   4
  -1  -7 -15 5248.52 1511.46   1
   1   7  15 7226.72 1225.24   4
   1  -7  15 5956.26 1643.13   3
   1   7 -15 7179.71 1685.85   1
  -1  -7  15 7125.64 1717.06   3
  -1   7  15 6686.56 871.688   4
  -1   7 -15 7092.05 1605.76   1
   1  -7 -15 4780.05 1370.03   1
  -1   7 -15 6896.87 1053.64   4
  -1   8 -15 4730.67 1355.70   1
   1  -8 -15 3020.07 1139.14   1
   1  -8  15 3878.32 1386.65   3
   1   8 -15 2610.54 1002.19   1
  -1  -8 -15 3631.28 1259.10   1
  -1  -8  15 4717.20 1487.52   3
  -1   8  15 4806.14 825.167   4
   1   8  15 4312.25 1006.78   4
  -1   8 -15 3062.40 759.092   4
  -1  -9 -15 12204.9 2288.05   1
   1  -9  15 16827.6 2655.69   3
  -1   9  15 17793.0 1631.22   4
  -1   9 -15 16801.5 2526.95   1
   1   9 -15 13309.0 2320.36   1
  -1  -9  15 14730.3 2483.14   3
   1  -9 -15 15731.2 2383.98   1
   1   9  15 13923.5 1798.11   4
   1  10  15 705.423 488.705   4
  -1  10  15-1.90529 294.391   4
  -1 -10 -15 191.845 683.987   1
   1  10 -15-1735.26 977.957   1
   1  10 -15 113.102 129.421   4
  -1 -10  15-1434.04 897.283   3
  -1  10 -15-64.9261 772.975   1
   1 -10  15 233.462 543.768   3
   1 -10 -15-610.463 660.380   1
  -1 -11  15 16498.7 2621.47   3
   1  11  15 11361.9 1713.51   4
  -1 -11 -15 12122.9 2349.49   1
   1 -11 -15 15414.2 2442.08   1
   1 -11  15 13193.0 2408.99   3
  -1  11 -15 13263.9 2293.66   1
   1  11 -15 14343.5 1102.80   4
  -1  11  15 11694.0 1517.91   4
   1  12  15 9407.54 1621.17   4
  -1  12  15 9547.24 1434.49   4
  -1  12 -15 8073.66 1811.59   1
  -1 -12 -15 12533.5 2421.85   1
   1 -12 -15 11663.8 2110.20   1
  -1 -12  15 9300.34 2052.92   3
   1 -12  15 9617.87 2092.27   3
   1 -13 -15 855.217 740.830   1
   1 -13  15 1663.50 925.559   3
  -1  13  15 2129.80 766.037   4
   1  13  15 448.669 496.229   4
  -1 -13 -15 2034.38 1263.20   1
  -1  13 -15 1887.05 1019.19   1
  -1 -13  15 1036.77 812.690   3
  -1  14  15 7960.38 1481.49   4
   1  14  15 4557.92 1250.73   4
   1 -14 -15 5781.82 1544.57   1
  -1  14 -15 6189.30 1612.78   1
   1 -14  15 8161.29 2084.86   3
  -1 -14  15 6322.21 1733.79   3
  -1  15 -15 2007.30 916.343   1
   1  15  15 3221.75 1124.27   4
  -1  15  15 2834.21 897.476   4
   1 -15 -15 2168.96 998.804   1
   1 -15  15 2224.88 1282.11   3
   1 -15 -15 2676.78 1154.71   2
  -1 -15  15 2102.97 1314.94   3
  -1 -16  15 2878.26 1247.78   3
   1  16  15 4816.58 1356.40   4
  -1  16  15 4001.36 1177.69   4
   1 -16  15 3120.96 1414.28   3
   1 -16 -15 3016.19 1286.18   2
   1 -16 -15 868.538 806.556   1
   1  17  15 1289.96 904.914   4
  -1  17  15 274.714 482.577   4
  -1 -17  15-174.356 639.399   3
   1 -17 -15 652.281 826.904   2
   1 -17 -15-141.984 533.869   1
   1 -17  15-234.378 645.206   3
   1  18  15-379.778 534.692   4
   1 -18 -15-734.164 748.566   1
  -1 -18  15-116.504 688.441   3
  -1  18  15 57.3692 629.806   4
   1 -18  15-1750.58 1077.41   3
   1 -18 -15 1750.59 971.667   2
  -1  19  15 868.043 701.744   4
  -1 -19  15 1245.22 952.404   3
   1  19  15 1485.57 971.738   4
   1 -19 -15 1199.91 866.043   2
   1 -19 -15 664.655 602.169   1
   1 -19  15 1899.20 1153.68   3
   1  20  15 3053.71 1133.73   4
  -1  20  15 1958.98 995.465   4
  -1 -20  15 2979.86 1266.29   3
   1 -20  15 3040.34 1376.70   3
   1 -20 -15 2198.30 1199.90   2
   1 -20 -15-817.543 749.878   1
   1  21  15 726.345 704.296   4
  -1  21  15 1908.75 952.739   4
  -1 -21  15-821.771 905.816   3
   1 -21  15 852.660 789.279   3
   1 -21 -15 422.885 458.771   1
   1 -21 -15-914.553 881.108   2
  -1   0 -16 789.017 475.681   5
   1   0  16-172.738 363.395   4
  -1   0 -16 225.356 743.397   1
   1   1 -16 17931.4 2674.20   1
  -1   1 -16 15352.0 1387.55   4
  -1  -1 -16 14104.5 2496.80   1
  -1   1 -16 18229.0 2005.01   5
  -1   1 -16 15885.4 2577.28   1
   1  -1 -16 19445.6 2703.30   1
  -1  -1 -16 16894.9 1788.85   5
   1   1  16 18116.3 1645.13   4
  -1  -2 -16-64.7014 327.327   5
  -1   2 -16-227.488 288.909   4
   1  -2 -16 1144.05 810.923   1
  -1  -2 -16 391.796 765.623   1
   1   2  16 102.942 343.060   4
  -1   2 -16 599.725 533.365   1
   1   2 -16 733.076 730.587   1
  -1   3 -16 23082.8 1703.91   4
   1   3 -16 24600.8 3131.55   1
  -1  -3 -16 24207.7 3235.27   1
   1  -3 -16 19806.9 2783.88   1
  -1   3 -16 16872.1 2593.54   1
   1   3  16 25255.3 2039.09   4
   1  -4 -16 2155.64 1044.13   1
  -1   4 -16 1280.69 1036.64   1
   1   4  16 1425.92 589.379   4
  -1  -4 -16 2250.38 1130.70   1
   1   4 -16 1310.42 911.014   1
  -1  -4  16 602.883 868.964   3
  -1  -5 -16 71790.1 5581.88   1
   1  -5 -16 76895.7 5404.16   1
  -1   5 -16 68977.7 5224.33   1
   1   5 -16 76745.7 5430.11   1
  -1  -5  16 78487.6 5567.89   3
   1   5  16 74324.2 3671.87   4
   1  -6 -16 8657.05 1883.37   1
  -1   6  16 8713.64 819.937   4
   1   6  16 9708.39 1412.15   4
   1   6 -16 12013.2 2220.50   1
  -1  -6 -16 10909.4 2268.85   1
  -1   6 -16 11632.6 2235.58   1
  -1  -6  16 9743.62 2016.51   3
   1  -7 -16 111368. 6564.76   1
   1   7 -16 104243. 6370.61   1
   1   7  16 109703. 4699.71   4
  -1   7 -16 111056. 6604.25   1
  -1   7  16 115155. 3416.11   4
  -1  -7  16 112243. 6775.52   3
  -1  -7 -16 122699. 7412.36   1
   1  -7  16 114093. 6980.90   3
  -1   8 -16 847.927 870.724   1
  -1  -8 -16 2095.04 1174.31   1
   1   8 -16 1960.41 954.801   1
  -1  -8  16 2189.40 954.467   3
   1  -8 -16 1261.61 972.686   1
  -1   8  16 868.158 345.930   4
   1  -8  16 1181.32 911.571   3
   1   8  16 1896.95 653.841   4
   1  -9 -16 26922.8 3252.34   1
  -1  -9  16 19855.5 2952.57   3
   1   9 -16 24041.6 3133.43   1
  -1  -9 -16 25848.0 3530.85   1
   1  -9  16 22898.5 3233.12   3
  -1   9  16 26297.3 1949.53   4
   1   9  16 25926.7 2438.74   4
  -1   9 -16 21267.9 2911.69   1
   1  10  16 2211.11 790.020   4
   1 -10 -16 1232.16 896.268   1
  -1 -10 -16 1007.78 909.116   1
   1  10 -16 3877.17 1356.36   1
  -1 -10  16 4275.42 1460.18   3
   1 -10  16 1362.32 803.701   3
  -1  10 -16 386.740 611.074   1
  -1  10  16 2052.38 639.735   4
   1 -11 -16 20919.8 2944.07   1
  -1 -11 -16 17333.3 2952.43   1
   1  11  16 23892.6 2483.25   4
  -1  11 -16 22700.8 3053.08   1
  -1  11  16 20767.1 1971.43   4
   1 -11  16 17174.2 2904.76   3
  -1 -11  16 19602.4 2978.59   3
  -1 -12  16 2152.63 1023.78   3
  -1  12 -16-49.0816 622.191   1
   1 -12 -16 578.468 667.562   1
  -1 -12 -16 1585.00 1186.25   1
   1 -12  16 219.785 809.204   3
  -1  12  16 987.175 630.563   4
   1  12  16 477.849 659.186   4
  -1  13  16 29162.8 2579.50   4
  -1  13 -16 25280.1 3237.67   1
  -1 -13  16 28815.6 3667.59   3
   1  13  16 31417.7 3011.81   4
   1 -13  16 30345.6 3932.97   3
  -1 -13 -16 30789.5 3967.05   1
   1 -13 -16 29909.4 3588.07   1
  -1  14 -16 18780.4 2813.50   1
   1 -14 -16 25531.0 3314.38   1
  -1 -14 -16 22420.3 3400.41   1
   1  14  16 17675.3 2337.69   4
  -1 -14  16 23019.9 3358.77   3
   1 -14  16 15500.5 2770.33   3
  -1  14  16 19970.0 2240.81   4
  -1  15  16 6895.61 1405.92   4
   1  15  16 5396.74 1428.77   4
  -1  15 -16 4359.53 1407.37   1
  -1 -15  16 4791.10 1630.46   3
   1 -15 -16 5414.98 1562.33   1
  -1 -15 -16 5504.43 1796.46   1
   1 -15  16 7894.05 1958.14   3
  -1  16  16 11115.2 1813.94   4
  -1 -16  16 11319.7 2461.25   3
   1 -16 -16 13050.6 2502.90   1
   1 -16  16 13118.2 2705.94   3
   1  16  16 11587.5 2001.85   4
  -1 -16 -16 11450.0 2501.17   1
   1  17  16 22789.3 2887.90   4
  -1 -17  16 22458.0 3452.57   3
  -1  17  16 23132.7 2677.98   4
   1 -17 -16 26378.4 3395.11   1
  -1 -17 -16 19471.9 3249.49   1
   1 -17  16 17328.2 3039.36   3
  -1 -18 -16 2269.41 1371.17   1
  -1  18  16 617.248 697.858   4
   1  18  16 491.171 619.093   4
  -1 -18  16 1286.51 1231.03   3
   1 -18  16 1848.65 1121.13   3
   1 -18 -16-1281.68 835.452   1
  -1 -19  16 26624.2 3883.10   3
   1  19  16 27970.4 3419.29   4
   1 -19 -16 22384.5 3142.67   1
  -1 -19 -16 25392.3 3823.20   1
   1 -19  16 24855.1 3779.41   3
   1 -19 -16 22556.9 3379.62   2
  -1  19  16 25648.8 3032.10   4
   1 -20 -16 40.5936 515.201   2
  -1  20  16 1570.63 1043.53   4
   1  20  16 456.113 632.517   4
   1 -20 -16 1431.21 489.250   1
  -1 -20  16-211.081 706.393   3
   1 -20  16 2481.32 1395.87   3
   1   0 -17 558.918 782.321   1
  -1   0 -17-401.368 687.354   1
   1   1 -17 23031.9 3080.02   1
   1   1  17 21839.1 1785.01   4
  -1   1 -17 17050.7 2835.44   1
   1  -1 -17 18297.1 2734.42   1
  -1  -1 -17 18953.5 2966.95   1
  -1  -2 -17 1821.97 1140.62   1
  -1   2 -17 575.159 979.982   1
   1   2 -17-488.783 816.990   1
   1   2  17 348.991 342.427   4
   1  -2 -17-49.6805 841.689   1
  -1   3 -17 9408.14 2035.77   1
  -1  -3  17 12850.9 2363.57   3
   1  -3 -17 11332.5 2247.98   1
  -1  -3 -17 8258.73 1945.70   1
   1   3  17 14932.2 1559.18   4
   1   3 -17 12234.1 2299.54   1
  -1   4 -17 10391.8 2230.99   1
  -1  -4  17 11952.3 2384.53   3
  -1  -4 -17 8985.25 2191.10   1
   1  -4 -17 12584.3 2330.94   1
   1   4  17 16504.6 1699.66   4
   1   4 -17 13973.5 2457.34   1
   1  -5 -17 4974.89 1523.10   1
  -1  -5 -17 6939.52 1900.82   1
  -1  -5  17 5578.75 1636.47   3
   1   5  17 6380.33 1162.90   4
   1   5 -17 5713.14 1605.96   1
  -1   5 -17 6666.53 1918.19   1
  -1   6 -17-93.8420 916.803   1
   1   6  17 1034.48 521.618   4
  -1  -6  17 849.089 763.093   3
  -1  -6 -17-439.543 1084.88   1
   1  -6 -17-859.158 894.758   1
   1   6 -17-736.149 815.553   1
   1  -7  17 941.280 1128.01   3
   1   7 -17 336.966 767.170   1
   1   7  17 69.0713 312.964   4
  -1   7 -17 732.285 794.775   1
  -1  -7  17 1232.79 946.937   3
   1  -7 -17-425.981 699.016   1
  -1  -7 -17-419.778 772.012   1
   1  -8  17 2302.21 1359.56   3
  -1  -8  17-65.0774 681.226   3
   1   8  17 180.663 322.898   4
   1  -8 -17 757.203 812.665   1
   1   8 -17 184.472 744.363   1
  -1   8 -17-70.5702 725.783   1
  -1  -8 -17 1031.34 757.759   1
  -1  -9 -17 11939.3 2475.11   1
  -1  -9  17 16870.1 2837.26   3
   1   9 -17 18412.5 2843.64   1
   1  -9 -17 14638.1 2526.77   1
   1  -9  17 15558.1 2843.83   3
  -1   9 -17 14955.2 2580.70   1
   1   9  17 20550.7 2199.79   4
  -1 -10 -17 2324.15 1211.34   1
   1  10 -17 1741.95 957.961   1
   1 -10  17 1540.68 1047.36   3
  -1 -10  17 739.813 889.379   3
  -1  10 -17-568.721 935.826   1
   1  10  17 1173.08 706.293   4
   1 -10 -17 2022.60 1035.55   1
   1 -11 -17 16183.0 2704.42   1
   1  11 -17 17559.2 2817.51   1
  -1  11 -17 14428.6 2532.71   1
  -1 -11  17 18208.5 2960.58   3
  -1 -11 -17 17684.2 3006.81   1
   1  11  17 19115.2 2239.70   4
   1 -11  17 17134.1 2938.19   3
   1  12  17 4667.11 1125.74   4
   1 -12 -17 1407.76 1021.51   1
   1 -12  17 1923.44 1171.17   3
  -1  12 -17 4459.79 1450.98   1
  -1 -12  17 2776.96 1301.14   3
  -1 -12 -17 3908.02 1574.60   1
   1  13  17 1622.58 577.451   4
  -1  13 -17 1268.82 1002.54   1
   1 -13  17 903.543 780.880   3
   1 -13 -17 651.972 727.676   1
  -1 -13  17-95.4540 760.856   3
  -1 -13 -17-572.162 808.714   1
  -1 -14  17 1257.13 1019.02   3
  -1 -14 -17 1248.92 841.712   1
  -1  14 -17 1363.17 978.656   1
   1 -14 -17-1392.51 938.455   1
   1 -14  17 5.84566 832.198   3
   1  14  17 1115.37 455.031   4
   1  15  17 16847.0 2354.88   4
  -1  15 -17 15063.4 2653.31   1
  -1 -15 -17 14887.8 2908.49   1
  -1 -15  17 15839.4 2863.89   3
   1 -15 -17 12072.2 2347.29   1
   1 -15  17 12531.5 2596.59   3
   1  16  17 1555.98 763.047   4
   1 -16  17 2541.35 1315.52   3
   1 -16 -17 3229.77 1356.72   1
  -1 -16 -17 1123.61 954.115   1
  -1 -16  17 2961.99 1318.90   3
   1  17  17 16294.0 2464.30   4
  -1 -17 -17 10095.0 2531.91   1
   1 -17 -17 10039.1 2272.73   1
  -1 -17  17 13398.0 2795.87   3
   1 -17  17 11894.7 2610.23   3
   1 -18 -17-131.566 795.879   1
  -1 -18 -17 110.446 608.402   1
   1  18  17 348.858 549.438   4
   1 -18  17-556.301 801.121   3
  -1 -18  17 312.473 647.788   3
   1   0 -18 67829.8 5428.41   1
  -1   0 -18 71529.0 5798.87   1
  -1  -1 -18 9888.70 2333.46   1
   1   1 -18 9373.05 2025.47   1
  -1   1 -18 9628.63 2268.92   1
   1  -1 -18 11940.2 2394.86   1
   1  -2 -18 3268.66 1280.00   1
  -1  -2 -18 5570.76 1737.40   1
   1   2 -18 2510.10 1150.40   1
  -1   2 -18 1317.23 832.856   1
   1   3 -18 63657.3 5313.36   1
  -1   3 -18 63459.3 5417.92   1
   1  -3 -18 63508.7 5274.89   1
  -1  -3  18 69195.2 5559.62   3
  -1  -3 -18 57461.0 5260.45   1
  -1  -4 -18 282.387 817.186   1
  -1   4 -18-111.657 697.949   1
   1  -4 -18 539.453 716.587   1
  -1  -4  18 918.344 912.103   3
   1   4 -18-664.203 727.400   1
  -1  -5 -18 62293.3 5553.87   1
  -1   5 -18 56088.7 5076.13   1
   1  -5 -18 62795.4 5279.01   1
   1   5 -18 55418.1 5000.94   1
  -1  -5  18 58887.5 5205.93   3
   1   6 -18 1416.00 1069.10   1
   1  -6 -18 1716.35 1093.51   1
  -1  -6 -18 4017.80 1505.58   1
  -1   6 -18 2286.97 1078.92   1
  -1  -6  18 2591.68 1217.78   3
  -1   7 -18 41451.6 4385.95   1
  -1  -7 -18 47097.5 4946.79   1
   1  -7  18 40276.1 4506.00   3
   1  -7 -18 41101.0 4262.74   1
  -1  -7  18 42196.8 4498.94   3
   1   7 -18 39701.2 4283.22   1
   1  -8 -18 1176.74 836.945   1
  -1   8 -18-618.263 748.675   1
  -1  -8 -18 120.704 679.590   1
   1  -8  18 5.63383 753.477   3
  -1  -8  18 86.3127 496.077   3
   1   8 -18 330.385 779.817   1
   1  -9 -18 31153.4 3756.30   1
  -1  -9 -18 26819.9 3745.73   1
   1  -9  18 32074.3 4038.07   3
  -1   9 -18 29924.3 3710.41   1
   1   9 -18 28736.8 3672.58   1
  -1  -9  18 28321.3 3805.37   3
  -1 -10 -18 4002.28 1568.45   1
   1 -10  18 6061.63 1831.37   3
   1  10 -18 5439.76 1720.86   1
  -1  10 -18 6151.61 1814.96   1
  -1 -10  18 4229.19 1638.52   3
   1 -10 -18 3431.81 1345.56   1
   1 -11  18 14730.8 2875.09   3
  -1 -11 -18 10385.4 2514.04   1
   1  11 -18 14252.8 2676.34   1
  -1  11 -18 10553.3 2284.71   1
  -1 -11  18 12912.7 2654.21   3
   1 -11 -18 12920.5 2461.27   1
   1 -12  18 35291.2 4381.56   3
  -1 -12 -18 28710.1 3999.26   1
  -1  12 -18 25978.9 3533.72   1
  -1 -12  18 28998.3 3924.58   3
   1 -12 -18 29611.9 3766.56   1
  -1 -13 -18 6208.21 1891.82   1
  -1  13 -18 6512.57 1956.49   1
  -1 -13  18 3483.13 1476.95   3
   1 -13  18 4242.07 1656.20   3
   1 -13 -18 3707.34 1333.16   1
   1 -14 -18 9604.08 2300.63   1
  -1 -14  18 12548.9 2772.27   3
   1 -14  18 11676.7 2599.69   3
  -1 -14 -18 11467.5 2591.46   1
  -1  14 -18 10265.5 2293.18   1
   1 -15  18 34062.4 4406.08   3
   1 -15 -18 25722.1 3541.88   1
  -1 -15  18 33127.6 4336.70   3
  -1 -15 -18 28765.1 4056.22   1
  -1  15 -18 30730.9 3871.98   1
   1 -16 -18-305.768 568.454   1
   1 -16  18 391.617 840.501   3
  -1 -16 -18-454.742 833.552   1
  -1 -16  18 1318.94 1027.07   3
   1 -17  18 10217.4 2572.11   3
  -1 -17 -18 9771.93 2363.76   1
   1 -17 -18 12613.6 2484.43   1
  -1 -17  18 17093.4 3179.64   3
   1   0 -19-287.742 714.018   1
  -1   0 -19 449.982 702.522   1
   1  -1 -19 1797.02 1062.17   1
  -1   1 -19-77.1406 939.916   1
  -1  -1 -19 3181.39 1282.00   1
   1   1 -19 974.896 779.949   1
   1  -2 -19 40138.0 4379.22   1
  -1  -2 -19 42617.9 4689.33   1
  -1   2 -19 42953.9 4677.51   1
   1   2 -19 40746.3 4416.13   1
   1  -3 -19 14760.6 2637.55   1
  -1   3 -19 15350.0 2785.50   1
  -1  -3  19 15164.9 2699.08   3
   1   3 -19 18973.6 2999.44   1
  -1  -3 -19 11874.6 2518.10   1
  -1   4 -19 12332.4 2508.27   1
  -1  -4  19 12041.5 2471.58   3
   1  -4 -19 8278.66 2051.90   1
   1   4 -19 15033.1 2749.89   1
  -1  -4 -19 12262.6 2545.79   1
   1  -5 -19 11883.9 2446.84   1
  -1  -5  19 15278.7 2824.51   3
   1   5 -19 13392.7 2532.16   1
  -1  -5 -19 11765.3 2540.34   1
  -1   5 -19 16304.4 2922.10   1
  -1   6 -19 1505.99 1057.36   1
   1  -6  19 1034.29 943.557   3
  -1  -6 -19 2270.56 1447.70   1
   1  -6 -19 393.684 668.368   1
  -1  -6  19 1156.74 899.951   3
   1   6 -19-128.365 932.144   1
  -1   7 -19 451.346 683.929   1
  -1  -7 -19 2408.15 1385.56   1
  -1  -7  19 2890.62 1284.29   3
   1   7 -19 291.339 827.853   1
   1  -7  19 2232.99 1060.88   3
   1  -7 -19 4101.74 1493.03   1
  -1  -8 -19 2394.02 1503.27   1
   1  -8 -19 333.513 753.424   1
   1  -8  19 1703.68 1111.92   3
   1   8 -19 1928.12 1185.02   1
  -1  -8  19 1718.01 1045.11   3
  -1   8 -19 1224.45 742.415   1
  -1  -9 -19 27415.2 3903.34   1
  -1   9 -19 31691.9 3948.83   1
  -1  -9  19 23249.7 3521.29   3
   1  -9 -19 26457.3 3585.66   1
   1   9 -19 24831.9 3563.19   1
   1  -9  19 26102.7 3769.10   3
   1 -10 -19 26246.9 3566.28   1
  -1  10 -19 33129.2 4048.20   1
   1  10 -19 34279.5 4136.02   1
  -1 -10  19 38907.9 4562.92   3
  -1 -10 -19 26090.7 3928.85   1
   1 -10  19 32079.2 4232.11   3
  -1 -11 -19 19997.3 3358.73   1
  -1  11 -19 20479.1 3244.55   1
  -1 -11  19 21414.5 3421.59   3
   1 -11 -19 24168.0 3504.61   1
   1 -11  19 18819.2 3325.60   3
   1 -12 -19 11508.9 2405.37   1
  -1 -12  19 9262.79 2294.58   3
   1 -12  19 8771.79 2371.42   3
  -1 -12 -19 6920.36 2161.96   1
  -1  12 -19 7610.94 1976.73   1
   1 -13 -19 1170.38 1126.80   1
  -1  13 -19-1651.73 1007.89   1
  -1 -13  19-76.7596 532.556   3
  -1 -13 -19-429.325 773.256   1
   1 -13  19 496.092 828.958   3
  -1 -14  19 1721.46 1295.96   3
   1 -14 -19 2076.47 1094.69   1
  -1  14 -19 2451.79 1219.39   1
   1 -14  19 2972.73 1517.75   3
  -1 -14 -19-697.372 917.766   1
  -1   0 -20 26381.2 3804.75   1
   1   0 -20 27992.8 3781.01   1
  -1  -1 -20 50018.4 5223.03   1
   1   1 -20 39367.6 4458.61   1
   1  -1 -20 46729.1 4881.42   1
  -1   1 -20 42921.3 4796.93   1
   1  -2 -20 9371.32 2218.93   1
  -1   2 -20 10466.6 2409.72   1
   1   2 -20 10565.1 2381.09   1
  -1  -2 -20 10457.0 2437.79   1
  -1  -2  20 11490.2 2536.10   3
   1  -3 -20 21959.4 3391.90   1
  -1   3 -20 23556.9 3574.87   1
   1   3 -20 24237.5 3547.43   1
  -1  -3 -20 24135.3 3657.34   1
  -1  -3  20 21736.8 3383.73   3
  -1   4 -20 2740.52 1279.67   1
  -1  -4 -20 1656.01 1121.42   1
   1   4 -20 1221.82 1030.64   1
   1  -4 -20-56.5154 421.400   1
  -1  -4  20 1754.96 1119.97   3
   1   5 -20 3311.72 1412.71   1
  -1   5 -20 5566.09 1744.53   1
  -1  -5 -20 6055.70 1998.31   1
   1  -5 -20 8649.89 2178.94   1
  -1  -5  20 6376.36 1828.98   3
  -1   6 -20-367.431 706.752   1
  -1  -6 -20 771.849 968.149   1
  -1  -6  20 760.624 905.448   3
   1   6 -20-1572.81 1095.91   1
   1  -6 -20-1515.30 1050.51   1
   1  -6  20-372.919 791.613   3
  -1  -7 -20 3490.37 1501.01   1
  -1   7 -20 3967.05 1457.21   1
   1   7 -20 2218.77 1184.74   1
   1  -7 -20 2782.23 1285.16   1
  -1  -7  20 1188.28 832.943   3
   1  -7  20 2636.65 1421.57   3
   1  -8  20 1796.41 1164.03   3
  -1  -8 -20 453.755 737.336   1
   1  -8 -20-282.144 647.501   1
   1   8 -20 93.3727 793.731   1
  -1   8 -20 945.480 1122.99   1
  -1  -8  20 1235.87 932.780   3
   1   9 -20 2842.60 1335.51   1
   1  -9 -20 2595.75 1229.66   1
   1  -9  20 833.476 953.419   3
  -1  -9  20 2615.21 1305.84   3
  -1   9 -20 2488.60 1072.39   1
  -1  -9 -20 4440.98 1834.70   1
   1  10 -20 1044.36 1030.30   1
  -1  10 -20 99.9399 754.804   1
  -1 -10 -20 6.64679 678.914   1
   1 -10 -20 34.9983 527.955   1
  -1 -10  20 1813.92 1278.31   3
   1 -10  20-126.538 976.995   3
  -1 -11 -20 26337.7 3985.15   1
   1 -11 -20 31995.8 4111.99   1
  -1  11 -20 32859.1 4161.90   1
  -1 -11  20 30676.9 4246.61   3
   1 -11  20 37698.5 4764.94   3
  -1  12 -20 5756.27 1847.59   1
   1 -12 -20 9488.65 2369.70   1
   1 -12  20 9514.32 2481.14   3
  -1 -12  20 8801.86 2309.43   3
  -1 -12 -20 6882.16 2197.21   1
   1   0 -21-920.164 900.245   1
  -1   0 -21 235.069 769.293   1
   1   1 -21-349.353 691.057   1
  -1  -1 -21 766.069 832.910   1
  -1   1 -21 2159.89 1422.49   1
  -1  -1  21 300.208 847.504   3
   1  -1 -21 1624.25 1102.26   1
   1  -2 -21 52428.7 5316.44   1
   1   2 -21 51681.5 5295.07   1
  -1  -2 -21 43027.7 4965.17   1
  -1   2 -21 47671.9 5216.59   1
  -1  -2  21 49693.5 5261.08   3
   1  -3 -21 8290.66 2232.16   1
  -1  -3 -21 6088.82 2029.05   1
   1   3 -21 6067.15 1845.98   1
  -1   3 -21 3633.78 1483.32   1
  -1  -3  21 4379.19 1654.51   3
  -1  -4 -21 59308.9 5902.60   1
   1  -4 -21 59391.5 5651.95   1
  -1   4 -21 54725.0 5502.13   1
   1   4 -21 62278.1 5785.80   1
  -1  -4  21 64821.3 6043.09   3
   1  -5 -21 10849.5 2503.41   1
   1  -5  21 15568.6 3089.60   3
  -1   5 -21 8516.87 2189.57   1
   1   5 -21 8872.21 2251.82   1
  -1  -5  21 11466.1 2492.51   3
  -1  -5 -21 9094.07 2494.48   1
  -1  -6  21 13711.8 2823.73   3
  -1  -6 -21 20167.0 3524.26   1
   1   6 -21 19736.6 3313.30   1
   1  -6 -21 18112.3 3155.02   1
  -1   6 -21 14784.3 2893.78   1
   1  -6  21 23374.7 3710.79   3
   1  -7  21 981.340 1241.22   3
   1  -7 -21 1482.24 1032.49   1
   1   7 -21 1026.85 1160.37   1
  -1  -7  21 479.879 849.533   3
  -1  -7 -21-1045.24 1064.29   1
  -1   7 -21-929.775 890.983   1
  -1  -8  21 1917.35 1294.48   3
   1  -8 -21 997.362 969.274   1
   1   8 -21 4598.04 1737.76   1
  -1   8 -21 668.759 843.624   1
   1  -8  21 4372.22 1932.27   3
  -1  -8 -21 2605.91 1707.33   1
   2   0   0 13680.3 1016.46   2
  -2   0   0 14326.8 1067.17   2
   2   0   0 14474.2 1212.49   4
   2  -1   0 20.5893 215.899   2
   2   1   0 38.9389 117.181   2
  -2   1   0-146.714 139.649   2
   2  -1   0-78.4516 296.100   4
   2   1   0 97.1079 307.767   4
  -2  -1   0-9.43254 129.665   2
   2   2   0 9520.81 716.234   2
   2   2   0 10359.0 1056.72   4
  -2  -2   0 10445.2 760.905   2
   2  -2   0 8977.60 982.303   2
   2  -2   0 11517.9 1108.87   4
   2   3   0 158.670 101.910   2
   2   3   0 102.386 246.816   4
  -2  -3   0-15.6970 110.040   2
   2  -3   0-138.907 267.559   2
   2   3   0 9.47593 160.197   3
   2  -3   0 57.4140 291.844   4
   2  -4   0 118446. 2272.42   3
   2   4   0 108522. 3328.59   3
   2  -4   0 110656. 3724.86   2
  -2  -4   0 109511. 2073.66   2
   2   4   0 114920. 3560.85   4
   2  -4   0 102992. 3519.92   4
  -2  -5   0-67.7762 205.086   5
  -2  -5   0-1.25576 66.8133   2
   2   5   0 292.221 270.929   3
   2   5   0-30.5848 296.030   4
   2  -5   0 61.7946 404.590   2
   2  -5   0 166.409 142.117   3
   2   6   0 412579. 7228.60   4
   2  -6   0 438099. 5380.88   3
  -2  -6   0 437055. 6549.50   5
  -2  -6   0 417552. 4132.57   2
   2   6   0 417201. 7353.30   3
   2  -6   0 438745. 8153.66   2
   2  -7   0-61.0796 201.341   3
   2   7   0-103.915 267.281   4
  -2  -7   0 692.100 351.234   4
   2  -7   0 9.04019 397.570   2
   2   7   0 82.3257 249.747   3
  -2   7   0 135.798 178.663   3
  -2  -7   0-60.5071 256.102   5
  -2  -8   0 489342. 7368.59   5
   2  -8   0 513584. 6953.00   3
   2   8   0 512038. 8690.32   4
   2   8   0 494455. 8874.53   3
   2  -8   0 508814. 9636.87   2
  -2   8   0 495605. 6997.74   3
   2   9   0-63.4066 426.739   3
   2  -9   0 445.083 262.985   3
  -2  -9   0-95.1202 245.574   5
  -2   9   0-144.907 322.618   3
   2  -9   0 692.381 650.062   2
   2   9   0-101.177 373.854   4
   2 -10   0 147509. 4279.31   3
   2  10   0 146436. 5056.39   4
   2  10   0 144982. 4300.85   5
   2 -10   0 143538. 5473.88   2
  -2  10   0 144777. 4294.72   3
  -2 -10   0 144603. 4247.89   5
   2 -11   0 639.028 604.926   2
   2  11   0 14.3639 406.531   4
   2 -11   0-25.8697 227.168   3
  -2  11   0 24.0522 237.460   3
   2  11   0 445.371 282.568   5
  -2 -11   0-13.2370 252.097   5
   2 -12   0 98687.6 4877.73   2
   2  12   0 112607. 4752.41   4
   2  12   0 98103.5 3767.75   5
  -2  12   0 102516. 4059.08   3
   2 -12   0 101867. 3980.04   3
   2 -13   0-224.984 443.114   2
   2  13   0 90.4241 280.717   5
   2 -13   0 134.267 487.433   3
  -2  13   0 605.635 370.231   3
   2 -13   0 47.7271 79.8604   1
   2  13   0-873.039 567.509   4
   2  14   0 4929.26 1064.46   4
  -2  14   0 5739.66 1054.05   3
   2 -14   0 4259.62 937.054   3
   2 -14   0 5510.20 500.008   1
   2  14   0 6084.22 1008.68   5
   2 -14   0 3748.63 1009.79   2
  -2  15   0 135.546 257.045   3
   2 -15   0-13.6452 321.175   3
   2  15   0 276.162 300.566   5
   2 -15   0 131.711 129.920   1
   2  15   0 299.455 539.673   4
   2 -15   0-280.474 559.803   2
   2  16   0 84482.1 4794.69   4
   2 -16   0 71751.8 4039.21   3
   2 -16   0 78211.4 2181.78   1
   2  16   0 73100.5 3706.80   5
  -2  16   0 80547.7 4293.35   3
   2 -16   0 74804.9 4794.44   2
   2 -17   0 1.55172 148.344   1
   2  17   0-181.276 500.318   4
   2  17   0-178.121 255.010   5
  -2  17   0 723.070 558.135   3
   2 -17   0-462.433 775.242   2
   2 -17   0 342.926 531.366   3
   2  18   0 143748. 6636.85   4
   2 -18   0 137810. 3267.07   1
   2  18   0 135756. 5350.53   5
  -2  18   0 124410. 5726.86   3
   2 -18   0 143693. 7043.51   2
   2 -18   0 135918. 5954.40   3
  -2 -18   0 141625. 5179.69   2
  -2 -19   0 164.448 345.761   2
   2  19   0 1279.45 599.195   5
   2 -19   0-84.8208 239.217   1
   2 -19   0-143.225 445.273   3
   2  19   0 195.249 962.539   4
   2 -19   0 424.708 812.106   2
   2  20   0 182918. 7943.13   4
   2 -20   0 179384. 7353.71   3
   2 -20   0 167817. 3900.48   1
   2 -20   0 175054. 8204.99   2
  -2 -20   0 173958. 6112.71   2
   2 -21   0-24.9289 427.491   3
   2  21   0 501.862 994.990   4
   2 -21   0-142.721 314.495   1
  -2 -21   0 323.078 573.468   2
   2 -21   0 1543.75 1038.12   2
   2  22   0 126548. 7054.33   4
   2 -22   0 126340. 7298.26   2
  -2 -22   0 131437. 5669.63   2
   2 -22   0 117603. 6298.64   3
   2  23   0 242.462 846.564   4
  -2 -23   0 476.913 457.978   2
   2 -23   0 346.208 563.181   3
   2 -23   0 132.790 666.597   2
  -2 -24   0 20581.5 2377.75   2
   2 -24   0 23069.0 3329.59   2
   2  24   0 24105.1 3278.15   4
   2  25   0 494.679 691.769   4
  -2 -25   0-815.274 568.469   2
   2 -25   0 1388.99 851.410   2
  -2 -26   0 1897.69 838.073   2
   2  26   0 1031.82 866.845   4
   2 -26   0 915.189 929.989   2
   2  27   0 645.086 837.976   4
   2 -27   0-82.5608 536.568   2
   2  28   0 6292.91 1758.62   4
   2 -28   0 5662.52 1894.46   2
   2 -29   0 1896.96 1371.97   2
   2  29   0-81.3058 781.306   4
   2   0  -1 302.284 276.547   4
   2   0  -1 301.284 142.370   3
   2   0   1-76.1307 263.106   4
   2   0  -1 90.9148 177.088   2
  -2   0   1 126.739 188.781   2
   2   0   1-171.463 223.316   2
  -2   0   1 18.3473 165.166   4
  -2   1   1 104192. 3236.28   2
   2   1  -1 104218. 2837.47   2
   2  -1  -1 111962. 3219.88   2
   2   1  -1 101141. 2345.97   3
   2  -1   1 108847. 3007.44   2
  -2  -1   1 105464. 3117.62   4
   2   1   1 109708. 2512.89   2
   2  -1   1 107938. 3404.93   4
   2  -1  -1 106876. 3177.27   4
  -2  -1   1 110261. 2893.71   2
  -2   1   1 105259. 3165.24   4
   2   1   1 103309. 3306.92   4
   2   1  -1 108236. 3140.91   4
  -2   2   1 122897. 3507.21   4
   2  -2  -1 121022. 3482.64   4
  -2  -2   1 124543. 2933.53   2
   2   2  -1 119589. 2849.61   3
   2  -2  -1 122642. 3585.12   2
   2   2   1 124197. 2335.62   2
   2   2   1 127681. 3709.01   4
   2  -2   1 115850. 3629.98   4
   2  -2   1 127244. 3533.49   2
  -2   2   1 118350. 3603.89   2
   2   2  -1 124798. 3426.47   4
   2   2  -1 124992. 2917.65   2
  -2  -2   1 116966. 3330.24   4
  -2  -3   1 20308.9 1415.94   4
   2   3  -1 20300.8 1301.76   3
   2  -3   1 23102.5 1656.58   4
   2  -3  -1 21042.9 1582.31   2
  -2   3   1 19766.5 1570.34   2
   2  -3  -1 24816.1 1622.83   4
  -2  -3   1 21261.0 1175.71   2
   2   3   1 23296.8 851.545   2
   2  -3   1 20992.8 1546.69   2
  -2   3   1 21778.1 1537.03   4
   2   3  -1 20832.3 1162.37   2
   2   3  -1 21416.6 1451.61   4
   2   3   1 24322.0 1658.58   4
  -2   4   1 17638.6 1448.83   4
  -2  -4   1 19273.3 1412.25   4
   2   4  -1 18341.8 1355.91   3
   2  -4  -1 18276.0 701.799   3
   2  -4  -1 17839.1 1528.68   2
   2  -4   1 18688.9 1555.54   4
   2   4  -1 19179.6 1429.20   4
   2   4   1 18255.6 1481.39   4
  -2  -4   1 18978.5 1080.44   2
  -2  -5   1 456195. 7343.86   3
   2   5  -1 417255. 6840.94   3
  -2  -5   1 426714. 6866.15   4
   2  -5  -1 464758. 4277.15   3
   2   5  -1 439108. 6959.67   4
  -2  -5   1 435548. 5229.74   2
  -2   5   1 432238. 7511.81   4
  -2  -5   1 445636. 6876.24   5
   2  -5   1 446436. 5665.86   3
   2  -5  -1 472177. 8141.28   2
   2   5   1 435463. 7343.02   4
   2   6  -1 8061.82 1033.17   4
  -2   6  -1 6053.18 426.204   1
   2   6   1 6517.52 937.514   3
   2   6  -1 7089.27 975.602   3
  -2  -6   1 7240.13 924.449   5
  -2  -6  -1 6904.45 798.178   5
  -2  -6   1 5997.71 624.815   2
   2  -6   1 6764.09 760.705   3
   2  -6  -1 6576.27 1023.29   2
  -2   6   1 5900.07 958.514   4
  -2   6   1 6364.95 613.316   3
  -2  -6   1 7555.38 960.937   4
  -2  -6   1 6364.70 985.174   3
   2  -6  -1 6895.32 622.960   3
   2   6   1 7186.42 1031.35   4
   2   7  -1 2082.12 576.730   3
  -2   7   1 3325.96 497.998   3
   2   7  -1 3816.93 741.587   4
  -2  -7   1 2475.84 578.354   5
  -2  -7   1 3671.63 802.052   3
   2   7   1 2337.39 615.456   3
   2  -7  -1 3353.32 501.279   3
  -2  -7  -1 2759.03 519.084   5
   2   7   1 2734.48 649.090   4
   2  -7   1 3292.38 577.044   3
   2  -7  -1 1108.19 517.866   2
  -2  -8  -1 69436.1 2609.35   5
  -2  -8   1 71767.3 3488.32   3
   2  -8  -1 68457.9 2418.88   3
  -2   8  -1 68285.0 2746.86   3
   2  -8   1 67521.5 2687.96   3
   2  -8  -1 69327.6 3554.62   2
  -2   8   1 61715.0 2339.95   3
   2   8  -1 65767.7 3200.38   3
  -2  -8   1 70121.8 2957.79   5
   2   8   1 69076.3 3265.32   4
   2   8  -1 67748.9 3103.72   4
   2   9  -1 32653.9 2245.35   4
  -2  -9   1 42595.7 2825.95   3
   2  -9  -1 33672.3 1873.09   3
   2  -9  -1 35337.2 2672.96   2
   2   9  -1 36169.8 2473.24   3
   2   9  -1 34596.8 2141.41   5
   2   9   1 38328.0 2514.14   4
  -2   9   1 34632.5 1913.83   3
   2  -9   1 38187.8 2118.89   3
  -2   9  -1 35809.7 2136.30   3
  -2  -9   1 34821.6 2135.08   5
  -2  -9  -1 36675.6 1951.10   5
   2  10  -1 398061. 8155.92   4
  -2  10  -1 383325. 7307.93   3
   2 -10  -1 399211. 6814.80   3
   2  10   1 410125. 8537.54   4
  -2 -10  -1 387395. 6617.97   5
   2 -10   1 389571. 7212.79   3
   2  10  -1 374907. 7304.21   5
   2 -10  -1 406743. 9219.07   2
  -2 -10   1 403037. 9009.83   3
  -2  10   1 378339. 6724.19   3
  -2 -10   1 395116. 7372.76   5
   2 -11   1 4090.16 820.770   3
  -2 -11   1 4292.45 806.184   5
   2 -11  -1 3925.75 783.329   3
  -2 -11   1 5208.14 1164.68   3
  -2  11   1 5246.42 864.588   3
   2 -11  -1 6306.35 1250.77   2
   2  11  -1 3724.02 847.461   4
   2  11   1 4105.11 723.940   5
   2  11  -1 4103.37 806.568   5
  -2 -11  -1 4823.56 642.213   2
   2  11   1 5457.63 1024.28   4
  -2  11  -1 4805.90 877.731   3
   2  12   1 86112.4 4239.47   4
   2  12  -1 79963.5 3948.67   4
   2 -12  -1 79146.6 4403.18   2
  -2 -12   1 73878.9 4188.06   3
   2 -12  -1 74411.2 3342.14   3
   2 -12   1 79840.0 3617.97   3
  -2  12   1 80429.4 3496.50   3
   2  12   1 71844.4 3080.25   5
  -2  12  -1 79338.9 3678.34   3
   2 -12   1 72496.5 1770.77   1
   2  12  -1 76704.3 3494.07   5
  -2 -12  -1 77581.5 2620.50   2
   2 -13  -1 12517.8 1478.67   3
   2 -13   1 11423.3 765.777   1
  -2 -13  -1 13255.6 1170.57   2
   2  13   1 14185.7 1797.41   4
   2 -13  -1 10449.8 558.886   1
   2 -13   1 13514.9 1890.04   2
   2  13  -1 12711.7 1465.30   5
   2 -13   1 10823.1 1406.64   3
  -2 -13   1 11306.4 1744.38   3
  -2  13   1 10808.5 1325.91   3
   2 -13  -1 15474.4 2075.42   2
  -2  13  -1 13504.6 1588.45   3
   2  13   1 11085.9 1251.15   5
   2  13  -1 12579.3 1661.97   4
  -2 -14  -1 13918.1 1271.60   2
   2  14  -1 14235.2 1841.57   4
   2  14   1 13002.2 1800.45   4
   2 -14  -1 13194.3 726.364   1
  -2  14   1 14605.3 1652.65   3
   2 -14  -1 14310.0 1646.92   3
  -2 -14   1 16368.0 2169.83   3
  -2  14  -1 14447.7 1728.61   3
   2  14  -1 12961.0 1511.02   5
   2 -14  -1 18895.4 2295.95   2
   2  14   1 15065.6 1506.88   5
   2 -14   1 14996.5 933.670   1
   2 -14   1 12550.5 1564.33   3
   2 -14   1 15538.2 2104.05   2
   2  15  -1 35895.9 3017.33   4
   2 -15  -1 31112.2 1221.98   1
  -2 -15   1 29104.7 2934.82   3
   2 -15  -1 31376.4 2526.04   3
   2 -15   1 30302.8 3016.19   2
   2  15   1 31919.6 2258.15   5
  -2  15   1 30801.1 2502.18   3
   2  15  -1 35667.2 2609.41   5
  -2  15  -1 33415.0 2735.58   3
   2 -15  -1 27155.0 2822.83   2
   2 -15   1 32038.1 2621.95   3
   2  15   1 31437.0 2861.15   4
   2 -15   1 29130.7 1375.68   1
  -2 -15  -1 33106.5 2081.34   2
   2  16  -1 25416.0 2597.01   4
  -2 -16  -1 26170.1 1957.22   2
  -2 -16   1 25914.2 2902.99   3
   2 -16  -1 23326.0 2275.32   3
   2 -16  -1 25294.9 2787.88   2
  -2  16   1 24382.4 2326.81   3
   2  16  -1 25773.8 2276.42   5
   2 -16  -1 23223.2 1144.04   1
  -2  16  -1 25242.7 2458.10   3
   2 -16   1 23291.3 1304.85   1
   2  16   1 28031.0 2831.06   4
   2 -16   1 25473.0 2825.06   2
   2 -16   1 23853.6 2354.56   3
   2  16   1 24825.3 2056.97   5
   2 -17   1 24106.0 2492.96   3
   2  17   1 23793.9 2659.78   4
   2  17  -1 24933.2 2707.17   4
   2 -17   1 28471.9 3098.06   2
   2 -17  -1 21882.3 2309.84   3
  -2  17   1 22237.9 2307.21   3
   2 -17   1 26022.8 1438.65   1
   2 -17  -1 22891.5 1214.63   1
  -2 -17  -1 25612.9 2057.81   2
  -2  17  -1 30678.1 2792.20   3
   2 -17  -1 27904.9 3063.79   2
   2  17  -1 26036.2 2375.09   5
   2  17   1 25974.3 2181.98   5
   2 -18  -1 15264.6 1050.61   1
   2  18   1 12787.1 1586.66   5
   2  18   1 17173.9 2375.66   4
   2  18  -1 16234.3 2230.32   4
   2 -18  -1 16758.9 2088.62   3
   2 -18  -1 18950.9 2582.32   2
   2 -18   1 16053.2 2429.16   2
   2 -18   1 15785.6 2077.59   3
   2 -18   1 13947.4 1106.80   1
  -2  18   1 15887.7 2036.63   3
  -2 -18  -1 14190.9 1603.98   2
   2 -19   1 31074.4 1728.24   1
  -2 -19  -1 36983.1 2640.67   2
   2  19  -1 34528.2 3363.15   4
   2 -19  -1 29610.8 1543.69   1
   2 -19  -1 35308.2 3590.01   2
   2 -19  -1 31064.6 2922.81   3
   2  19   1 30210.0 2512.01   5
   2 -19   1 32133.4 3453.42   2
   2 -19   1 31960.8 3057.53   3
   2  19   1 32729.6 3295.46   4
   2  20   1 23276.9 2919.25   4
   2  20  -1 18292.6 2568.00   4
   2 -20   1 17136.0 2369.77   3
   2 -20  -1 15692.2 1167.77   1
   2 -20   1 16332.2 2569.67   2
   2 -20   1 15467.0 1260.16   1
   2  20   1 15101.2 1845.23   5
  -2 -20  -1 16055.8 1847.76   2
   2 -20  -1 15714.7 2535.03   2
   2 -21  -1 73773.9 5439.07   2
   2  21  -1 81188.8 5470.75   4
   2 -21   1 75921.2 4994.44   3
   2 -21   1 71419.1 2786.05   1
   2 -21   1 71628.9 5437.97   2
   2  21   1 69775.2 5099.79   4
  -2 -21  -1 72818.6 3985.10   2
   2 -21  -1 74693.1 2620.33   1
   2 -22   1 26252.9 3369.43   2
   2  22   1 23794.5 3108.92   4
   2  22  -1 25334.2 3131.90   4
   2 -22   1 20535.3 2729.87   3
  -2 -22  -1 26246.7 2474.32   2
  -2 -22   1 27190.5 2662.25   2
   2 -22  -1 26900.9 3366.95   2
   2 -23  -1 15783.7 2686.99   2
  -2 -23   1 14181.8 2008.31   2
   2  23  -1 16143.1 2628.30   4
   2 -23   1 15802.3 2722.34   2
  -2 -23  -1 11813.2 1734.44   2
   2 -23   1 14683.5 2363.89   3
   2  23   1 14546.1 2489.96   4
   2 -24   1 1546.24 876.281   3
   2  24   1 2625.83 1209.37   4
   2 -24  -1 2159.07 1229.77   2
  -2 -24   1 3888.85 1140.09   2
   2  24  -1 1386.41 783.528   4
  -2 -24  -1 3566.85 1035.86   2
   2 -24   1 2243.35 1101.85   2
  -2 -25   1 4414.03 1239.48   2
   2  25   1 5346.15 1746.27   4
   2 -25   1 6822.72 1857.34   2
   2 -25   1 4339.18 1419.53   3
   2  25  -1 5888.63 1717.37   4
  -2 -25  -1 3545.52 1004.11   2
   2 -25  -1 5685.81 1687.36   2
   2 -26   1 172.155 770.910   2
   2  26   1 1000.30 879.811   4
   2 -26   1 238.765 592.659   3
   2  26  -1 569.061 787.443   4
  -2 -26   1 2282.47 939.085   2
   2 -26  -1 1013.58 856.296   2
   2  27   1 74.3634 725.896   4
   2 -27  -1 261.787 546.838   2
   2  27  -1-470.278 623.670   4
   2 -27   1-18.0069 545.958   2
   2  28   1-1348.70 1004.33   4
   2  28  -1 1018.76 943.706   4
   2 -28   1 1621.88 1056.20   2
   2 -28  -1 582.531 654.894   2
   2  29   1 19224.1 3297.10   4
   2 -29  -1 12939.4 2736.55   2
   2 -29   1 13257.6 2829.54   2
   2  29  -1 16620.2 3051.73   4
   2   0  -2 45423.9 2096.64   2
  -2   0   2 44482.5 2133.01   2
  -2   0   2 44500.2 1278.67   3
   2   0  -2 44379.1 1258.65   3
   2   0  -2 43463.9 1939.76   4
  -2   0   2 43170.0 1936.15   4
   2   0   2 46099.0 2302.79   4
   2  -1  -2 4985.36 687.935   4
   2   1  -2 3926.81 601.661   4
   2   1  -2 5114.49 707.278   2
  -2  -1   2 4591.18 505.257   3
  -2  -1   2 4325.95 625.580   4
   2  -1  -2 3978.79 671.205   2
   2   1  -2 4002.22 455.440   3
  -2  -1   2 5222.91 712.686   2
  -2   1   2 4020.00 619.593   4
   2   1   2 4313.48 730.890   4
   2  -1   2 4728.76 767.016   4
  -2   1   2 5216.65 766.803   2
  -2  -2   2 128565. 3359.04   2
  -2   2   2 127016. 3900.34   2
  -2   2   2 131758. 2980.52   1
  -2  -2   2 119733. 3240.42   4
  -2  -2   2 129531. 3008.05   3
   2   2  -2 125335. 3308.97   2
   2   2   2 123599. 3765.72   4
   2  -2   2 121890. 3799.07   4
   2  -2  -2 120200. 3366.22   4
  -2   2   2 119765. 3388.60   4
   2   2  -2 133172. 3422.91   4
   2  -2  -2 125644. 3783.39   2
   2   2  -2 121953. 2861.33   3
  -2  -3   2 1187.49 351.910   2
  -2  -3   2 1408.91 424.052   3
  -2   3   2 598.578 299.564   4
   2  -3  -2 807.092 367.465   4
  -2   3   2 970.687 235.717   1
   2  -3  -2 1087.27 434.502   2
   2  -3   2 1089.18 316.302   4
   2   3  -2 862.696 337.227   4
   2   3  -2 1209.13 368.632   2
   2   3  -2 1091.59 347.428   3
   2   3   2 612.699 339.300   4
   2   3   2 1166.26 200.974   2
  -2  -3   2 1081.19 333.801   4
  -2  -4   2 254449. 4936.53   4
  -2  -4   2 256531. 5070.38   3
   2  -4  -2 268598. 6009.46   2
   2  -4   2 269121. 5908.09   4
  -2   4   2 250367. 3472.16   1
  -2   4   2 243949. 5331.95   4
   2   4  -2 259788. 5010.28   4
   2   4  -2 244969. 4892.80   3
   2   4   2 249991. 5616.00   4
  -2  -4   2 254257. 4634.16   2
  -2  -5   2 7400.85 963.053   3
   2   5   2 5837.02 959.236   4
   2   5  -2 4919.04 741.766   4
  -2  -5   2 5941.53 798.506   4
  -2  -5   2 6086.11 733.164   2
  -2   5   2 5844.69 442.908   3
   2   5  -2 5917.82 851.390   3
  -2   5   2 4459.54 793.903   4
   2  -5  -2 5813.42 903.873   2
   2  -5   2 6092.82 757.972   3
  -2   5   2 5434.23 479.131   1
  -2  -6   2 515881. 7621.93   4
  -2  -6   2 562957. 8650.40   3
   2  -6  -2 556995. 9403.57   2
  -2   6   2 529709. 5128.51   3
   2   6   2 537137. 8576.55   4
  -2  -6  -2 534063. 6444.93   5
   2  -6   2 519098. 7173.05   3
   2   6  -2 499814. 8017.13   3
  -2   6  -2 540243. 5279.48   1
  -2   6   2 536317. 8799.44   4
  -2  -6   2 531274. 8083.02   5
   2   6  -2 524297. 7711.08   4
   2   7   2 3612.17 741.015   4
  -2   7  -2 4047.01 441.552   1
  -2  -7  -2 3191.29 532.311   5
  -2  -7   2 5868.53 1083.65   3
   2   7  -2 3813.47 751.584   4
   2   7  -2 4262.25 815.369   3
  -2   7   2 4027.62 541.591   3
   2  -7   2 4121.84 710.485   3
   2  -7  -2 3659.05 789.441   2
  -2  -7   2 3880.28 739.274   5
   2   8  -2 433164. 7659.91   4
   2  -8   2 442621. 7275.43   3
  -2  -8   2 446501. 8707.52   3
   2   8  -2 424914. 8206.10   3
   2  -8  -2 430771. 8871.08   2
  -2   8   2 409825. 5849.43   3
   2   8   2 414160. 8107.95   4
  -2  -8   2 437929. 7680.80   5
  -2  -8  -2 426672. 6031.78   5
  -2   8  -2 440884. 4456.49   1
   2   8  -2 429672. 7679.65   5
   2   9   2 2897.10 771.886   4
   2   9  -2 2163.24 620.250   4
   2  -9  -2 1122.57 643.775   2
  -2  -9   2 2524.11 873.342   3
  -2  -9  -2 2146.82 269.404   2
   2   9  -2 3844.99 860.973   3
   2   9  -2 3117.71 691.797   5
  -2  -9  -2 1722.62 404.381   5
   2  -9   2 1879.78 595.544   3
  -2  -9   2 2380.83 642.468   5
  -2   9   2 2782.57 561.944   3
  -2  10   2 115124. 3643.83   3
   2  10  -2 122216. 4452.38   4
   2 -10   2 120176. 4159.80   3
   2 -10  -2 121862. 5092.60   2
  -2 -10  -2 115645. 2355.47   2
   2  10   2 115484. 4592.62   4
  -2 -10   2 120871. 4929.69   3
  -2 -10  -2 115430. 3392.03   5
  -2  10  -2 114415. 4160.97   3
   2  10  -2 119763. 4289.73   5
  -2 -10   2 123456. 4337.69   5
   2  11   2 7677.92 1266.16   4
  -2 -11   2 10608.5 1565.78   3
  -2 -11  -2 8717.71 741.800   2
   2  11  -2 9889.53 1341.81   4
   2 -11   2 8767.36 1197.48   3
   2  11  -2 7584.72 1131.41   5
  -2  11   2 8524.48 1056.93   3
  -2  11  -2 7956.43 1175.70   3
   2 -11  -2 7920.53 1421.53   2
   2 -12  -2 115.765 455.259   2
  -2 -12   2 427.234 438.466   3
   2 -12  -2 364.718 128.796   1
   2  12   2 158.558 484.878   4
   2  12  -2-10.5956 390.546   4
   2 -12   2 332.228 187.788   1
   2  12  -2 412.331 323.500   5
   2 -12   2 305.112 424.297   3
  -2  12  -2 566.918 413.050   3
  -2  12   2 503.854 331.884   3
  -2 -12  -2 339.496 195.635   2
   2  13   2 28268.5 2562.09   4
   2  13  -2 26995.4 2370.93   4
  -2 -13   2 24602.5 2520.26   3
   2  13  -2 26930.0 2540.49   3
   2 -13   2 26400.9 1377.32   1
  -2 -13  -2 24239.1 1485.15   2
  -2  13   2 28004.2 2156.24   3
   2  13  -2 26069.0 2189.13   5
   2  13   2 25197.7 1771.91   5
   2 -13   2 26621.7 2251.33   3
   2 -13  -2 21746.2 2397.57   2
  -2  13  -2 26011.7 2267.07   3
   2 -14  -2-23.8477 654.485   2
   2  14  -2 343.135 422.885   4
   2  14   2 454.423 619.877   4
   2 -14   2 576.425 233.706   1
   2 -14   2 116.426 379.513   3
  -2 -14   2 175.316 457.957   3
   2  14  -2 1137.01 462.809   5
  -2  14   2 122.684 256.466   3
  -2 -14  -2 521.088 308.654   2
  -2  14  -2 607.119 422.585   3
   2  14   2 1032.96 399.919   5
   2  15   2 5532.92 1279.54   4
   2  15  -2 7302.61 1233.06   5
   2  15   2 6053.56 944.042   5
   2 -15   2 5308.12 681.674   1
  -2 -15   2 5300.60 1410.68   3
  -2 -15  -2 5993.80 867.136   2
   2 -15   2 5389.26 1110.13   3
   2  15  -2 7199.96 1394.87   4
  -2  15   2 6040.64 1094.01   3
   2 -15  -2 7269.21 1474.85   2
  -2  15  -2 6259.00 1246.52   3
   2 -16  -2 27846.6 2932.70   2
  -2 -16   2 29291.8 3058.72   3
   2  16  -2 27389.4 2686.70   4
   2  16   2 25264.5 2671.16   4
   2  16   2 29483.5 2136.83   5
   2 -16   2 25660.0 2498.77   3
  -2 -16  -2 29353.9 1988.14   2
  -2  16   2 26073.8 2384.95   3
   2  16  -2 28210.0 2480.15   5
   2 -16   2 26321.5 1534.74   1
  -2  16  -2 27937.1 2645.66   3
   2 -17   2-90.2276 508.629   3
   2  17   2 669.945 779.937   4
   2  17  -2 296.794 658.982   4
  -2 -17   2 161.849 569.739   3
  -2  17  -2 282.975 507.496   3
   2 -17   2 197.078 217.087   1
  -2 -17  -2 408.965 423.932   2
   2  17   2 239.938 327.491   5
   2 -17  -2 95.4395 588.932   2
  -2  17   2-200.224 335.404   3
   2 -18  -2 67882.7 4817.89   2
   2  18   2 77738.5 4976.45   4
   2 -18   2 76662.0 4590.92   3
   2 -18   2 69951.1 2692.02   1
  -2 -18  -2 71576.3 3427.05   2
  -2  18   2 74963.1 4378.56   3
  -2 -18   2 71289.7 4998.64   3
   2  18  -2 68283.3 4544.10   4
   2 -18   2 76746.1 5182.92   2
   2  18   2 65982.6 3427.10   5
   2 -19   2 21341.3 2860.36   2
   2  19  -2 16167.1 2330.02   4
   2 -19   2 12793.8 2078.32   3
  -2 -19  -2 14658.1 1642.85   2
  -2 -19   2 16079.9 2537.42   3
   2 -19   2 15433.8 1306.17   1
   2  19   2 17062.8 2543.91   4
   2 -19  -2 14669.4 2372.83   2
   2  19   2 15485.1 1723.95   5
   2  20  -2 213565. 8505.06   4
   2 -20   2 214151. 9155.47   2
   2  20   2 214127. 8692.70   4
   2 -20  -2 197808. 4126.93   1
  -2 -20   2 192986. 8775.79   3
   2  20   2 195099. 6295.90   5
  -2 -20  -2 215343. 6400.41   2
   2 -20  -2 215375. 9011.35   2
   2 -20   2 190240. 7744.46   3
   2 -20   2 195640. 4766.44   1
   2 -21   2 291.824 725.543   2
   2  21   2 3390.46 1297.11   4
   2  21  -2 3059.19 1346.52   4
   2 -21   2 554.140 642.378   3
   2  21   2 879.808 522.602   5
   2 -21   2 1149.23 456.468   1
   2 -21  -2 1535.05 1104.08   2
  -2 -21   2-250.149 640.415   3
  -2 -21  -2 997.344 597.864   2
   2  22   2 66740.6 5197.62   4
   2 -22  -2 60729.5 5022.30   2
   2 -22   2 57181.8 4967.60   2
   2  22  -2 58866.6 4718.18   4
   2 -22   2 67348.7 4890.34   3
  -2 -22  -2 71751.4 3937.75   2
   2  23  -2 2069.64 1026.58   4
   2 -23   2 3304.82 1302.79   3
   2 -23   2 954.619 895.866   2
  -2 -23  -2 1232.93 563.374   2
   2  23   2 2467.41 1045.55   4
   2 -23  -2 4244.98 1461.63   2
   2 -24   2 16327.9 2810.19   2
  -2 -24   2 12603.6 1970.37   2
   2  24   2 17250.6 2890.32   4
   2  24  -2 12949.6 2414.41   4
   2 -24   2 11496.3 2168.43   3
  -2 -24  -2 17523.7 2072.67   2
   2 -24  -2 12414.3 2402.61   2
   2  25   2 5024.31 1673.86   4
   2  25  -2 4750.35 1533.71   4
   2 -25   2 3630.11 1404.16   3
   2 -25  -2 4052.82 1359.45   2
   2 -25   2 5358.54 1615.64   2
  -2 -25   2 6025.50 1390.64   2
  -2 -25  -2 3418.85 979.279   2
  -2 -26   2 37.8486 649.984   2
   2  26   2 738.257 656.545   4
   2  26  -2 858.440 966.147   4
   2 -26   2 199.464 540.685   3
   2 -26  -2 600.586 725.560   2
   2 -26   2 926.981 874.782   2
   2  27   2 764.990 763.716   4
   2 -27   2 514.446 676.663   3
   2 -27  -2 1542.97 931.141   2
   2 -27   2-73.1721 737.500   2
   2  27  -2 1868.60 1261.46   4
   2 -28   2 325.631 684.107   3
   2  28   2 2425.16 1470.93   4
   2  28  -2 5043.38 1661.96   4
   2 -28  -2 3896.31 1533.94   2
   2 -28   2 2533.89 1343.23   2
   2  29  -2 814.724 866.221   4
   2  29   2 313.307 967.036   4
   2 -29   2 2855.68 1438.89   2
   2 -29  -2 1100.72 905.294   2
   2   0  -3-169.678 188.532   4
   2   0  -3-161.562 284.797   2
  -2   0   3 260.013 229.537   1
  -2   0   3 145.831 220.053   2
  -2   0   3 90.9708 130.108   3
   2   0   3-20.5388 287.753   4
  -2   0   3 87.3282 165.209   4
  -2   1   3 4177.30 735.531   2
   2   1  -3 3505.22 538.844   4
   2   1  -3 4065.03 685.163   2
   2  -1  -3 5207.60 810.848   2
   2   1  -3 4630.52 523.217   3
  -2   1   3 3420.51 549.428   4
  -2   1   3 4109.39 360.469   3
  -2  -1   3 4008.93 488.530   3
   2   1   3 4113.18 720.790   4
  -2   1   3 4279.98 632.442   1
  -2  -1   3 4192.77 695.027   2
   2  -1  -3 4384.36 630.710   4
  -2  -1   3 3440.80 535.747   4
   2  -1   3 4597.30 809.447   4
   2  -2  -3 99521.7 3564.53   2
  -2  -2   3 98377.5 3280.27   2
  -2  -2   3 102035. 2729.70   3
  -2   2   3 96930.4 2807.81   1
   2  -2   3 99165.1 3486.40   4
   2  -2  -3 100322. 2976.01   4
  -2   2   3 92084.1 2899.86   4
   2   2   3 100174. 3499.53   4
   2   2  -3 102047. 2890.75   4
   2   2  -3 103737. 3349.87   2
  -2  -2   3 92539.4 2694.17   4
   2   2  -3 98720.1 2653.24   3
  -2  -3   3 77171.0 2513.20   4
   2   3   3 84848.0 3288.58   4
  -2  -3   3 84819.3 2742.44   3
  -2   3   3 82022.8 2450.61   1
  -2   3   3 79970.7 2798.07   4
   2  -3  -3 86289.4 3440.57   2
   2   3  -3 76966.2 2579.39   3
   2  -3   3 91024.8 3396.91   4
   2   3  -3 77825.1 2591.76   4
  -2  -3   3 75310.7 2886.28   2
  -2   4   3 6571.43 870.888   4
   2   4  -3 6129.02 758.051   4
   2   4   3 5204.79 853.237   4
   2   4  -3 5314.13 745.941   3
  -2  -4   3 6789.99 853.007   3
   2  -4  -3 6002.84 954.131   2
   2  -4   3 5554.97 899.291   4
  -2  -4   3 5117.54 742.905   2
  -2  -4   3 5716.03 710.043   4
  -2   4   3 5701.99 627.283   1
   2  -5   3 101304. 3813.36   4
  -2  -5   3 98146.4 3069.66   4
   2  -5  -3 102985. 4005.02   2
  -2   5   3 96988.8 1900.47   3
  -2  -5   3 97470.9 3440.32   3
  -2  -5   3 94183.5 3189.00   2
  -2   5  -3 101378. 2895.92   1
   2   5  -3 96270.0 3356.66   3
  -2   5   3 102956. 3599.61   4
   2  -5  -3 99330.7 2396.99   1
   2   5  -3 102384. 3166.68   4
  -2   5   3 98682.6 2471.67   1
   2   5   3 101782. 3742.88   4
   2   6  -3 19378.4 1475.35   4
  -2   6  -3 18931.7 1226.45   1
   2  -6  -3 20174.2 1016.84   1
   2  -6  -3 18255.1 1776.03   2
  -2   6   3 18658.5 972.066   3
   2   6  -3 16898.6 1498.85   3
   2  -6   3 19934.9 1555.75   3
  -2  -6   3 18617.1 1602.09   3
   2   6   3 19993.1 1724.29   4
   2   7  -3 858.807 381.774   4
  -2  -7  -3 1583.39 357.314   5
  -2   7   3 1806.13 347.480   3
   2  -7  -3 1508.02 582.517   2
  -2  -7   3 2297.10 626.278   5
   2   7  -3 1076.70 418.565   3
  -2   7  -3 1399.77 362.562   1
   2  -7  -3 1473.04 285.156   1
   2   7  -3 1421.38 495.981   5
  -2  -7   3 1582.00 523.958   3
   2   7   3 1321.97 529.785   4
   2   8   3 5391.33 995.868   4
  -2  -8   3 5433.34 932.538   5
   2  -8  -3 4449.39 453.191   1
  -2   8   3 4381.23 601.346   3
  -2  -8   3 4085.57 849.571   3
   2   8  -3 4777.54 879.582   5
  -2  -8  -3 5197.19 630.702   5
   2  -8  -3 3550.35 864.018   2
   2   8  -3 5207.43 865.142   4
   2   8  -3 4470.70 873.654   3
  -2   8  -3 4434.29 575.202   1
   2  -8   3 4230.26 768.314   3
  -2  -9  -3 372.013 123.560   2
  -2   9  -3 727.555 286.889   1
   2   9   3 328.972 503.824   4
   2   9  -3 1031.54 513.736   3
  -2  -9   3-115.060 361.122   3
  -2  -9   3 124.343 296.997   5
   2   9  -3 531.759 368.553   5
  -2   9   3 851.759 317.703   3
   2  -9  -3-206.556 626.253   2
   2   9  -3 809.300 378.104   4
  -2  -9  -3 309.317 180.337   5
   2  -9   3-142.082 362.116   3
   2  -9  -3 606.888 199.600   1
   2  10   3 228166. 6562.80   4
   2  10  -3 214122. 5814.10   4
  -2 -10   3 220517. 6748.37   3
   2 -10  -3 219527. 6875.61   2
  -2  10   3 210217. 4912.78   3
   2 -10   3 223527. 5938.90   3
   2  10  -3 224770. 6120.45   5
  -2 -10  -3 220124. 4310.13   5
   2 -10  -3 213928. 3197.09   1
  -2 -10  -3 220286. 3157.47   2
   2 -11  -3 97336.8 2232.87   1
  -2 -11  -3 96674.6 2399.38   2
  -2 -11   3 100513. 4745.59   3
  -2  11   3 92046.5 3452.08   3
   2 -11  -3 99709.8 4796.48   2
   2 -11   3 99009.2 4099.20   3
   2  11  -3 102094. 4177.77   4
   2  11   3 95967.7 4400.29   4
   2  11  -3 94961.1 4105.48   5
   2  12  -3 20997.5 1995.92   4
  -2 -12  -3 18337.9 1153.38   2
   2 -12  -3 18075.3 1019.14   1
  -2  12   3 18149.1 1641.43   3
   2 -12  -3 18518.1 2148.36   2
   2 -12   3 18010.1 1819.87   3
   2  12   3 19380.6 2106.29   4
   2 -12   3 19583.2 1338.50   1
  -2 -12   3 16821.0 2036.00   3
   2  12  -3 19330.8 1912.05   5
  -2  12  -3 18133.0 1888.19   3
   2  13   3 1446.92 635.968   4
   2 -13   3 1189.98 347.277   1
  -2 -13  -3 1622.40 392.106   2
   2 -13  -3 2130.53 774.691   2
  -2 -13   3 1220.95 719.445   3
   2 -13  -3 1181.96 319.163   1
   2  13  -3 2400.29 709.615   5
   2  13  -3 456.754 428.108   3
   2  13  -3 646.788 494.182   4
   2 -13   3 1004.82 517.080   3
  -2  13  -3 2580.13 794.244   3
  -2  13   3 1570.49 517.316   3
   2 -14   3 27650.4 1675.29   1
   2  14   3 27483.5 2662.24   4
  -2 -14   3 30637.2 2921.13   3
   2 -14  -3 29427.4 2869.19   2
  -2  14   3 30297.6 2336.77   3
  -2 -14  -3 30515.2 1742.70   2
   2  14  -3 31421.5 2674.83   4
  -2  14  -3 29973.0 2624.88   3
   2  14  -3 30381.2 2525.80   5
   2 -14   3 30052.2 2563.14   3
  -2  15  -3 1596.54 637.751   3
   2  15  -3 2005.13 696.531   5
   2  15   3 1644.26 863.832   4
   2 -15  -3 1454.53 654.593   2
   2  15  -3 2407.28 850.877   4
  -2 -15   3 2622.95 990.451   3
   2 -15   3 2105.58 776.401   3
  -2  15   3 1103.02 485.805   3
   2 -15   3 2182.02 517.020   1
  -2 -15  -3 2907.05 593.920   2
   2  15   3 2449.15 592.043   5
  -2  16   3 77557.1 4083.97   3
   2 -16   3 67461.6 2720.00   1
   2  16   3 70503.4 4498.43   4
   2  16  -3 78518.9 4512.10   4
  -2 -16   3 70483.7 4709.08   3
  -2 -16  -3 70916.2 2986.40   2
   2 -16   3 74090.1 4292.75   3
   2 -16  -3 71222.1 4650.00   2
  -2  16  -3 74488.3 4414.40   3
   2  16   3 70246.5 3107.80   5
  -2  17   3 939.792 569.886   3
   2  17   3 1349.09 885.204   4
   2 -17   3 1115.64 427.608   1
   2  17   3 2336.48 623.690   5
  -2 -17  -3 155.049 263.216   2
  -2 -17   3 2008.53 930.586   3
   2 -17   3 439.408 568.670   3
   2  17  -3 2131.69 891.823   4
   2  18  -3 83903.3 4994.36   4
   2  18   3 81757.0 5140.89   4
  -2 -18  -3 78857.1 3501.10   2
   2 -18   3 82677.2 4852.49   3
   2 -18  -3 76624.6 5111.54   2
  -2  18   3 82694.5 4545.19   3
   2  18   3 78298.1 3548.04   5
  -2 -18   3 82931.9 5428.26   3
   2 -18   3 78788.4 3086.47   1
   2 -19   3 4048.49 748.524   1
   2  19   3 5909.71 1503.96   4
   2  19  -3 5952.30 1484.07   4
   2 -19  -3 6692.36 1560.85   2
  -2 -19   3 5072.22 1455.83   3
   2 -19   3 5015.66 1367.17   3
   2  19   3 4592.56 884.211   5
  -2 -19  -3 4386.06 915.860   2
   2 -20   3 1422.86 533.853   1
   2  20   3 2318.31 1083.03   4
   2  20  -3 3910.30 1269.18   4
   2 -20   3 1829.33 840.816   3
  -2 -20  -3 1492.55 588.344   2
   2 -20  -3 1421.64 825.010   2
   2  20   3 1652.86 606.329   5
  -2 -20   3 2309.05 1233.05   3
   2 -21   3 2932.88 1261.05   2
   2  21   3 3708.54 1423.33   4
   2  21  -3 3844.07 1342.88   4
  -2 -21   3 1782.40 1071.21   3
   2 -21  -3 2849.63 1144.51   2
   2 -21   3 2863.18 977.256   3
  -2 -21  -3 4014.30 899.918   2
   2  21   3 3110.36 776.578   5
   2  22   3 63179.1 5108.37   4
  -2 -22  -3 53905.3 3345.98   2
   2 -22   3 56067.1 4540.64   3
   2 -22  -3 51078.2 4546.28   2
  -2 -22   3 57186.3 5093.46   3
   2 -22   3 57150.8 5017.99   2
   2  22  -3 57294.0 4659.27   4
   2  23   3 966.621 874.056   4
   2  23  -3 1104.03 834.649   4
  -2 -23   3 1333.98 996.525   3
   2 -23   3 1539.17 1050.47   2
   2 -23   3 3068.29 1290.52   3
   2 -23  -3 482.838 674.294   2
  -2 -23  -3 2579.86 824.414   2
   2  24  -3 22758.7 3138.46   4
  -2 -24   3 25068.0 3537.12   3
  -2 -24  -3 21597.6 2265.63   2
   2  24   3 32255.2 3846.86   4
   2 -24   3 23362.7 3129.66   3
   2 -24  -3 21920.5 3151.24   2
   2 -24   3 22693.7 3340.93   2
   2 -25   3 3771.14 1326.70   2
   2  25   3 2829.08 1341.61   4
   2  25  -3 1738.40 1034.62   4
   2 -25   3 1795.38 1006.05   3
   2 -25  -3 3222.91 1356.55   2
   2 -26   3-633.951 784.464   2
  -2 -26   3-607.909 628.653   2
   2  26   3 128.390 843.701   4
   2 -26   3-280.105 637.301   3
   2  26  -3-1153.00 916.021   4
   2 -26  -3 416.422 662.688   2
  -2 -27   3 3176.57 1129.70   2
   2  27   3 4226.61 1612.92   4
   2  27  -3 2428.55 1241.70   4
   2 -27   3 3391.10 1482.36   2
   2 -27   3 3230.11 1324.41   3
   2 -27  -3 2282.95 974.294   2
   2  28   3 3150.77 1232.12   4
   2  28  -3 5783.80 1675.34   4
   2 -28   3 2253.68 1090.68   3
   2 -28   3 3880.48 1597.22   2
   2 -28  -3 644.467 704.760   2
   2  29   3 1956.17 1175.56   4
   2  29  -3 873.857 846.662   4
   2 -29  -3-1057.61 886.835   2
   2 -29   3 581.324 758.222   2
   2 -29   3-1042.57 784.365   3
  -2   0   4 26184.0 1913.97   2
  -2   0   4 27539.8 1778.32   1
   2   0  -4 28123.6 1417.31   4
  -2   0   4 29264.6 1299.43   3
   2   0   4 25181.2 1785.03   4
   2   0  -4 28698.3 1967.13   2
  -2   0   4 25394.0 1374.42   4
  -2  -1   4 1323.99 320.264   3
  -2  -1   4 647.514 345.055   2
  -2  -1   4 1068.61 398.698   1
  -2   1   4 655.976 328.642   2
   2  -1  -4 1212.15 352.470   4
  -2  -1   4 876.666 291.988   4
   2  -1   4 834.508 379.108   4
   2   1  -4 965.349 281.454   4
   2   1  -4 1957.33 549.130   2
  -2   1   4 711.541 267.232   4
   2   1   4 917.650 392.441   4
   2  -1  -4 363.521 362.680   2
  -2   1   4 1203.01 261.277   3
  -2   1   4 1231.49 404.444   1
   2   2  -4 9470.18 1111.40   2
  -2   2   4 9525.29 976.924   1
   2  -2  -4 9435.84 1191.92   2
   2   2   4 9282.79 1111.54   4
  -2   2   4 8628.37 860.145   4
  -2  -2   4 10642.4 953.958   3
  -2  -2   4 9610.47 1129.17   2
   2  -2   4 7948.85 1013.66   4
  -2  -2   4 9583.39 818.640   4
  -2   2   4 9726.21 635.912   3
   2   2  -4 9198.07 884.470   3
  -2  -2   4 8009.22 1043.28   1
  -2   2  -4 7604.18 1009.83   4
   2   2  -4 9974.73 873.096   4
   2   3  -4 206.941 224.139   3
  -2   3   4 214.688 220.156   1
  -2  -3   4 70.0471 134.173   4
  -2  -3   4-213.361 233.823   2
   2  -3  -4 53.6386 209.892   1
   2   3  -4 102.653 160.312   4
   2   3   4-148.621 345.295   4
  -2  -3   4 78.8612 195.667   3
   2  -3   4 176.476 276.365   4
  -2   3   4 303.667 189.125   4
  -2   3  -4 135.223 262.134   4
  -2  -4   4 117261. 3911.22   2
  -2  -4   4 114388. 3038.30   4
   2   4   4 123273. 4114.59   4
   2   4  -4 120524. 3651.17   3
   2   4  -4 117151. 3169.35   4
  -2  -4   4 121288. 3706.85   3
   2  -4  -4 124146. 4434.65   2
   2  -4   4 125156. 4170.94   4
   2  -4  -4 116617. 3126.12   1
  -2   4   4 121520. 3613.33   4
  -2   4   4 114244. 3202.23   1
  -2   4  -4 111171. 3974.04   4
   2  -5  -4 14294.5 1551.04   2
   2   5   4 15669.1 798.181   2
   2  -5  -4 14247.4 1067.27   1
  -2  -5   4 15631.4 1432.05   3
  -2   5   4 14314.8 1123.61   1
   2   5  -4 13355.2 1290.70   3
   2  -5   4 16926.3 1628.94   4
   2   5   4 15530.1 1514.38   4
  -2   5   4 14480.5 1351.70   4
  -2   5  -4 14579.1 1261.03   1
  -2   5  -4 12740.6 1389.82   4
   2   5  -4 16156.0 1222.02   4
  -2  -5   4 15344.0 1428.96   2
   2   6   4 426347. 3835.83   2
   2   6  -4 453431. 6803.40   4
  -2   6  -4 434349. 6556.63   1
   2  -6  -4 442911. 5697.26   1
  -2  -6   4 448767. 8009.70   3
   2  -6  -4 458301. 8984.96   2
   2   6  -4 442814. 7840.32   3
   2   6   4 437428. 8131.01   4
  -2   6  -4 428406. 8302.19   4
  -2   6   4 421215. 5090.23   3
   2  -7   4 4501.31 837.030   3
   2  -7  -4 5687.10 647.989   1
   2   7   4 4915.44 953.047   4
  -2   7   4 4764.56 595.339   3
  -2  -7   4 5186.65 942.753   3
   2  -7  -4 6599.98 1170.90   2
   2   7  -4 5345.81 946.052   3
   2   7  -4 5055.52 769.426   4
  -2   7  -4 5157.21 955.326   4
  -2  -7  -4 6063.93 595.699   5
   2   7  -4 4587.61 865.078   5
  -2   7  -4 5748.39 761.549   1
   2   7   4 4878.32 408.258   2
   2   8   4 168633. 5409.35   4
   2   8  -4 171999. 4652.53   4
   2   8  -4 162280. 5239.86   3
   2  -8   4 165183. 5056.22   3
  -2  -8   4 179569. 5573.30   3
   2  -8  -4 162086. 3374.71   1
  -2   8  -4 166112. 3927.03   1
   2  -8  -4 171572. 5823.39   2
  -2  -8  -4 171636. 3218.96   5
  -2   8   4 161184. 3794.43   3
   2   8  -4 171656. 5312.83   5
   2  -9   4 87497.3 3767.64   3
   2   9   4 87548.0 4006.08   4
   2   9  -4 91166.4 3570.87   4
   2  -9  -4 86214.1 4240.96   2
  -2  -9   4 81234.7 3946.60   3
  -2  -9  -4 93126.5 2445.15   5
  -2   9  -4 87646.5 2865.33   1
   2   9  -4 86714.6 3859.82   5
   2  -9  -4 86250.0 2445.27   1
   2   9  -4 8129.29 1241.55   3
  -2   9   4 78967.6 2829.37   3
  -2 -10   4 74070.0 3914.90   3
   2  10   4 70860.2 3758.30   4
  -2  10  -4 65482.5 2496.00   1
   2 -10  -4 67975.9 3911.16   2
  -2  10   4 68917.8 2837.16   3
   2  10  -4 72483.5 3638.71   5
   2 -10   4 66317.1 3384.75   3
  -2 -10  -4 69967.0 1937.33   2
   2  10  -4 65334.4 3156.89   4
   2 -10  -4 67757.2 2202.94   1
   2 -11  -4 46975.3 1887.84   1
   2  11  -4 48818.5 2878.65   4
  -2 -11   4 46972.1 3261.82   3
  -2  11   4 42465.5 2341.84   3
   2 -11  -4 46126.2 3301.53   2
   2 -11   4 43791.7 2861.16   3
   2  11  -4 49787.6 3092.83   5
  -2 -11  -4 46329.1 1722.51   2
   2  11   4 48448.5 3235.05   4
   2  12   4 18316.9 2084.76   4
  -2  12   4 16985.1 2081.33   2
   2  12  -4 18676.0 1899.43   4
   2  12  -4 17680.3 1894.26   5
  -2 -12   4 19268.4 2225.01   3
   2 -12  -4 16301.0 2028.36   2
  -2  12   4 18913.2 1672.16   3
   2 -12   4 15885.6 1785.44   3
   2 -12  -4 17176.0 1189.50   1
  -2 -12  -4 17862.9 1162.73   2
   2 -12   4 15970.4 1344.24   1
   2  13   4 279.164 635.820   4
   2  13  -4 75.0878 351.980   4
  -2 -13  -4 260.975 203.543   2
   2  13  -4 384.303 378.415   5
   2 -13  -4 344.384 238.108   1
  -2  13   4-11.0568 166.309   3
  -2 -13   4 1466.91 762.528   3
   2  13  -4 1377.36 613.157   3
   2 -13   4 214.070 221.536   1
   2 -13   4 147.619 357.311   3
   2 -13  -4 514.447 488.811   2
   2  14   4 33243.8 2939.19   4
  -2 -14   4 34880.5 3108.41   3
   2 -14  -4 30975.3 2919.21   2
  -2  14   4 30818.7 2377.05   3
   2 -14   4 31805.9 2722.08   3
   2 -14   4 32643.5 1980.95   1
   2  14  -4 29563.4 2562.59   5
  -2 -14  -4 29561.3 1719.56   2
   2 -14  -4 30343.1 1661.22   1
   2  14  -4 33264.4 2723.30   4
   2 -15  -4 11616.5 1898.71   2
   2 -15   4 15606.1 1950.52   3
  -2 -15  -4 15182.3 1308.47   2
   2  15   4 16197.2 2141.57   4
   2  15  -4 14590.0 1893.94   4
   2 -15   4 15331.8 1409.67   1
  -2  15   4 15637.1 1755.30   3
  -2 -15   4 16070.8 2217.70   3
  -2  15  -4 14996.3 1985.46   3
   2  16   4 33603.8 3174.01   4
  -2 -16  -4 39514.2 2219.48   2
   2 -16   4 35271.6 2177.56   1
  -2 -16   4 35307.0 3386.86   3
   2 -16  -4 39636.3 3510.17   2
   2 -16   4 32674.6 2923.61   3
  -2  16   4 34436.4 2716.86   3
   2  16  -4 35863.8 3037.77   4
   2  17  -4 570.807 654.186   4
  -2  17   4 1865.70 689.414   3
  -2 -17   4 401.816 758.016   3
  -2 -17  -4 136.169 290.345   2
   2 -17  -4-21.3836 602.206   2
   2 -17   4-4.66204 297.489   1
   2  17   4 433.255 704.771   4
   2 -17   4 836.300 612.716   3
   2  18  -4 138314. 6324.53   4
  -2 -18  -4 142381. 4663.64   2
  -2 -18   4 144408. 7223.00   3
   2 -18   4 137440. 6333.57   3
   2 -18  -4 150162. 7150.48   2
   2  18   4 145634. 6907.68   4
   2 -18   4 140065. 4480.30   1
   2  18   4 138192. 4407.32   5
  -2  18   4 131635. 5766.83   3
   2  19   4 3033.68 1219.00   4
   2  19  -4 4428.19 1336.24   4
  -2 -19   4 4556.20 1530.46   3
   2 -19   4 2771.89 640.930   1
  -2 -19  -4 3009.04 719.371   2
   2 -19   4 3102.40 1103.77   3
   2 -19  -4 3702.20 1188.25   2
   2  19   4 2559.25 663.719   5
   2 -20   4 127827. 4420.73   1
   2  20   4 138483. 7173.05   4
  -2 -20  -4 121496. 4648.64   2
   2  20  -4 135324. 6681.86   4
  -2 -20   4 124395. 7100.02   3
   2 -20   4 120226. 6274.26   3
   2  20   4 120330. 4416.03   5
   2 -20  -4 133913. 7082.02   2
   2  21   4 7642.22 1822.63   4
   2  21  -4 7165.65 1731.44   4
  -2 -21   4 8510.95 1991.40   3
   2 -21   4 7680.36 1674.73   3
  -2 -21  -4 6573.80 1163.15   2
   2 -21  -4 7611.31 1784.06   2
   2  21   4 9108.07 1290.84   5
   2  22   4 75981.3 5626.19   4
   2  22  -4 75412.4 5325.43   4
  -2 -22  -4 74120.9 3887.75   2
  -2 -22   4 69048.4 5650.09   3
   2 -22   4 77231.1 5361.88   3
   2 -22  -4 67991.0 5258.25   2
   2  23  -4 1098.29 905.895   4
  -2 -23   4 216.788 910.172   3
   2 -23   4 823.561 854.208   3
  -2 -23  -4 539.900 397.818   2
   2  23   4-4.83264 677.984   4
   2 -23  -4 1518.45 970.320   2
  -2 -24  -4 23870.9 2331.71   2
   2  24   4 28191.1 3593.16   4
   2  24  -4 26614.2 3337.30   4
   2 -24  -4 25321.7 3412.12   2
  -2 -24   4 24086.9 3520.24   3
   2 -24   4 22908.6 3110.00   3
   2 -24   4 23956.5 3456.76   2
   2 -25   4 5418.00 1822.38   2
   2  25   4 9902.55 2273.71   4
   2  25  -4 4499.49 1480.83   4
  -2 -25   4 6933.52 1988.41   3
   2 -25   4 7520.28 1795.24   3
   2 -25  -4 4553.91 1678.72   2
   2 -26   4 102.531 1020.33   2
   2  26   4 294.485 925.062   4
   2  26  -4-175.781 656.023   4
  -2 -26   4 1826.98 1165.93   3
   2 -26  -4-455.396 734.983   2
   2 -26   4 1978.16 993.638   3
   2  27  -4 827.755 782.221   4
   2 -27  -4 2500.20 1310.64   2
   2 -27   4-301.655 610.342   3
   2 -27   4 574.398 743.343   2
   2  27   4 315.547 694.077   4
   2 -28   4 9228.79 2367.70   2
   2 -28  -4 10004.9 2293.97   2
   2 -28   4 10395.9 2332.21   3
   2  28   4 12334.6 2681.19   4
   2  28  -4 9519.40 2242.02   4
   2   0  -5-35.3495 280.168   2
  -2   0   5-102.131 183.433   1
  -2   0  -5-25.4526 212.131   4
  -2   0   5 334.636 342.186   2
   2   0   5-63.4308 260.775   4
   2   0  -5-6.24572 166.105   4
  -2   0   5 9.24932 173.917   3
  -2   0   5 19.2249 137.605   4
  -2  -1  -5 4798.97 821.405   4
  -2   1   5 3837.03 727.474   1
   2  -1  -5 4499.39 839.055   2
   2  -1   5 5085.83 841.242   4
  -2  -1   5 3927.04 793.314   2
  -2   1   5 4262.63 554.177   3
   2  -1  -5 4764.03 797.976   1
  -2   1   5 4306.93 565.022   4
  -2  -1   5 4513.76 645.707   3
  -2  -1   5 4788.26 542.940   4
  -2  -1   5 5458.70 879.656   1
   2   1  -5 4756.00 560.383   4
   2   1   5 4175.93 792.177   4
  -2   1  -5 4651.69 814.277   4
   2   1  -5 4129.86 831.051   2
  -2  -2  -5 581.797 299.503   4
   2  -2   5 639.440 397.317   4
  -2  -2   5 1371.44 490.644   2
  -2  -2   5 539.281 216.424   4
   2  -2  -5 1193.88 475.327   2
   2  -2  -5 1160.98 407.080   1
  -2   2  -5 340.710 264.934   4
  -2   2   5 744.177 326.740   1
  -2  -2   5 1052.13 467.795   1
  -2  -2   5 1168.33 377.710   3
  -2   2   5 511.048 183.958   4
   2   2   5 538.951 378.046   4
   2   2  -5 743.258 242.196   4
  -2  -3  -5 15483.0 1483.03   4
  -2  -3   5 15471.2 1007.73   4
  -2  -3   5 16807.9 1372.64   3
   2   3  -5 14022.8 1256.04   3
   2   3   5 15525.2 1476.03   4
   2  -3  -5 15603.8 1309.51   1
   2  -3   5 16211.3 1516.73   4
  -2   3   5 12672.7 1082.11   4
   2  -3  -5 16605.3 1670.15   2
  -2   3  -5 12990.3 1367.57   4
   2   3  -5 14077.9 1014.52   4
  -2   3   5 15465.0 1339.68   1
  -2  -3   5 12435.5 1388.98   2
  -2  -4  -5 45598.1 2591.89   4
  -2  -4   5 44819.4 1813.74   4
  -2   4   5 44431.4 2158.42   4
  -2   4   5 45963.2 2265.56   1
   2   4  -5 49337.4 1960.92   4
  -2  -4   5 45096.1 2624.07   2
   2  -4  -5 46411.3 2848.59   2
  -2   4  -5 48666.5 2560.94   1
  -2  -4   5 42853.3 2310.70   3
   2  -4   5 44807.9 2571.56   4
  -2   4  -5 45593.5 2591.77   4
   2   4  -5 40700.2 2245.92   3
   2   4   5 49945.3 2690.23   4
   2  -4  -5 43613.1 2127.70   1
  -2  -5  -5 169404. 5043.24   4
   2  -5  -5 168527. 5556.08   2
  -2  -5   5 164046. 4769.17   3
   2  -5  -5 167056. 4070.40   1
  -2   5  -5 169600. 4638.74   1
   2  -5   5 179344. 5252.44   4
  -2   5   5 157736. 4154.66   1
  -2   5  -5 157968. 4945.30   4
   2   5   5 167458. 3246.56   2
  -2   5   5 152581. 4318.70   4
  -2  -5   5 151836. 4845.74   2
   2   5   5 168837. 5032.55   4
   2   5  -5 168054. 3808.43   4
   2   5  -5 164342. 4762.51   3
   2   6  -5 5981.05 807.348   4
  -2  -6  -5 4354.53 836.476   4
  -2   6  -5 5465.71 869.638   1
   2   6   5 5000.82 542.836   2
   2   6   5 4342.84 865.584   4
   2  -6  -5 5060.78 975.618   2
   2   6  -5 5739.81 934.398   3
   2  -6  -5 4264.77 654.880   1
   2   6  -5 5001.46 922.056   5
  -2   6  -5 4981.95 913.542   4
  -2  -6   5 4634.06 867.648   3
   2   7   5 3067.06 774.734   4
   2   7  -5 3666.92 665.525   4
  -2  -7  -5 991.456 362.882   4
   2  -7  -5 2453.98 506.989   1
  -2   7  -5 3566.26 677.921   1
   2  -7  -5 4172.52 966.268   2
   2   7   5 3226.65 437.251   2
  -2  -7  -5 2994.89 391.152   5
   2   7  -5 3650.04 803.493   5
   2   7  -5 3722.60 791.756   3
   2  -7   5 3618.35 838.135   3
  -2   7  -5 3158.30 770.109   4
  -2  -7   5 3263.43 747.125   3
  -2  -8  -5 124.252 168.059   4
   2  -8   5 5556.32 1020.22   3
  -2   8   5 4232.62 659.203   3
   2   8  -5 4389.12 905.420   5
   2   8   5 4182.33 497.084   2
   2   8  -5 4326.53 919.652   3
  -2   8  -5 4215.60 736.392   1
  -2  -8   5 5221.15 1015.61   3
  -2  -8  -5 5447.78 504.104   5
  -2   8  -5-401.767 303.344   4
   2  -8  -5 4898.92 1019.58   2
   2  -8  -5 6083.84 786.634   1
   2   8  -5 4811.44 784.878   4
   2   8   5 4992.50 987.457   4
   2   9   5 47858.6 3015.56   4
   2  -9   5 54102.1 3145.26   3
   2   9  -5 54762.2 2709.48   4
   2  -9  -5 47868.7 3252.29   2
  -2  -9   5 50968.9 3198.40   3
  -2   9  -5 53892.0 2505.79   1
   2   9  -5 58807.2 3314.60   5
  -2  -9  -5 51585.8 1591.86   5
   2   9   5 50391.1 1743.00   2
   2  -9  -5 48760.9 2149.61   1
  -2   9  -5 7169.48 1206.15   4
  -2   9   5 49140.6 2328.61   3
   2  10   5 8113.15 1305.75   4
   2  10  -5 8620.04 1156.66   4
  -2  10  -5 9782.31 1073.46   1
  -2 -10   5 7148.76 1255.43   3
   2 -10  -5 10910.0 1589.71   2
  -2  10   5 8172.29 1008.09   3
   2 -10   5 7919.17 1229.25   3
   2  10  -5 7593.42 1238.87   5
   2 -10  -5 8637.56 922.181   1
   2 -11  -5 17101.8 1307.40   1
   2  11  -5 16018.7 1628.60   4
  -2  11  -5 18299.6 1493.80   1
  -2  11   5 15025.2 1447.96   3
  -2 -11   5 16723.7 1983.81   3
   2  11   5 18641.5 2056.36   4
   2 -11  -5 15982.1 1976.25   2
   2  11  -5 22505.1 2138.60   5
   2 -11   5 17908.9 1897.87   3
  -2 -11  -5 17046.3 1141.27   2
   2  12  -5 77847.2 3761.67   4
  -2  12   5 68485.9 3241.68   3
  -2 -12   5 72864.5 4260.07   3
   2  12  -5 81898.3 4191.87   5
   2  12  -5 77386.8 4296.37   3
   2  12   5 76257.5 4173.20   4
   2 -12  -5 77229.6 4432.70   2
  -2  12   5 72822.6 4393.91   2
  -2  12  -5 82614.0 4510.08   4
   2 -12   5 72821.7 3925.32   3
  -2 -12  -5 74412.1 2499.95   2
   2 -12  -5 71282.7 2679.23   1
   2 -12   5 62541.7 2974.90   1
   2 -13  -5 4843.36 754.511   1
  -2 -13   5 2267.27 902.080   3
  -2  13   5 6274.45 1306.26   2
   2 -13   5 5188.13 1111.46   3
   2 -13   5 4512.81 825.278   1
   2  13   5 4593.79 1128.83   4
  -2  13   5 4651.01 880.360   3
   2 -13  -5 5795.55 1327.57   2
  -2  13  -5 5320.04 1231.44   4
  -2 -13  -5 4705.29 662.150   2
   2  13  -5 4297.41 973.055   4
   2 -14   5 271.882 336.725   3
  -2 -14  -5 707.676 300.914   2
   2  14   5 1566.64 815.796   4
   2  14  -5 638.478 524.313   4
  -2 -14   5 981.385 619.215   3
  -2  14   5 450.602 328.095   3
   2 -14  -5 730.735 378.334   1
   2 -14  -5-75.0489 574.115   2
   2 -14   5 1206.80 477.936   1
   2  15   5 1787.54 818.858   4
   2 -15  -5 1781.79 481.743   1
   2 -15   5 2664.95 676.887   1
  -2 -15   5 831.966 630.942   3
  -2  15   5 2037.21 678.610   3
   2 -15  -5 2216.65 883.361   2
   2 -15   5 2403.14 885.715   3
   2  15  -5 2300.66 803.218   4
  -2 -15  -5 1729.25 448.694   2
   2  16   5 3574.93 1085.69   4
  -2 -16  -5 3098.12 647.854   2
   2  16  -5 5342.74 1276.28   4
  -2 -16   5 4620.13 1311.92   3
   2 -16  -5 3338.37 678.594   1
   2 -16   5 3729.22 1040.90   3
   2 -16  -5 5295.20 1371.16   2
  -2  16   5 3890.22 950.748   3
   2 -16   5 3376.32 798.520   1
   2 -17   5 16612.2 1647.33   1
   2  17   5 15564.4 2310.14   4
  -2  17   5 18229.1 2075.02   3
   2 -17   5 20617.5 2458.65   3
   2  17  -5 16293.6 2095.78   4
   2 -17  -5 19090.2 2532.92   2
  -2 -17   5 18308.9 2530.39   3
  -2 -17  -5 21067.7 1703.98   2
   2 -18   5 14886.9 1599.33   1
   2  18  -5 21751.3 2534.32   4
  -2 -18   5 23892.7 2968.46   3
  -2  18   5 17226.9 2112.77   3
   2 -18  -5 23178.1 2839.63   2
   2  18   5 20318.6 2659.04   4
   2 -18   5 15905.5 2223.83   3
  -2 -18  -5 17287.8 1635.59   2
   2  19   5 4098.46 1369.31   4
   2  19  -5 7259.85 1586.15   4
  -2 -19  -5 3774.77 819.532   2
  -2 -19   5 6601.03 1587.01   3
   2 -19   5 4185.53 1211.19   3
   2 -19  -5 5958.73 1477.58   2
   2 -19   5 6094.54 1053.16   1
   2  20   5 286.720 684.806   4
   2  20  -5 480.866 542.268   4
  -2 -20  -5 227.190 329.959   2
  -2 -20   5-86.5319 705.557   3
   2 -20   5 681.382 789.898   3
   2 -20  -5 416.775 712.892   2
   2 -20   5-20.3023 233.516   1
  -2 -21  -5 80750.4 3875.76   2
   2  21   5 90358.5 5985.59   4
   2  21  -5 77099.5 5187.11   4
  -2 -21   5 83904.6 6037.36   3
   2 -21  -5 83273.3 5744.61   2
   2 -21   5 72543.9 5092.39   3
   2  22  -5 15459.2 2374.55   4
   2  22   5 14729.1 2528.79   4
  -2 -22  -5 13255.4 1644.12   2
  -2 -22   5 11986.3 2410.88   3
   2 -22   5 6777.10 1646.93   3
   2 -22  -5 13840.1 2435.57   2
  -2 -23  -5 21588.5 2133.35   2
   2  23   5 21068.2 3078.25   4
   2  23  -5 21807.0 2958.16   4
   2 -23   5 20373.0 2864.00   3
  -2 -23   5 22004.5 3329.64   3
   2 -23  -5 13550.0 2460.33   2
   2  24   5-372.924 799.864   4
   2  24  -5 1233.03 942.523   4
  -2 -24   5 497.369 851.119   3
   2 -24   5 941.698 725.617   3
   2 -24  -5 45.5558 701.296   2
   2 -25   5 3856.07 1445.30   3
   2  25   5 3158.25 1325.41   4
   2  25  -5 4813.26 1590.16   4
  -2 -25   5 2422.48 1129.06   3
   2 -25  -5 4309.52 1478.50   2
   2 -26   5 2835.48 1348.00   2
   2  26   5-620.925 775.325   4
  -2 -26   5 1295.41 1051.05   3
   2  26  -5 1347.60 847.604   4
   2 -26  -5 2828.68 1234.51   2
   2 -26   5 3667.73 1384.87   3
   2 -27   5 688.730 690.896   2
   2  27   5 169.185 738.858   4
   2  27  -5 345.485 715.766   4
   2 -27  -5-11.5304 456.069   2
  -2 -27   5-424.037 1068.83   3
   2 -27   5 481.184 554.249   3
   2  28   5 2924.02 1513.22   4
   2  28  -5 4321.23 1479.60   4
   2 -28   5 5009.13 1630.30   3
   2 -28  -5 1692.74 1080.42   2
  -2 -28   5 2465.29 1461.87   3
   2 -28   5 5432.85 1978.91   2
   2   0  -6 380833. 7392.42   1
  -2   0   6 400247. 7521.54   5
  -2   0   6 379580. 7632.02   1
  -2   0   6 387587. 6070.71   3
   2   0  -6 397067. 8383.03   2
   2   0   6 391632. 7441.51   4
  -2   0   6 372802. 4567.75   4
  -2   0  -6 386715. 7460.90   4
   2   1  -6 37982.0 2413.44   1
   2  -1  -6 40700.6 2357.22   1
  -2   1   6 36114.2 1505.65   4
  -2  -1   6 37952.2 2472.05   1
  -2  -1   6 38151.7 2350.26   5
  -2  -1   6 34862.7 1333.56   4
   2   1  -6 38031.5 1412.53   4
  -2  -1   6 40037.2 2050.83   3
  -2   1   6 33954.5 2254.23   1
   2  -1   6 35955.3 2227.08   4
  -2  -1   6 35806.1 2519.80   2
   2   1   6 37459.8 2306.36   4
  -2   1  -6 35592.1 2271.40   4
   2  -1  -6 38828.3 2670.70   2
  -2  -1  -6 38831.9 2360.77   4
  -2  -2   6 54405.2 1681.16   4
  -2   2   6 52789.0 1970.78   4
   2  -2  -6 49768.9 2568.70   1
  -2  -2   6 58599.8 2583.41   3
  -2  -2   6 56879.6 3065.36   1
   2   2   6 56653.6 2865.44   4
  -2  -2  -6 61083.3 2984.31   4
  -2   2  -6 56931.4 2867.84   4
   2  -2  -6 57145.3 3229.78   2
   2  -2   6 55598.3 2788.49   4
   2   2  -6 58743.1 1798.06   4
  -2   2   6 52879.0 2760.91   1
  -2  -2   6 58962.9 3212.42   2
  -2  -3  -6 49318.8 2716.56   4
  -2   3   6 47698.9 2568.67   1
  -2  -3   6 49220.7 1672.75   4
  -2   3  -6 47774.3 2657.83   4
   2  -3  -6 46933.3 2445.45   1
  -2  -3   6 51080.1 2981.38   1
  -2  -3   6 49070.3 2494.29   3
   2  -3  -6 48369.1 3000.31   2
   2  -3   6 52717.5 2781.54   4
  -2   3   6 45293.7 1975.94   4
   2   3   6 48658.6 2683.18   4
   2   3  -6 51248.5 1769.58   4
  -2  -3   6 46064.1 2853.70   2
  -2  -4  -6 408626. 7901.08   4
   2  -4  -6 403763. 7090.20   1
  -2  -4   6 414051. 7541.27   3
   2  -4  -6 414433. 8908.78   2
  -2   4  -6 391332. 7694.73   4
  -2   4   6 398493. 6324.91   4
   2  -4   6 422927. 8075.06   4
   2   4  -6 418905. 5402.47   4
  -2   4  -6 416603. 8044.79   1
  -2   4   6 383818. 7208.41   1
   2   4   6 422198. 8019.22   4
  -2  -4   6 400137. 8385.81   2
   2   5   6 24782.9 1991.51   4
  -2  -5  -6 22126.7 1885.78   4
   2  -5  -6 23602.2 1695.64   1
  -2   5  -6 23547.8 1898.77   1
   2  -5  -6 21041.4 2073.52   2
  -2  -5   6 24932.1 1967.31   3
   2  -5   6 23842.2 1972.64   4
  -2   5  -6 21234.1 1845.80   4
   2   5  -6 22006.2 1827.60   3
  -2   5   6 23672.5 1677.60   4
  -2  -5   6 24000.8 2057.16   2
   2   5   6 23693.5 1438.45   2
  -2   5   6 21725.4 1713.35   1
   2   5  -6 21936.9 1324.24   4
  -2  -6   6 143053. 4841.11   3
  -2   6  -6 141402. 4530.69   1
   2  -6  -6 137582. 4040.44   1
   2   6  -6 135530. 4838.11   5
   2   6   6 133158. 3286.14   2
   2   6  -6 140694. 4809.71   3
  -2   6  -6 145555. 4924.96   4
   2  -6  -6 143954. 5423.27   2
   2   6   6 135355. 4724.08   4
   2   6  -6 141865. 3580.37   4
   2   7  -6 53081.0 2339.19   4
   2  -7  -6 62925.5 3709.97   2
   2   7  -6 56030.5 3162.26   3
  -2  -7   6 55961.5 3188.98   3
   2   7   6 55355.5 2068.65   2
  -2  -7  -6 55497.7 1423.16   5
   2   7   6 60002.1 3257.78   4
   2   7  -6 62980.5 3398.22   5
   2  -7  -6 58142.8 2619.91   1
  -2   7  -6 53529.2 2767.74   1
   2  -7   6 59179.3 3277.03   3
   2   8  -6 183881. 4600.58   4
   2  -8  -6 172203. 6245.23   2
  -2  -8   6 184579. 5958.75   3
   2   8   6 171880. 3682.22   2
   2   8  -6 174159. 5770.30   5
   2  -8   6 177947. 5818.90   3
   2   8   6 164328. 5523.84   4
  -2   8  -6 180718. 4992.76   1
  -2  -8  -6 174784. 2345.39   5
   2  -8  -6 179538. 4592.12   1
   2   9  -6 601.288 350.128   5
   2   9   6 683.024 554.475   4
   2   9  -6 223.929 311.101   4
   2  -9  -6 354.016 603.807   2
   2  -9   6 989.839 658.662   3
  -2  -9   6 1313.16 662.572   3
   2   9   6 140.483 165.835   2
   2  -9  -6 426.845 354.531   1
  -2   9  -6 305.964 333.933   1
   2  10   6 64126.7 3685.13   4
   2  10  -6 64576.8 3047.68   4
   2 -10  -6 65617.3 4015.69   2
  -2  10  -6 64743.7 3006.98   1
   2  10   6 62284.8 2273.50   2
   2  10  -6 59937.1 3566.17   5
  -2 -10   6 57122.2 3597.24   3
   2 -10   6 58788.5 3497.63   3
   2 -10  -6 65003.6 2802.84   1
  -2  10   6 57243.6 2787.93   3
  -2 -11   6 959.089 684.455   3
   2  11  -6 1563.00 634.286   4
   2  11  -6 2133.12 704.935   5
   2 -11   6 1052.37 573.776   3
   2  11   6 1226.20 351.730   2
   2 -11  -6 1861.48 556.794   1
  -2  11   6 1283.78 490.628   3
   2 -11  -6 905.858 673.796   2
  -2 -11   6 937.676 589.469   1
   2  11  -6 1298.63 652.040   3
  -2  11  -6 2106.47 589.302   1
  -2  11   6 967.608 553.142   2
   2  11   6 1916.53 737.144   4
   2  12   6 36510.1 2936.37   4
   2  12  -6 40235.7 2668.46   4
   2 -12  -6 35587.6 3105.27   2
  -2  12   6 38024.8 2463.90   3
  -2  12   6 35197.0 3128.71   2
  -2  12  -6 36873.4 3018.08   4
   2 -12   6 33083.8 2774.68   3
   2  12  -6 37310.4 3074.93   3
   2 -12  -6 36377.8 2167.08   1
  -2  12  -6 36505.9 2308.00   1
  -2 -12   6 38552.7 3134.61   3
  -2 -12  -6 37939.6 1954.60   2
   2  13   6 25408.9 2573.30   4
   2 -13  -6 23604.8 1768.46   1
  -2  13   6 23589.9 2032.27   3
  -2 -13   6 21414.2 2444.83   3
   2 -13   6 23594.0 1982.20   1
   2  13  -6 26553.5 2291.10   4
   2 -13   6 24904.4 2448.78   3
   2 -13  -6 20474.5 2409.57   2
  -2 -13  -6 25314.6 1645.21   2
  -2  13  -6 23967.4 2537.53   4
   2 -14  -6 24902.3 1810.24   1
   2  14   6 25255.2 2629.33   4
   2  14  -6 26749.1 2370.51   4
   2 -14  -6 21949.1 2566.91   2
  -2  14   6 21016.2 2010.30   3
  -2 -14   6 23704.6 2653.39   3
  -2 -14  -6 24388.0 1694.53   2
   2 -14   6 23929.8 2494.98   3
   2 -14   6 22958.7 1994.77   1
   2  15   6 38336.2 3321.94   4
   2 -15  -6 37791.0 3445.69   2
  -2  15   6 37298.1 2774.94   3
  -2 -15   6 34588.1 3300.40   3
   2 -15   6 39656.5 3285.75   3
   2 -15   6 35779.3 2504.75   1
   2 -15  -6 37329.0 2257.52   1
  -2 -15  -6 37554.2 2167.49   2
   2  15  -6 37861.7 2960.46   4
  -2 -16  -6 8378.67 1079.01   2
   2 -16  -6 10080.9 1230.31   1
   2  16   6 10337.5 1762.74   4
   2  16  -6 11138.8 1702.02   4
  -2 -16   6 9023.69 1835.90   3
  -2  16   6 8929.74 1421.88   3
   2 -16   6 8142.14 1238.54   1
   2 -16  -6 10545.0 1869.22   2
   2 -16   6 11508.8 1891.41   3
   2 -17  -6 591.308 406.091   1
   2  17   6 918.064 755.060   4
   2  17  -6 1968.83 904.227   4
   2 -17   6 320.494 331.726   1
  -2 -17   6 843.278 578.159   3
  -2  17   6 1673.79 646.254   3
   2 -17   6 1456.06 942.136   3
   2 -17  -6 601.832 466.914   2
  -2 -17  -6 1428.46 490.701   2
   2 -18  -6 69163.4 4959.51   2
   2  18  -6 85601.8 4917.05   4
  -2 -18   6 77135.8 5407.47   3
   2 -18   6 76343.9 4954.00   3
   2  18   6 79117.9 5219.09   4
   2 -18  -6 79424.1 3446.47   1
  -2  18   6 73323.9 4345.00   3
  -2 -18  -6 72398.1 3380.33   2
   2 -19  -6 2389.35 1122.84   2
   2 -19   6-336.555 307.766   1
   2  19   6 3793.24 1376.86   4
  -2 -19  -6 3339.67 764.153   2
   2  19  -6 6622.90 1481.61   4
  -2 -19   6 1586.13 846.561   3
   2 -19   6 4371.14 1338.65   3
   2 -19  -6 4158.54 839.320   1
  -2 -20   6 18423.4 2787.87   3
   2  20  -6 16925.4 2361.31   4
   2  20   6 15268.3 2457.52   4
   2 -20   6 17569.2 2521.96   3
   2 -20  -6 16214.7 2562.56   2
   2 -20   6 12612.3 1605.89   1
   2 -20  -6 16468.1 1651.32   1
  -2 -20  -6 16379.4 1713.74   2
   2 -21  -6 9653.79 1281.75   1
   2  21  -6 11121.6 1976.13   4
  -2 -21  -6 12894.8 1593.42   2
  -2 -21   6 8453.09 2025.99   3
   2 -21   6 7456.80 1715.30   3
   2  21   6 13261.9 2326.06   4
   2 -21  -6 11471.6 2181.85   2
   2  22   6 76590.3 5743.89   4
   2  22  -6 77109.8 5308.57   4
   2 -22  -6 62931.5 5164.90   2
  -2 -22  -6 75992.8 3881.92   2
   2 -22   6 67207.7 5145.72   3
  -2 -22   6 69482.6 5728.18   3
   2 -22  -6 68841.9 3362.59   1
   2  23   6 715.362 972.331   4
   2  23  -6 1249.66 863.367   4
  -2 -23   6 1873.31 1247.40   3
   2 -23   6 1974.85 1015.68   3
   2 -23  -6 103.295 630.560   2
   2  24   6 13169.1 2535.02   4
   2  24  -6 10448.9 2198.82   4
   2 -24  -6 10488.2 2250.98   2
  -2 -24   6 10575.6 2458.08   3
   2 -24   6 10320.9 2206.79   3
   2  25   6 7142.09 1951.11   4
   2  25  -6 5337.12 1554.28   4
  -2 -25   6 2258.57 1158.17   3
   2 -25   6 5741.89 1666.70   3
   2 -25  -6 5374.69 1545.15   2
   2  26   6 12384.1 2566.70   4
   2  26  -6 11227.0 2287.13   4
   2 -26   6 12269.7 2476.68   3
  -2 -26   6 9284.22 2351.90   3
   2 -26  -6 8879.96 2229.75   2
   2  27   6 19019.4 3224.04   4
  -2 -27   6 15197.7 3010.73   3
   2 -27   6 12986.8 2628.29   3
   2 -27  -6 11668.4 2493.76   2
   2  27  -6 15580.7 2762.66   4
   2 -28   6 130.403 1111.71   2
   2  28   6 2645.55 1452.89   4
   2  28  -6 3675.56 1405.30   4
  -2 -28   6 1562.35 1209.83   3
   2 -28   6 1556.47 1017.84   3
   2 -28  -6 199.841 567.203   2
  -2   0  -7-9.98926 227.067   4
  -2   0   7 100.643 91.7153   4
   2   0   7 46.6709 330.134   4
   2   0  -7 267.683 441.074   2
   2   0  -7-64.7862 333.203   1
  -2   0   7 51.5244 312.982   5
  -2   0   7 480.016 319.334   1
  -2   0   7-29.6478 217.297   3
  -2   1   7 8933.59 1241.45   1
  -2  -1   7 8151.92 1031.31   3
  -2  -1   7 8324.24 573.183   4
  -2  -1   7 10143.5 1429.73   2
   2   1   7 8463.51 1146.17   4
   2  -1  -7 7857.23 1126.01   1
   2   1  -7 7743.09 1195.31   1
  -2  -1   7 10052.7 1378.78   1
  -2  -1   7 6676.53 1047.07   5
  -2   1   7 8467.17 681.739   4
   2  -1   7 8383.19 1143.40   4
  -2  -1  -7 10394.0 1259.04   4
  -2   1   7 8875.42 1189.39   5
  -2   1  -7 7175.46 1067.59   4
   2  -1  -7 7816.88 1323.54   2
  -2   2   7 29809.7 2235.18   1
  -2  -2   7 27729.9 1061.77   4
   2  -2  -7 28596.7 2084.29   1
  -2  -2   7 26582.3 2237.92   1
  -2  -2   7 27465.0 2114.30   5
  -2  -2   7 26990.6 1900.47   3
  -2   2   7 28750.7 1372.97   4
   2   2  -7 26949.1 2167.19   1
  -2   2  -7 26958.6 2021.60   4
   2   2   7 31314.1 2185.09   4
   2  -2   7 31088.8 2138.53   4
   2   2  -7 28500.3 1118.49   4
   2  -2  -7 29404.4 2461.22   2
  -2  -2   7 30955.0 2469.61   2
  -2  -2  -7 28262.0 2075.36   4
  -2  -3  -7 12181.5 1374.93   4
  -2   3  -7 15315.2 1696.54   1
   2  -3  -7 13438.1 1713.49   2
  -2   3   7 12954.4 1482.33   1
   2  -3  -7 14176.6 1484.93   1
  -2  -3   7 15471.3 1744.22   1
  -2   3  -7 11866.4 1372.86   4
  -2  -3   7 12747.3 1360.61   3
   2  -3   7 13808.2 1464.45   4
   2   3  -7 13688.8 843.139   4
  -2  -3   7 13739.2 1530.01   5
  -2   3   7 13944.6 1066.39   4
   2   3   7 14672.4 1531.07   4
  -2  -3   7 14014.7 1685.13   2
  -2   4  -7 19681.4 1911.13   1
  -2  -4   7 19768.0 1763.24   3
   2  -4   7 18709.6 1760.43   4
  -2   4  -7 18829.0 1741.95   4
   2  -4  -7 16149.3 1521.84   1
  -2  -4  -7 19513.7 1788.28   4
  -2   4   7 17010.0 1694.99   1
   2   4  -7 18782.7 1086.19   4
  -2   4   7 18952.5 1366.52   4
  -2  -4   7 20169.6 2001.05   2
   2  -4  -7 18211.3 1992.30   2
   2   4   7 18017.1 1718.66   4
   2   5   7 964.914 333.039   2
   2   5   7 1048.86 541.205   4
   2   5  -7 1036.43 297.102   4
   2  -5  -7 833.524 419.248   1
  -2  -5   7 1206.51 510.313   2
   2  -5   7 49.7066 428.225   4
  -2   5  -7 484.525 458.703   1
  -2   5   7 1480.68 477.499   4
  -2  -5   7 1147.45 488.578   3
  -2  -5  -7 767.665 395.657   4
   2  -5  -7 379.197 407.751   2
  -2   5  -7 956.989 426.772   4
  -2   5   7 1205.22 487.777   1
   2   6  -7 155.556 192.845   4
   2  -6  -7 526.775 349.489   1
  -2  -6  -7-178.373 193.412   4
   2  -6  -7 160.827 415.692   2
   2   6   7 408.586 256.061   2
   2   6  -7 447.746 264.681   5
  -2   6  -7 502.396 491.397   1
  -2  -6   7 411.119 316.870   3
   2   6   7 101.098 327.220   4
  -2   6  -7 288.744 225.514   4
  -2  -6   7 765.680 454.343   2
  -2  -7  -7 595.546 376.756   4
   2   7   7 2532.94 778.850   4
   2  -7  -7 583.227 624.257   2
   2   7   7 1853.49 459.097   2
   2   7  -7-80.9994 129.357   3
   2   7  -7 742.288 422.943   5
  -2   7  -7 666.399 426.912   1
  -2  -7  -7 688.192 137.051   5
   2  -7  -7 1555.49 552.374   1
  -2   7  -7-203.670 252.585   4
   2   7  -7 1174.91 358.776   4
  -2  -7   7 417.431 403.428   3
   2  -8  -7 5729.40 1239.22   2
   2   8   7 6255.96 813.534   2
   2   8  -7 5135.41 1043.08   5
  -2   8  -7 6651.51 1077.83   1
   2   8  -7 6081.26 839.288   4
  -2  -8   7 5614.91 1124.53   3
   2  -8  -7 5364.67 914.360   1
   2  -8   7 5942.72 1205.58   3
   2   8   7 6910.63 1182.31   4
   2   9   7 1182.39 705.774   4
  -2  -9   7 525.390 383.772   3
   2  -9  -7 1466.96 492.881   1
   2  -9  -7 1396.26 625.000   2
   2   9  -7 1978.69 656.990   5
  -2   9   7 1950.90 763.223   2
  -2   9  -7 2981.15 732.301   1
   2  -9   7 1570.79 682.367   3
   2   9   7 1599.12 411.069   2
   2   9  -7 1284.65 448.946   4
   2  10   7 152249. 3917.23   2
   2 -10  -7 154654. 4749.89   1
   2  10  -7 157824. 4719.84   4
   2 -10   7 168106. 6190.60   3
  -2  10  -7 158360. 5075.15   1
  -2 -10   7 161903. 6199.12   3
  -2  10   7 170676. 6766.76   2
   2  10   7 159795. 5895.39   4
   2  10  -7 170090. 6194.09   5
   2 -10  -7 168320. 6598.37   2
   2  11   7 35559.8 2882.36   4
   2  11  -7 32563.7 2847.85   3
   2  11  -7 38329.1 2453.71   4
  -2  11   7 33468.8 2329.52   3
  -2  11  -7 34362.7 2378.39   1
  -2 -11   7 32361.6 2870.10   3
   2  11   7 33543.7 1894.44   2
   2 -11  -7 35786.1 2297.91   1
   2 -11  -7 34535.5 3047.20   2
   2 -11   7 31485.0 2765.09   3
  -2  11   7 33038.1 3058.94   2
   2  12   7 33021.7 2851.39   4
   2 -12  -7 26443.8 2710.66   2
   2  12  -7 31810.2 2354.33   4
  -2  12  -7 30629.7 2277.29   1
  -2  12   7 25604.6 2107.98   3
  -2 -12   7 32882.8 2977.92   3
   2  12   7 30409.7 1846.72   2
  -2  12  -7 34490.1 2938.68   4
   2 -12  -7 30984.5 2163.13   1
   2 -12   7 31917.3 2835.83   3
   2  13   7 6083.50 1309.62   4
   2  13   7 5051.18 774.287   2
   2  13  -7 5665.07 1071.08   4
  -2 -13   7 3538.94 1001.15   3
   2 -13   7 1843.99 661.363   1
  -2  13   7 5468.73 1018.99   3
  -2  13  -7 5918.15 1100.02   1
   2 -13   7 6858.49 1375.81   3
   2 -13  -7 5820.87 1349.43   2
   2 -13  -7 4642.16 876.436   1
   2 -14   7 3658.50 1036.67   3
  -2 -14  -7 3245.61 668.759   2
   2  14  -7 4089.90 971.988   4
  -2  14   7 2966.21 773.694   3
   2 -14  -7 4120.71 1164.84   2
  -2 -14   7 4992.76 1355.32   3
   2  14   7 4338.98 1126.60   4
   2 -14  -7 4685.40 891.893   1
   2  15   7 61540.1 4271.67   4
   2 -15  -7 51862.0 4115.57   2
   2  15  -7 61427.1 3737.62   4
   2 -15   7 57569.2 4080.42   3
  -2  15   7 54657.7 3453.96   3
   2 -15  -7 60107.2 3125.22   1
  -2 -15   7 57720.2 4280.54   3
  -2 -15  -7 57017.0 2820.36   2
   2 -16   7 1411.11 588.065   1
   2  16  -7 8741.78 1519.79   4
   2 -16  -7 8359.97 1197.53   1
  -2  16   7 7228.33 1302.71   3
   2 -16  -7 6914.19 1617.00   2
  -2 -16   7 7709.26 1684.50   3
   2 -16   7 8678.18 1667.08   3
   2  16   7 8732.89 1735.18   4
  -2 -16  -7 8079.37 1112.95   2
   2 -17   7 587.413 601.804   3
  -2 -17  -7 833.971 442.020   2
   2  17   7-243.717 488.965   4
   2  17  -7 1577.08 831.337   4
   2 -17  -7 374.921 372.627   1
   2 -17  -7 1009.65 638.966   2
  -2 -17   7 930.917 699.584   3
  -2  17   7 1055.82 571.102   3
   2 -17   7 773.370 457.475   1
   2  18   7 100989. 5953.66   4
   2  18  -7 102933. 5386.33   4
   2 -18  -7 90739.0 5724.20   2
  -2 -18   7 91356.5 5925.51   3
   2 -18   7 95527.3 5717.66   3
   2 -18  -7 101317. 4142.92   1
  -2 -18  -7 100350. 4103.47   2
  -2 -19  -7 1542.16 585.738   2
   2  19   7 2169.93 1016.98   4
   2  19  -7 3487.27 1177.48   4
  -2 -19   7 1295.55 934.264   3
   2 -19  -7 2089.85 1055.83   2
   2 -19  -7 1459.55 528.918   1
   2 -19   7 687.927 661.025   3
  -2 -20  -7 14578.6 1626.17   2
   2  20  -7 14348.6 2157.87   4
  -2 -20   7 18202.9 2813.17   3
   2 -20  -7 20711.1 2891.13   2
   2  20   7 18694.8 2758.89   4
   2 -20  -7 16776.3 1746.89   1
   2 -20   7 17686.6 2559.25   3
  -2 -21  -7 4140.63 915.263   2
   2  21   7 5031.28 1548.08   4
   2  21  -7 5409.29 1412.27   4
  -2 -21   7 5256.86 1608.38   3
   2 -21  -7 4679.47 1478.36   2
   2 -21   7 3856.16 1321.29   3
   2 -21  -7 4831.01 975.361   1
  -2 -22  -7 1181.37 579.265   2
   2  22   7 2147.91 1184.87   4
   2  22  -7 28.2215 557.560   4
  -2 -22   7 1199.56 1059.29   3
   2 -22  -7-19.1769 704.975   2
   2 -22   7 642.200 640.533   3
   2  23   7 12353.8 2432.80   4
   2  23  -7 8640.83 1833.56   4
  -2 -23   7 13015.9 2588.97   3
   2 -23  -7 6862.82 1836.63   2
   2 -23   7 9517.30 2029.04   3
   2  24   7 4513.13 1627.70   4
   2  24  -7 4344.38 1495.70   4
  -2 -24   7 5850.17 1894.13   3
   2 -24  -7 4627.99 1561.78   2
   2 -24   7 6140.74 1758.10   3
  -2 -25   7 11304.7 2465.86   3
   2 -25   7 6351.15 1745.22   3
   2 -25  -7 7754.69 1946.03   2
   2  25  -7 7580.04 1871.86   4
   2  25   7 13580.1 2673.59   4
   2  26   7 2007.55 1191.09   4
  -2 -26   7 2360.63 1304.94   3
   2 -26   7 112.120 678.397   3
   2 -26  -7 2849.25 1318.19   2
   2  26  -7 784.668 694.613   4
   2  27   7 17948.6 3228.23   4
   2  27  -7 11174.5 2361.27   4
  -2 -27   7 13727.4 2897.76   3
   2 -27   7 10815.9 2358.51   3
   2 -27  -7 10090.5 2326.09   2
  -2   0  -8 6618.53 1036.11   4
  -2   0   8 5200.96 1011.61   1
  -2   0   8 6432.73 440.579   4
  -2   0   8 6437.14 1080.87   5
   2   0  -8 6680.59 1155.14   1
   2   0   8 5538.43 958.059   4
  -2   1   8 235100. 6773.15   1
  -2   1   8 220952. 3111.08   4
   2   1  -8 244202. 6699.48   1
   2  -1  -8 231239. 6364.56   1
  -2   1   8 240036. 6169.05   5
  -2  -1   8 245037. 5959.14   3
   2  -1   8 229106. 5983.86   4
  -2  -1   8 243632. 7045.42   1
   2   1   8 239728. 6136.92   4
  -2  -1   8 240001. 6305.12   5
   2  -1  -8 248217. 7437.80   2
  -2   1  -8 236861. 6101.63   4
  -2  -1  -8 229645. 6018.56   4
  -2   2   8 30526.0 2449.23   1
   2  -2  -8 32643.5 2391.05   1
  -2   2   8 33432.6 2308.72   5
  -2  -2   8 31604.5 2345.16   5
  -2  -2   8 35117.7 2772.32   2
  -2   2   8 30202.9 1329.93   4
  -2  -2  -8 30007.0 2188.14   4
   2   2   8 30061.3 2194.58   4
  -2  -2   8 31711.5 2220.35   3
  -2  -2   8 34218.1 2690.19   1
  -2   2  -8 30675.3 2208.61   4
   2  -2  -8 32176.4 2697.47   2
   2  -2   8 33605.8 2284.56   4
   2   2  -8 28771.7 2376.11   1
  -2   2  -8 30692.9 2562.58   1
  -2  -3   8 662.885 464.289   1
  -2  -3   8-107.519 337.629   3
  -2  -3   8-561.462 435.435   2
  -2   3  -8-395.205 593.799   1
  -2   3   8 99.4875 300.610   1
   2   3  -8 598.384 522.059   1
   2  -3  -8-571.698 531.752   2
   2  -3   8-17.6357 430.314   4
   2   3  -8 207.362 125.203   4
  -2  -3  -8 298.595 297.581   4
  -2  -3   8 311.797 316.013   5
   2   3   8 418.041 383.527   4
  -2   3   8 85.7737 182.116   4
  -2   3  -8-59.2662 279.475   4
   2  -3  -8 398.358 491.477   1
  -2  -4   8 135912. 4995.76   5
   2  -4  -8 125536. 4569.93   1
  -2   4  -8 119988. 4929.27   1
   2  -4   8 128539. 4628.35   4
  -2   4  -8 124548. 4532.24   4
   2   4  -8 126321. 2481.56   4
  -2   4   8 124117. 3371.28   4
  -2   4   8 126265. 4876.62   1
   2   4   8 125404. 4114.86   2
   2   4   8 125447. 4603.18   4
  -2  -4   8 124864. 5231.20   2
  -2  -4   8 126955. 4712.98   3
   2  -4  -8 130551. 5497.00   2
   2   5  -8 1847.70 361.283   4
   2   5   8 1573.63 505.224   4
   2  -5   8 2234.69 620.204   4
   2  -5  -8 1103.88 597.444   2
  -2  -5  -8 81.7494 204.369   4
   2  -5  -8 1599.14 600.947   1
   2   5   8 1875.04 532.270   2
  -2   5  -8 768.359 544.516   1
  -2  -5   8 1635.57 644.203   2
  -2  -5   8 945.063 526.728   3
  -2   5   8 2038.11 496.767   4
  -2  -5   8 1819.00 690.230   5
  -2   5  -8 1539.48 548.453   4
   2   6  -8 74214.9 3876.93   5
  -2  -6  -8 11743.1 1479.80   4
   2  -6  -8 74433.1 3521.31   1
  -2  -6   8 80457.2 3968.03   3
  -2   6  -8 12885.2 1524.62   4
   2  -6  -8 77083.4 4329.25   2
  -2   6  -8 75221.4 3790.19   1
  -2  -6   8 75656.6 4101.05   2
   2   6   8 78409.2 3790.80   4
   2   6   8 71744.2 3031.02   2
   2   6  -8 77581.3 2410.87   4
   2   7  -8 112078. 3146.34   4
  -2   7  -8 115499. 4668.19   1
  -2  -7   8 103836. 4653.74   3
   2  -7  -8 109097. 4241.91   1
   2   7  -8 108879. 4820.91   5
   2   7   8 105949. 4482.93   4
   2  -7  -8 110850. 5243.68   2
   2   7   8 107751. 3634.71   2
   2   8  -8 202900. 6696.26   5
  -2   8   8 206242. 7351.29   2
  -2  -8   8 191298. 6549.36   3
   2  -8  -8 188278. 5571.03   1
   2  -8   8 186437. 6613.93   3
  -2   8  -8 194027. 6002.82   1
   2   8   8 194264. 6241.58   4
   2   8   8 194818. 4849.54   2
   2  -8  -8 196849. 7096.69   2
   2   8  -8 193206. 4442.95   4
   2  -9  -8 539.186 536.766   2
  -2   9  -8-6.12766 408.794   1
   2   9   8 219.313 215.934   2
   2   9   8 548.808 434.658   4
  -2  -9   8-10.4161 428.863   3
   2  -9  -8 416.249 445.377   1
  -2   9   8 493.174 459.607   2
   2  -9   8 87.7441 484.013   3
   2   9  -8 262.107 274.538   4
   2  10  -8 106313. 3750.28   4
   2 -10   8 110956. 5280.64   3
  -2  10  -8 101595. 4331.51   1
  -2 -10   8 100780. 5015.47   3
   2 -10  -8 101938. 4153.49   1
   2  10   8 94878.7 3452.66   2
   2  10  -8 109566. 5221.78   3
   2 -10  -8 107752. 5436.68   2
   2  10   8 103318. 4813.54   4
  -2  11  -8 119.467 359.643   1
   2  11   8 302.521 423.017   4
   2  11  -8-168.855 318.951   4
   2 -11  -8-94.8300 374.270   1
   2 -11  -8 65.8590 663.724   2
  -2 -11   8 276.834 441.559   3
   2  11   8 495.953 313.855   2
  -2  11  -8 618.678 508.031   4
   2 -11   8-358.669 621.994   3
   2 -12  -8 12374.5 1492.16   1
   2  12   8 12297.8 1800.67   4
   2  12   8 12942.2 1308.56   2
  -2  12   8 8966.15 1296.17   3
  -2  12  -8 14010.4 1642.16   1
   2 -12  -8 13355.9 2024.88   2
  -2 -12   8 14539.3 2078.91   3
   2  12  -8 13767.4 1525.63   4
  -2  12  -8 13855.1 1863.69   4
   2 -12   8 12862.6 1865.02   3
   2 -13  -8 98982.5 4214.41   1
   2  13  -8 112406. 4524.00   4
  -2  13  -8 99129.9 4361.67   1
  -2  13   8 98382.9 4404.01   3
   2  13   8 98417.9 5143.17   4
  -2 -13   8 94390.7 5324.73   3
   2 -13   8 93332.6 5138.07   3
   2 -13  -8 102441. 5583.65   2
   2  13   8 97071.7 3613.08   2
   2  14   8 46585.1 3619.27   4
   2  14  -8 55563.4 3342.46   4
  -2  14  -8 46542.4 3051.59   1
   2 -14  -8 50891.4 3030.38   1
   2 -14   8 46002.0 3674.62   3
  -2  14   8 45669.0 3118.52   3
   2 -14  -8 46351.5 3847.51   2
  -2 -14   8 52989.9 4086.81   3
   2  14   8 45314.9 2502.06   2
   2  15   8 3876.41 1205.69   4
   2  15  -8 2660.35 845.478   4
   2 -15  -8 2785.89 1092.69   2
  -2 -15   8 5047.63 1392.56   3
  -2  15   8 4236.76 1010.58   3
   2 -15   8 2897.69 1030.90   3
   2 -15  -8 4456.87 946.222   1
  -2 -15  -8 2828.80 696.440   2
   2 -16  -8 54553.1 4390.19   2
   2  16  -8 57904.2 3733.33   4
  -2  16   8 54715.1 3646.31   3
   2 -16  -8 56090.1 3258.87   1
   2  16   8 50580.4 4035.99   4
   2 -16   8 47277.4 3905.62   3
  -2 -16  -8 57880.5 3064.19   2
  -2 -16   8 54846.6 4376.87   3
   2 -17  -8 976.485 571.092   1
   2  17  -8 2339.27 899.264   4
   2 -17  -8 768.058 703.595   2
  -2  17   8 1013.09 523.186   3
  -2 -17   8 148.170 533.214   3
  -2 -17  -8 1091.64 498.076   2
   2 -17   8 2066.94 1022.10   3
   2  17   8 488.735 614.067   4
   2  18   8 71250.5 5083.50   4
   2 -18  -8 65653.7 5019.18   2
   2  18  -8 65975.2 4285.99   4
  -2 -18   8 69115.1 5245.51   3
   2 -18  -8 73822.0 3792.87   1
   2 -18   8 69423.7 4981.45   3
  -2 -18  -8 70301.7 3540.55   2
   2  19   8 19157.5 2715.31   4
   2  19  -8 19282.5 2398.06   4
   2 -19  -8 20143.4 2835.71   2
  -2 -19   8 21812.8 3031.96   3
   2 -19  -8 21674.4 2067.39   1
   2 -19   8 18273.2 2647.43   3
  -2 -19  -8 20678.5 1981.96   2
   2  20   8 91366.0 6048.31   4
   2  20  -8 104028. 5741.62   4
   2 -20  -8 93926.6 6210.29   2
  -2 -20   8 92925.6 6393.00   3
   2 -20   8 91439.6 5987.22   3
   2 -20  -8 99090.7 4464.57   1
  -2 -20  -8 97214.2 4342.26   2
   2  21  -8 21076.8 2681.11   4
   2 -21  -8 25361.5 3326.99   2
   2  21   8 24074.5 3214.69   4
  -2 -21   8 23536.6 3386.48   3
   2 -21  -8 26513.3 2326.89   1
   2 -21   8 16189.8 2604.47   3
  -2 -21  -8 23987.9 2219.15   2
   2 -22  -8 58142.9 5072.10   2
   2  22  -8 61731.7 4689.55   4
  -2 -22   8 52768.2 5118.92   3
   2 -22   8 54864.4 4857.50   3
   2  22   8 62272.1 5277.54   4
   2  23  -8 1225.27 759.775   4
  -2 -23   8-221.712 801.601   3
   2 -23  -8-799.534 789.228   2
   2 -23   8 1223.32 869.104   3
   2  23   8 300.971 826.381   4
   2  24   8 17693.8 2984.39   4
   2  24  -8 15939.7 2542.10   4
  -2 -24   8 21254.4 3425.48   3
   2 -24  -8 18121.9 3010.11   2
   2 -24   8 17953.5 2896.53   3
   2  25   8 3496.87 1676.50   4
   2  25  -8 2381.08 1058.80   4
  -2 -25   8 3214.43 1265.84   3
   2 -25  -8 2152.97 1218.24   2
   2 -25   8 2353.20 1296.61   3
   2  26   8 10862.5 2430.80   4
   2  26  -8 10803.6 2246.74   4
  -2 -26   8 9205.66 2534.07   3
   2 -26  -8 9968.87 2301.72   2
   2 -26   8 8399.08 2152.47   3
   2  27   8 30745.4 4175.59   4
   2  27  -8 22537.3 3256.13   4
  -2 -27   8 25084.1 3961.62   3
   2 -27  -8 25501.1 3660.87   2
   2 -27   8 27462.1 3868.03   3
  -2   0  -9 20.2652 249.137   4
  -2   0   9 88.2625 384.980   1
  -2   0   9-92.1059 364.548   5
   2   0  -9-227.296 369.674   1
   2   0   9-525.052 415.917   4
  -2   1   9 24048.7 2310.55   1
   2  -1  -9 18425.6 1923.35   1
  -2   1   9 21129.5 1909.59   5
  -2   1  -9 20644.5 2256.61   1
   2  -1   9 20110.3 1819.52   4
   2   1  -9 17947.2 1925.60   1
  -2  -1   9 21118.4 1951.59   5
   2   1   9 21799.7 1898.61   4
  -2  -1   9 23615.7 2005.03   3
  -2   1  -9 21317.0 1888.98   4
  -2  -1   9 22413.4 2262.00   1
  -2  -1  -9 21306.1 1873.68   4
  -2  -2   9-39.4059 349.420   1
  -2  -2   9 404.033 433.489   2
  -2  -2  -9 157.030 289.627   4
  -2   2   9 956.973 467.394   1
  -2   2  -9-133.125 459.422   1
   2   2  -9 657.238 528.703   1
  -2   2   9-100.753 297.421   5
   2  -2  -9 231.165 418.842   2
   2  -2  -9-97.7362 373.064   1
   2  -2   9 498.144 396.192   4
  -2  -2   9 521.876 412.904   5
  -2  -2   9 291.870 338.346   3
  -2   2   9 530.146 172.117   4
   2   2   9 623.774 465.316   4
  -2   2  -9 260.578 278.537   4
   2   3  -9 65493.4 3790.76   1
   2  -3   9 69291.6 3432.56   4
   2  -3  -9 64214.5 3508.47   1
  -2   3   9 67303.4 2111.39   4
  -2   3   9 64170.2 3248.77   5
  -2  -3   9 67681.1 3590.95   5
  -2   3   9 72686.1 3951.21   1
   2  -3  -9 72996.6 4287.99   2
  -2  -3   9 72769.6 4146.48   1
   2   3   9 69883.5 3462.93   4
  -2   3  -9 64328.3 3347.34   4
  -2  -3   9 72132.9 3649.27   3
  -2  -3   9 71897.1 4168.59   2
  -2   3  -9 68966.4 3993.04   1
   2   4   9 18391.5 1795.70   4
  -2   4   9 18127.3 1978.02   1
  -2  -4   9 15760.7 1768.52   3
  -2   4   9 16891.9 1678.08   5
   2   4  -9 12768.5 1723.80   1
  -2   4  -9 15453.8 1623.07   4
  -2   4  -9 17144.2 1994.87   1
   2  -4  -9 17493.0 1839.50   1
  -2  -4   9 19829.4 1989.17   5
   2  -4   9 17276.5 1736.89   4
  -2   4   9 17617.6 1236.19   4
   2   4   9 15726.7 1576.89   2
   2  -4  -9 17601.7 2153.41   2
  -2  -4   9 18077.6 2116.65   2
   2  -5  -9 10874.7 1694.73   2
  -2  -5  -9 280.913 243.554   4
   2  -5   9 8784.63 1309.66   4
   2  -5  -9 7457.56 1255.15   1
  -2   5  -9 9968.50 1551.80   1
   2   5  -9 9517.76 683.481   4
  -2  -5   9 9092.25 1420.00   5
   2   5   9 7610.39 1090.53   2
  -2  -5   9 8536.21 1365.94   3
  -2   5   9 8984.56 996.948   4
  -2   5  -9 1369.04 552.222   4
  -2  -5   9 10564.4 1624.61   2
   2   5   9 9595.20 1373.50   4
   2  -6  -9-139.972 468.749   2
   2   6   9 186.938 244.118   2
  -2  -6   9-32.7954 424.389   5
   2   6  -9 224.271 199.380   4
  -2   6  -9 713.727 636.375   1
  -2  -6  -9 6.60093 73.5328   5
  -2  -6   9 54.1934 343.562   3
   2  -6  -9 217.844 479.833   1
   2   6   9 71.0417 378.727   4
  -2   6  -9-45.4761 112.464   4
   2   6  -9 283.614 437.284   5
  -2  -6   9-237.253 354.076   2
   2   7   9 190.057 289.340   4
   2   7  -9 386.515 237.956   4
   2  -7  -9 107.304 481.863   2
   2   7   9 57.3311 217.580   2
  -2  -7   9 345.837 420.166   3
  -2   7  -9 297.605 296.324   4
   2  -7  -9 552.053 440.194   1
   2   7  -9 97.3610 440.907   5
  -2  -7   9-351.528 656.539   5
  -2   7   9 12.4611 388.779   2
  -2   7  -9-895.129 548.335   1
   2   8   9 8902.61 1411.99   4
   2  -8  -9 10004.0 1696.31   2
   2   8   9 9387.02 1184.74   2
  -2  -8   9 11243.3 1684.14   3
  -2   8  -9 11949.2 1589.98   1
   2  -8  -9 6922.21 1201.85   1
   2   8  -9 10177.5 1000.96   4
  -2  -8   9 10210.0 1546.41   5
   2  -8   9 9127.85 1608.69   3
   2   9   9 20154.3 1714.97   2
   2   9  -9 18148.8 1436.43   4
  -2  -9   9 19844.4 2269.09   3
  -2   9  -9 21871.2 2147.03   1
   2  -9  -9 25078.5 2185.26   1
   2  -9   9 21694.9 2424.65   3
   2  -9  -9 23300.8 2605.57   2
   2   9   9 21029.2 2171.57   4
   2  10   9 4547.00 1125.22   4
   2  10  -9 4972.06 817.052   4
   2 -10  -9 3504.93 1104.03   2
   2 -10   9 6572.82 1378.11   3
  -2 -10   9 6852.94 1407.11   3
   2 -10  -9 5100.20 1022.86   1
   2  10   9 5434.61 877.938   2
  -2  10  -9 5317.75 1091.46   1
   2  11   9 7714.22 1426.62   4
   2  11  -9 5286.16 888.515   4
   2 -11  -9 5433.25 1344.53   2
   2 -11  -9 5858.55 1108.74   1
   2 -11   9 6259.82 1391.85   3
  -2 -11   9 7830.95 1532.40   3
   2  11   9 7559.48 1085.16   2
  -2  11  -9 6271.48 1244.62   4
  -2  11  -9 5784.16 1130.46   1
   2  12   9 36402.3 3091.53   4
   2  12  -9 36332.9 2404.46   4
  -2  12  -9 31028.6 2592.65   1
   2 -12   9 35110.5 3197.26   3
  -2 -12   9 34949.0 3223.95   3
   2  12   9 34836.3 2252.92   2
  -2  12  -9 35417.6 2973.96   4
   2 -12  -9 35383.9 2661.36   1
   2 -12  -9 32600.5 3191.13   2
   2  13   9 4304.18 1224.80   4
   2  13  -9 3115.96 770.325   4
  -2  13   9 3826.33 891.555   3
   2 -13  -9 3280.00 1192.95   2
  -2 -13   9 811.582 633.897   3
   2 -13   9 3214.93 1054.40   3
  -2  13  -9 2672.93 803.281   1
   2 -13  -9 2768.58 815.688   1
   2  13   9 4356.23 825.598   2
   2  14   9-513.950 566.840   4
   2  14  -9-158.643 326.427   4
   2 -14  -9 244.755 561.831   2
  -2  14   9 297.208 350.802   3
  -2  14  -9 99.6097 334.949   1
   2  14   9 425.351 334.126   2
   2 -14  -9 491.418 593.333   1
  -2 -14   9 1278.01 840.106   3
   2 -14   9 83.3478 552.814   3
   2  15   9 80.2909 321.439   2
  -2 -15   9 1564.80 922.103   3
   2  15  -9 286.289 326.667   4
   2 -15  -9 1690.26 939.745   2
  -2  15   9 754.174 506.297   3
   2 -15  -9 1507.73 614.992   1
   2 -15   9 724.076 809.907   3
   2  15   9 926.950 780.827   4
   2  16   9 56401.0 4303.17   4
   2 -16   9 59164.6 3931.02   1
   2  16  -9 53828.4 3533.08   4
  -2  16   9 52112.8 3652.85   3
  -2 -16   9 53735.8 4449.06   3
   2 -16   9 48810.2 4094.23   3
   2 -16  -9 47502.0 4146.76   2
   2 -16  -9 49941.3 3251.75   1
   2 -17   9 21082.0 2390.50   1
   2  17  -9 18991.8 2214.39   4
   2 -17   9 20921.6 2758.28   3
   2 -17  -9 21498.6 2146.86   1
  -2 -17   9 23499.2 3049.05   3
   2 -17  -9 15921.6 2474.12   2
   2  17   9 25045.7 2986.92   4
   2  18   9 7632.90 1747.11   4
   2  18  -9 8370.39 1512.27   4
   2 -18  -9 5419.14 1489.76   2
  -2 -18   9 5603.84 1551.52   3
   2 -18   9 7619.94 1759.69   3
  -2 -18  -9 7533.58 1256.78   2
   2 -18  -9 6304.23 1231.74   1
   2  19   9 6739.53 1685.92   4
   2  19  -9 7912.94 1506.98   4
   2 -19  -9 8316.72 1930.63   2
  -2 -19   9 7416.36 1866.23   3
   2 -19   9 9511.68 1985.56   3
   2 -19  -9 9422.12 1461.42   1
  -2 -19  -9 8399.06 1320.40   2
   2  20   9 12326.2 2374.85   4
   2  20  -9 8014.82 1577.46   4
  -2 -20   9 8808.21 2064.55   3
  -2 -20  -9 8895.10 1404.69   2
   2 -20   9 9515.96 2040.71   3
   2 -20  -9 7128.77 1824.16   2
   2 -20  -9 10609.3 1539.61   1
   2  21   9 40471.0 4201.98   4
   2 -21  -9 32159.2 3790.79   2
  -2 -21   9 47030.6 4735.75   3
   2 -21  -9 40696.7 3006.72   1
   2 -21   9 34052.4 3823.04   3
   2  21  -9 39472.3 3585.05   4
   2  22  -9 4142.50 1262.60   4
   2 -22  -9 3283.32 1315.09   2
  -2 -22   9 2687.77 1235.79   3
   2  22   9 2752.60 1269.85   4
   2 -22   9 2076.18 1119.25   3
   2  23   9 22317.3 3310.98   4
   2  23  -9 20670.2 2769.84   4
   2 -23  -9 13972.2 2637.33   2
  -2 -23   9 23860.8 3578.22   3
   2 -23   9 23837.0 3359.35   3
  -2 -24   9 21352.3 3480.01   3
   2  24   9 19753.2 3162.87   4
   2  24  -9 24674.8 3140.82   4
   2 -24  -9 18734.4 3085.45   2
   2 -24   9 20492.9 3189.28   3
   2  25   9-738.407 893.257   4
   2  25  -9 3774.25 1355.24   4
   2 -25  -9 754.509 806.417   2
  -2 -25   9 2330.29 1311.78   3
   2 -25   9 1668.87 941.074   3
   2  26  -9 2288.29 1094.43   4
   2  26   9 1883.92 1236.47   4
   2 -26  -9 2248.57 1250.58   2
  -2 -26   9 3241.00 1576.56   3
   2 -26   9 2858.27 1134.07   3
  -2   0  10 19943.2 2243.22   1
  -2   0  10 24809.6 2166.52   5
   2   0 -10 23762.7 2311.19   1
   2   0  10 21793.3 1932.00   4
  -2   0 -10 18985.2 1804.47   4
  -2   0 -10 21603.2 2453.09   1
   2   1 -10 30859.0 2653.16   1
   2  -1 -10 34667.2 2769.81   1
  -2  -1  10 36026.2 3053.97   1
  -2   1  10 30645.5 2776.93   1
  -2  -1  10 35386.7 2613.48   3
   2  -1  10 34597.7 2455.50   4
   2   1  10 33898.8 2439.53   4
  -2   1  10 35137.4 2536.70   5
  -2  -1  10 32862.7 2515.00   5
  -2   1 -10 29573.9 2253.94   4
  -2   1 -10 34691.5 3060.25   1
  -2   2  10 88073.8 1541.49   4
  -2  -2  10 91139.6 4254.27   5
  -2   2  10 95760.0 4837.26   1
   2   2 -10 90633.6 4559.55   1
   2  -2 -10 84582.0 4290.97   1
   2   2  10 93354.3 4039.48   4
  -2   2 -10 93838.5 4951.11   1
  -2  -2  10 89236.2 4217.71   3
  -2   2  10 87515.9 3940.52   5
   2  -2  10 95936.6 4098.32   4
  -2   2  10 81749.7 1536.14   4
  -2   2 -10 80105.6 3733.84   4
  -2  -2  10 99496.2 5090.98   1
  -2  -2  10 98117.2 5114.02   2
  -2  -3  10 1121.34 660.080   1
  -2   3 -10 1474.67 714.142   1
   2  -3 -10 1238.99 693.038   1
  -2   3  10 1296.28 286.519   4
  -2  -3  10 1506.57 677.810   2
   2   3 -10 1295.81 734.099   1
  -2  -3 -10 38.0333 267.537   4
   2  -3 -10 1210.94 730.504   2
  -2  -3  10 807.801 551.952   5
  -2   3  10 724.828 517.222   1
   2  -3  10 963.581 529.893   4
  -2  -3  10 894.339 583.552   3
  -2   3  10 2145.10 708.312   5
  -2   3 -10 459.470 221.624   4
   2   3  10 217.468 363.465   4
  -2   4  10 28482.4 1489.11   4
  -2  -4 -10 5666.97 1031.47   4
  -2   4 -10 30503.7 2806.80   1
   2  -4  10 34651.2 2523.79   4
   2  -4 -10 30692.6 2575.79   1
  -2  -4  10 30783.4 2575.26   5
  -2  -4  10 33749.0 3015.20   2
  -2   4  10 35323.1 2461.33   5
  -2  -4  10 33420.3 2692.90   3
   2   4  10 27659.7 2276.12   4
   2  -4 -10 33370.5 3049.69   2
  -2   4 -10 1270.60 469.922   4
   2   4 -10 28074.2 2626.75   1
   2   4  10 29374.7 2308.92   2
   2  -5 -10 11355.5 1808.56   2
   2   5  10 9011.29 1278.71   2
   2   5 -10 9559.80 1567.50   1
  -2  -5  10 10209.6 1532.51   5
   2  -5 -10 9522.32 1451.48   1
  -2   5  10 9816.35 1317.88   5
  -2   5 -10 9778.26 1617.42   1
  -2  -5 -10 9414.24 763.480   5
   2  -5  10 7786.18 1263.77   4
  -2   5  10 11419.2 1086.37   4
  -2  -5  10 11483.1 1645.92   3
   2   5  10 7994.75 1252.62   4
   2   6  10 265434. 7267.49   4
  -2  -6 -10 265168. 3275.28   5
  -2  -6  10 268963. 7785.89   5
  -2   6  10 275535. 6783.23   5
   2   6  10 259042. 6692.75   2
   2  -6 -10 277597. 7657.65   1
  -2   6 -10 275333. 8182.52   1
   2   6 -10 267199. 3585.33   4
   2  -6 -10 278585. 8953.61   2
  -2  -6  10 265141. 7917.79   3
  -2  -7  10 22811.9 2401.23   3
  -2  -7  10 23403.0 2397.75   5
   2   7  10 22110.5 2164.05   4
   2   7  10 20436.7 1872.17   2
   2  -7 -10 24359.7 2307.16   1
   2   7 -10 25636.6 1333.93   4
  -2   7 -10 25201.0 2492.74   1
   2  -7 -10 26185.2 2806.42   2
   2  -8 -10 87392.1 5105.59   2
  -2   8 -10 83730.4 4447.50   1
  -2  -8  10 91984.9 4912.22   3
  -2  -8  10 80072.7 4420.79   5
   2  -8 -10 86696.5 4290.56   1
   2   8  10 83276.2 3741.05   2
   2   8  10 82500.0 4236.38   4
   2   8 -10 88751.0 2740.99   4
   2   9 -10 9284.48 997.180   4
   2   9  10 8138.00 1391.05   4
   2  -9 -10 8436.19 1665.78   2
   2   9  10 6318.98 1043.53   2
   2  -9  10 7490.33 1482.67   3
  -2  -9  10 8042.58 1546.08   3
   2  -9 -10 7440.62 1303.25   1
  -2   9 -10 9001.63 1475.81   1
   2  10 -10 60316.5 2688.79   4
  -2  10 -10 57635.8 3716.00   1
   2 -10  10 49778.2 3853.66   3
   2 -10 -10 56225.8 3489.28   1
  -2 -10  10 55745.1 3995.55   3
   2 -10 -10 55321.6 4161.89   2
   2  10  10 53887.5 3622.33   4
   2  10  10 59339.8 3121.91   2
   2 -11 -10 14600.4 1789.56   1
   2  11 -10 17450.2 1540.59   4
   2  11  10 13503.1 1870.59   4
  -2 -11  10 13562.8 2042.58   3
   2  11  10 14729.4 1568.37   2
  -2  11 -10 18100.8 2094.16   4
   2 -11 -10 15084.4 2234.61   2
   2 -11  10 15748.7 2234.34   3
  -2  11 -10 15540.5 1926.35   1
   2  12 -10 48367.4 2702.50   4
  -2  12 -10 42727.2 3207.59   1
   2  12  10 44838.1 2747.49   2
  -2 -12  10 46870.8 3871.27   3
   2 -12 -10 44421.2 3148.64   1
   2 -12  10 48754.2 3904.82   3
   2 -12 -10 47217.3 3954.88   2
   2  12  10 45313.3 3491.85   4
   2  13  10 34970.0 3148.46   4
   2  13 -10 38650.2 2554.25   4
  -2 -13  10 40060.2 3645.11   3
   2  13  10 35088.4 2453.94   2
   2 -13 -10 33004.8 3383.16   2
  -2  13 -10 36666.4 2987.40   1
   2 -13  10 37883.0 3497.41   3
   2 -13 -10 30365.2 2625.60   1
   2  14  10 4555.65 1242.28   4
   2  14 -10 5279.52 1052.04   4
   2 -14 -10 4265.09 1262.51   2
  -2  14  10 4162.14 1013.67   3
   2 -14 -10 2883.71 847.931   1
  -2  14 -10 4747.74 1134.51   1
   2 -14  10 4723.10 1361.09   3
   2  14  10 3174.02 778.229   2
  -2 -14  10 4795.83 1390.60   3
   2  15 -10 25082.9 2271.35   4
  -2  15 -10 26150.8 2575.71   1
   2 -15 -10 21996.0 2883.69   2
  -2  15  10 22161.5 2375.39   3
   2 -15 -10 24857.1 2401.19   1
   2 -15  10 20636.7 2727.61   3
   2  15  10 28658.2 3066.21   4
  -2 -15  10 23554.8 2961.43   3
   2  16  10 35197.5 3477.41   4
   2 -16 -10 37072.2 2957.52   1
   2  16 -10 35280.5 2815.76   4
  -2 -16  10 27182.7 3274.28   3
   2 -16  10 32665.1 3438.76   3
   2 -16 -10 33622.4 3585.60   2
   2  17 -10 2448.29 882.263   4
   2 -17  10 1531.81 845.367   3
   2  17  10 3829.84 1259.62   4
   2 -17 -10 2333.39 1041.33   2
   2 -17 -10 3018.92 937.678   1
  -2 -17  10 4511.11 1446.50   3
   2  18  10 38257.8 3808.89   4
   2  18 -10 40882.8 3290.21   4
   2 -18 -10 36639.1 3880.06   2
   2 -18 -10 40633.3 3099.14   1
  -2 -18  10 40492.0 4153.27   3
   2 -18  10 37694.6 3874.73   3
   2  19  10 674.551 842.175   4
   2  19 -10 3000.10 982.572   4
   2 -19 -10 2944.52 1248.36   2
  -2 -19  10 2284.74 1228.91   3
   2 -19  10 1704.89 991.133   3
   2 -19 -10 1996.37 785.870   1
   2 -20 -10 56975.7 5021.48   2
   2  20 -10 51268.6 3924.41   4
  -2 -20  10 56122.7 5115.67   3
   2 -20  10 56739.1 4942.49   3
   2 -20 -10 60927.9 3844.66   1
   2  20  10 55162.9 4820.91   4
   2  21  10 10092.0 2200.08   4
   2  21 -10 7567.91 1571.55   4
   2 -21 -10 9849.02 2135.14   2
  -2 -21  10 11217.7 2457.98   3
   2 -21 -10 9114.03 1483.79   1
   2 -21  10 9322.76 2082.60   3
   2  22  10 18167.3 2944.13   4
   2  22 -10 20216.7 2667.38   4
   2 -22 -10 15833.6 2760.77   2
  -2 -22  10 16856.9 2978.28   3
   2 -22  10 15722.6 2719.49   3
   2  23  10 691.836 713.954   4
   2  23 -10 458.145 465.845   4
   2 -23 -10-497.221 758.987   2
  -2 -23  10-47.8674 618.780   3
   2 -23  10 124.924 689.589   3
   2  24  10 25654.6 3629.34   4
   2 -24 -10 24534.8 3549.41   2
  -2 -24  10 20469.8 3378.17   3
   2  24 -10 26524.1 3211.52   4
   2 -24  10 20798.3 3244.64   3
   2  25 -10 2228.76 1082.87   4
   2 -25 -10 3031.81 1365.33   2
   2  25  10 5453.56 1802.39   4
  -2 -25  10 3700.02 1662.02   3
   2 -25  10 2633.71 1324.57   3
  -2   0 -11 293.195 262.038   4
  -2   0 -11-568.820 879.150   1
  -2   0  11 436.520 466.736   5
   2   0  11-138.751 462.440   4
   2   0 -11-794.215 586.288   1
  -2  -1  11 31824.2 2550.92   5
   2   1 -11 32538.3 2843.46   1
   2  -1 -11 32169.6 2793.58   1
  -2  -1 -11 28125.3 2956.77   1
  -2   1  11 30239.4 2904.97   1
  -2   1  11 32381.4 2513.00   5
  -2   1 -11 33881.9 3173.33   1
   2  -1  11 29656.2 2324.83   4
   2   1  11 25974.6 2194.64   4
  -2  -1  11 34233.4 2724.90   3
  -2   2 -11 79.2215 279.187   4
  -2  -2 -11 16.4023 154.430   4
  -2   2  11 6957.00 1170.81   5
  -2   2  11 6762.51 1398.90   1
  -2   2 -11 8330.20 1653.97   1
   2  -2 -11 7206.47 1370.97   1
   2  -2  11 9883.81 1397.47   4
   2   2 -11 8172.96 1456.18   1
  -2  -2  11 7944.51 1351.33   5
  -2  -2  11 8493.47 1414.24   3
   2   2  11 6059.40 1103.90   4
  -2   3  11 39888.2 3294.82   1
  -2   3  11 35595.3 1119.76   4
   2   3 -11 40888.1 3251.33   1
  -2   3 -11 39421.3 3333.75   1
   2  -3 -11 37139.9 2979.72   1
  -2   3  11 41988.2 2782.15   5
  -2  -3  11 41322.2 3004.74   5
   2  -3  11 38227.6 2694.03   4
  -2   3  11 33991.8 1149.00   4
   2   3  11 34337.3 2544.91   4
  -2  -3  11 36558.0 2885.23   3
   2  -4 -11-143.405 417.944   2
  -2   4 -11 127.503 534.662   1
   2  -4 -11-106.972 455.412   1
   2  -4  11 331.888 483.915   4
   2   4  11-143.784 358.347   4
   2   4 -11 127.679 579.866   1
  -2  -4 -11-69.7673 147.051   5
  -2   4  11-15.1222 96.6060   4
  -2   4  11-68.3728 312.553   5
  -2  -4  11 47.5489 419.525   5
  -2  -4  11-200.016 680.012   3
  -2   4 -11-10.4895 121.466   4
   2   4  11 53.4619 243.175   2
   2   5  11 3098.08 824.355   2
   2  -5 -11 20925.7 2231.70   1
  -2  -5 -11 21649.7 1215.54   5
  -2  -5  11 24251.5 2398.91   5
  -2  -5  11 17099.9 2076.54   3
  -2   5  11 20645.8 1380.59   4
  -2   5  11 22930.5 2032.07   5
   2   5  11 22253.9 2129.80   4
   2   5 -11 24075.7 2575.36   1
   2  -5 -11 23604.5 2697.01   2
  -2   5 -11 4582.67 953.956   4
  -2   5 -11 23688.1 2560.24   1
  -2  -6  11 3160.63 931.990   5
  -2   6 -11 1667.26 683.736   1
   2  -6 -11 3957.11 993.476   1
  -2   6  11 2834.19 743.876   5
  -2  -6 -11 2584.72 350.536   5
  -2  -6  11 2247.42 876.557   3
   2   6  11 2970.13 896.461   4
   2  -6 -11 2754.84 1024.05   2
   2   7  11 12610.5 1716.86   4
   2  -7 -11 12335.1 2012.70   2
   2  -7 -11 9901.85 1568.10   1
  -2   7  11 11503.5 1443.78   5
  -2  -7  11 11552.9 1741.95   5
  -2   7 -11 11844.2 1800.80   1
   2   7 -11 10195.3 710.350   4
  -2  -7  11 9963.51 1687.14   3
   2  -8 -11 3736.61 1115.49   1
   2   8  11 3196.26 930.478   4
   2  -8 -11 4457.95 1248.26   2
   2   8 -11 4013.30 545.550   4
  -2   8 -11 3323.37 1050.84   1
  -2  -8  11 2100.00 905.411   3
  -2   8  11 5030.01 967.444   5
   2  -9 -11 1054.56 749.038   2
   2   9 -11 1470.42 393.777   4
  -2  -9  11 782.326 632.738   3
   2   9  11 326.138 285.984   2
  -2   9 -11 1324.41 713.207   1
   2  -9  11 2310.43 1033.09   3
   2   9  11 866.979 552.756   4
   2  -9 -11 689.445 469.696   1
   2  10  11 15685.6 2006.89   4
  -2  10 -11 12209.3 1829.81   1
  -2 -10  11 13189.7 2055.13   3
   2 -10 -11 15066.6 2272.45   2
  -2  10 -11 16099.3 1951.91   4
   2 -10 -11 13880.1 1845.03   1
   2 -10  11 17662.1 2384.39   3
   2  10 -11 16104.1 1318.22   4
   2 -11 -11 35301.2 2943.53   1
   2  11 -11 35720.6 2122.72   4
  -2  11 -11 36304.9 3095.53   1
   2 -11 -11 28477.7 3155.46   2
  -2 -11  11 35604.1 3394.70   3
   2 -11  11 37108.2 3487.75   3
   2  11  11 38297.7 3158.65   4
  -2  11 -11 32918.7 2842.64   4
   2  12  11-1076.39 681.332   4
   2  12  11 222.776 250.870   2
   2 -12 -11-47.0935 524.786   2
   2  12 -11-200.874 294.459   4
  -2  12 -11 255.519 518.741   1
  -2 -12  11 289.110 602.614   3
   2 -12 -11 602.190 532.466   1
   2 -12  11-360.086 606.598   3
   2  13 -11 11364.7 1388.77   4
   2  13  11 13158.9 2032.13   4
   2 -13 -11 9543.93 1946.24   2
   2 -13 -11 9680.76 1560.43   1
  -2 -13  11 8184.59 1749.18   3
  -2  13 -11 8127.49 1610.98   1
   2 -13  11 12133.6 2134.23   3
   2  14  11 11460.9 1930.95   4
   2 -14 -11 10701.2 2045.93   2
   2  14 -11 8567.39 1287.71   4
   2 -14 -11 11499.2 1729.91   1
   2 -14  11 10544.3 2002.77   3
  -2  14 -11 10289.5 1688.56   1
  -2 -14  11 8744.52 1890.07   3
   2  15 -11 69459.9 3722.74   4
   2  15  11 50139.2 3144.11   2
   2  15  11 64689.5 4573.20   4
  -2 -15  11 59365.4 4770.44   3
  -2  15 -11 58309.1 3996.46   1
   2 -15  11 62209.4 4830.67   3
   2 -15 -11 60605.5 4843.80   2
   2 -15 -11 60873.3 3943.81   1
   2  16  11 1411.57 1030.14   4
   2  16 -11 560.334 530.194   4
   2 -16 -11 176.330 533.263   2
   2 -16 -11 25.6154 404.979   1
  -2 -16  11 1022.63 952.372   3
   2 -17 -11 24908.6 2552.36   1
   2 -17  11 22753.7 3045.68   3
  -2 -17  11 20828.5 3062.03   3
   2  17  11 21130.7 2785.10   4
   2 -17 -11 24269.2 3210.78   2
   2  17 -11 21344.8 2231.92   4
   2 -18 -11 22606.6 2440.60   1
   2  18 -11 22171.3 2387.22   4
   2  18  11 15863.8 2478.03   4
   2 -18 -11 20660.0 2975.92   2
   2 -18  11 14648.2 2496.97   3
  -2 -18  11 17110.2 2839.16   3
   2 -19 -11 1137.55 673.691   2
   2  19 -11 1062.71 611.314   4
  -2 -19  11 1604.17 1034.23   3
   2 -19 -11 570.068 558.665   1
   2 -19  11-1163.05 831.955   3
   2  19  11 1190.13 973.454   4
   2  20 -11 1406.15 711.439   4
   2 -20 -11 306.963 581.253   2
   2 -20  11 885.460 644.756   3
  -2 -20  11 374.068 830.546   3
   2 -20 -11-691.695 519.963   1
   2  20  11 1094.91 952.924   4
   2  21  11-104.553 721.759   4
   2  21 -11-569.134 479.968   4
   2 -21 -11 749.725 827.520   2
  -2 -21  11-751.556 1084.63   3
   2 -21  11 1053.34 912.931   3
   2  22 -11 1245.42 721.112   4
   2 -22 -11 1024.09 885.296   2
   2  22  11 1478.52 1057.29   4
  -2 -22  11 1064.72 1109.74   3
   2 -22  11 446.173 688.703   3
   2  23  11 16736.8 2862.08   4
   2  23 -11 18350.5 2593.34   4
   2 -23 -11 10739.8 2427.71   2
  -2 -23  11 19250.4 3317.76   3
   2 -23  11 14261.8 2688.74   3
   2  24  11 10584.4 2423.47   4
   2  24 -11 7935.43 1858.11   4
   2 -24 -11 5640.41 1814.84   2
  -2 -24  11 11622.1 2620.65   3
   2 -24  11 5072.28 1681.63   3
   2  25 -11 7082.58 1697.74   4
   2 -25 -11 6908.89 2057.31   2
  -2 -25  11 6001.67 1984.89   3
   2 -25  11 7988.08 2095.87   3
   2  25  11 8162.14 2131.38   4
   2   0 -12 70515.0 4359.57   1
  -2   0 -12 74317.8 4887.36   1
  -2   0  12 71823.0 3934.46   5
   2   0  12 74030.7 3732.19   4
  -2  -1  12 31201.2 2767.25   3
   2  -1  12 31627.0 2458.75   4
   2   1  12 33614.3 2530.06   4
   2   1 -12 31050.4 2918.87   1
   2  -1 -12 27174.5 2708.04   1
  -2   1  12 27327.5 2383.29   5
  -2   1 -12 32199.0 3213.77   1
  -2  -1  12 32174.1 2686.85   5
  -2  -1 -12 33953.8 3441.43   1
  -2  -2  12 60956.0 3923.36   3
  -2  -2  12 60331.8 3710.68   5
  -2  -2 -12 64110.0 4671.42   1
   2   2 -12 62472.5 4176.35   1
   2  -2 -12 57721.1 3911.90   1
  -2   2 -12 67156.7 4592.82   1
  -2  -2 -12 59139.7 2719.09   5
   2   2  12 60109.7 3442.36   4
  -2   2  12 65253.0 3616.21   5
   2  -2  12 62762.4 3461.72   4
  -2  -2 -12 51859.8 3132.48   4
  -2   3 -12 27274.0 2897.42   1
   2   3 -12 26564.2 2732.15   1
   2  -3 -12 27979.4 2729.21   1
  -2  -3  12 26774.3 2519.74   5
   2  -3  12 29802.3 2439.83   4
  -2  -3 -12 28658.3 1801.89   5
  -2  -3  12 24994.1 2557.89   3
  -2   3  12 30340.2 2459.08   5
   2   3  12 26982.2 2328.29   4
  -2   4  12 38747.0 1334.65   4
   2   4 -12 39252.9 3360.05   1
   2  -4 -12 36757.7 3137.26   1
  -2   4 -12 39046.5 3464.74   1
  -2  -4  12 37998.1 3037.56   5
  -2  -4  12 39068.2 3223.68   3
   2  -4  12 41903.3 2903.66   4
  -2  -4 -12 37955.4 1897.64   5
  -2   4  12 37588.2 1399.45   4
  -2   4  12 39877.9 2777.20   5
   2   4  12 39745.6 2849.50   4
  -2   5  12 17819.5 1118.74   4
  -2   5 -12 16532.1 2248.68   1
   2  -5 -12 16164.7 2057.43   1
   2   5 -12 16086.8 2192.27   1
  -2  -5 -12 17534.2 1150.44   5
  -2  -5  12 20419.0 2271.43   5
  -2  -5  12 16048.6 2129.16   3
   2   5  12 16865.2 1892.31   4
  -2   5  12 16589.6 1159.98   4
  -2   5  12 17982.8 1861.03   5
  -2  -6  12 41847.3 3433.55   3
   2  -6 -12 44135.7 3410.94   1
  -2   6  12 45224.5 2067.25   4
   2   6 -12 41777.0 3554.74   1
  -2  -6 -12 45182.8 1522.78   5
  -2  -6  12 43957.6 3391.29   5
  -2   6 -12 47157.5 3720.73   1
  -2   6  12 41926.8 2125.13   4
  -2   6  12 40069.9 2743.94   5
   2   6  12 44096.4 3085.05   4
   2  -6 -12 42235.2 3761.61   2
  -2   7 -12 10365.6 1773.46   1
   2  -7 -12 11136.4 1763.51   1
   2   7  12 14544.1 1850.14   4
  -2   7  12 12231.8 1511.16   5
   2  -7 -12 13315.9 2154.13   2
  -2  -7  12 14351.1 2087.73   3
  -2   8  12 73257.5 3661.92   5
   2  -8 -12 68452.1 4888.52   2
   2   8 -12 69456.9 1852.89   4
   2   8  12 69916.9 4092.99   4
   2  -8 -12 72335.3 4345.96   1
   2   8 -12 69751.1 1832.26   4
  -2  -8  12 70950.7 4625.10   3
  -2   8 -12 67037.3 4392.63   1
   2   9  12 1072.21 608.850   4
   2  -9  12 929.053 750.559   3
   2   9 -12 1319.26 348.045   4
  -2   9 -12 1077.83 747.839   1
   2  -9 -12 1271.84 759.633   1
   2  -9 -12 806.911 698.393   2
  -2   9  12 1515.56 525.934   5
  -2  -9  12 1365.49 786.838   3
   2  10 -12 62234.9 2418.06   4
   2  10  12 53597.8 3721.44   4
  -2  10 -12 56970.7 4052.87   1
  -2 -10  12 59994.8 4456.67   3
   2 -10  12 59975.1 4549.36   3
  -2  10 -12 54950.0 3619.21   4
   2 -10 -12 60793.2 4014.46   1
  -2  10  12 58644.9 3269.41   5
   2 -10 -12 58833.7 4604.49   2
  -2  11  12 24028.5 2095.94   5
   2  11 -12 25791.6 1712.62   4
   2 -11 -12 21021.1 2837.01   2
  -2 -11  12 24683.8 2932.41   3
   2 -11 -12 22193.6 2447.19   1
   2 -11  12 24500.8 2997.53   3
  -2  11 -12 19381.6 2358.96   1
   2  11  12 22995.4 2517.66   4
  -2  12 -12 70803.1 4531.19   1
   2  12 -12 75949.2 3173.29   4
  -2 -12  12 74193.4 5171.30   3
   2 -12  12 74407.1 5215.01   3
   2 -12 -12 78692.1 4632.62   1
   2 -12 -12 79597.1 5514.66   2
   2  12  12 74011.0 4589.91   4
   2  13 -12 22934.1 1862.23   4
   2  13  12 15568.9 2169.50   4
   2 -13 -12 19486.7 2770.60   2
  -2  13 -12 19443.3 2407.87   1
   2 -13  12 14582.5 2392.65   3
  -2 -13  12 19458.3 2727.10   3
   2 -13 -12 22072.5 2480.23   1
   2  14 -12 43401.0 2724.36   4
  -2  14 -12 42094.2 3532.77   1
   2 -14 -12 38502.9 3277.24   1
  -2 -14  12 42444.4 4104.74   3
   2 -14  12 40896.1 3978.98   3
   2 -14 -12 42806.7 4153.24   2
   2  14  12 40459.8 3609.10   4
   2  15 -12 48797.1 3030.12   4
  -2  15 -12 42395.1 3553.80   1
   2 -15 -12 42135.0 3424.75   1
  -2 -15  12 45065.4 4278.56   3
   2 -15  12 43161.3 4164.31   3
   2 -15 -12 38393.5 3980.80   2
   2  15  12 47671.9 4000.19   4
   2  16 -12 42087.4 2967.26   4
  -2 -16  12 37633.0 4047.33   3
   2 -16  12 38707.9 4020.85   3
   2 -16 -12 37388.6 3946.01   2
   2 -16 -12 39620.7 3365.91   1
   2  16  12 38817.5 3708.99   4
   2  17  12 3988.60 1288.46   4
   2 -17 -12 2423.07 1098.38   2
   2  17 -12 2241.42 730.085   4
   2 -17 -12 2634.55 900.555   1
  -2 -17  12 2655.76 1150.50   3
   2 -17  12 2105.67 995.633   3
   2  18 -12 24952.7 2482.70   4
   2  18  12 23006.8 3030.74   4
   2 -18 -12 22874.2 3230.07   2
   2 -18 -12 20504.8 2415.58   1
   2 -18  12 22768.7 3167.13   3
  -2 -18  12 18235.8 2962.25   3
   2  19  12 13951.0 2429.62   4
   2 -19 -12 9957.80 2222.62   2
   2  19 -12 13834.9 1916.85   4
   2 -19 -12 13743.2 2013.69   1
   2 -19  12 9757.45 2177.64   3
  -2 -19  12 14695.9 2728.76   3
   2 -20 -12 39307.6 3362.57   1
   2  20  12 30829.4 3667.60   4
   2  20 -12 37427.4 3274.60   4
   2 -20  12 35002.9 4082.86   3
  -2 -20  12 29098.8 3861.92   3
   2 -20 -12 30861.3 3847.95   2
   2  21 -12 7647.15 1562.74   4
   2 -21 -12 6553.23 1758.61   2
  -2 -21  12 8866.10 2233.48   3
   2  21  12 10596.8 2282.68   4
   2 -21  12 5815.23 1638.60   3
   2  22 -12 22920.1 2706.39   4
   2  22  12 22562.4 3302.66   4
   2 -22 -12 30580.4 3942.80   2
  -2 -22  12 17711.5 3123.05   3
   2 -22  12 22562.2 3391.17   3
   2 -23 -12 1094.21 954.934   2
  -2 -23  12-643.575 898.881   3
   2  23  12-1473.33 950.106   4
   2 -23  12-1636.05 1057.47   3
   2  23 -12 66.9589 411.641   4
   2  24  12 12809.8 2622.50   4
   2 -24 -12 12171.4 2544.19   2
  -2 -24  12 9499.04 2352.22   3
   2 -24  12 8900.17 2228.59   3
  -2   0 -13-90.3168 223.274   5
  -2   0 -13-97.4064 383.872   4
  -2   0 -13 259.447 769.573   1
  -2   0  13 179.210 525.542   5
   2   0 -13 22.7561 516.221   1
   2   0  13-132.060 545.672   4
  -2   1 -13 10396.9 1421.14   4
  -2   1 -13 8226.27 1757.56   1
  -2  -1  13 8393.27 1451.54   5
  -2   1 -13 6426.48 1080.10   5
  -2   1  13 9556.17 1501.12   5
  -2  -1 -13 8656.97 1841.71   1
   2   1 -13 9160.52 1657.38   1
  -2  -1 -13 9316.28 1197.13   5
   2  -1  13 8248.60 1320.35   4
  -2  -1  13 7262.42 1473.22   3
   2   1  13 9001.94 1349.00   4
   2  -1 -13 9270.03 1690.45   1
  -2  -2  13 28565.1 2832.57   3
   2   2  13 29245.1 2439.84   4
  -2   2 -13 25289.7 3006.64   1
   2   2 -13 26847.9 2853.07   1
   2  -2 -13 23447.7 2606.30   1
  -2  -2 -13 27519.5 1937.31   5
  -2   2  13 26020.3 2402.35   5
  -2  -2  13 26167.4 2518.23   5
   2  -2  13 26516.7 2338.50   4
  -2   2 -13 19562.6 1945.39   4
  -2  -2 -13 28087.8 3267.46   1
   2  -3 -13 17541.9 2256.44   1
  -2   3 -13 15744.9 2365.02   1
  -2  -3  13 19062.0 2216.41   5
  -2  -3 -13 18530.1 2687.11   1
  -2  -3 -13 17659.7 1470.08   5
  -2   3  13 15505.1 1818.48   5
   2   3 -13 15960.2 2208.60   1
   2  -3  13 15997.6 1830.16   4
   2   3  13 15399.8 1812.44   4
  -2   3 -13 15889.6 1779.19   4
  -2  -3  13 13758.1 2002.37   3
   2   3  13 14482.0 1966.05   2
   2   4 -13 53933.7 4112.55   1
   2   4  13 60983.4 3941.27   2
   2  -4 -13 62471.2 4240.25   1
  -2  -4 -13 60466.4 2490.74   5
  -2   4  13 56178.6 3389.30   5
  -2  -4  13 60665.9 4180.95   3
   2  -4  13 57876.4 3492.80   4
   2   4  13 63347.4 3659.44   4
  -2  -4  13 63627.8 4054.64   5
  -2   4 -13 65663.9 4651.79   1
   2  -5 -13-985.983 659.944   1
  -2   5  13 47.8631 100.723   4
   2   5 -13 10.4532 566.651   1
  -2  -5 -13-20.8444 135.942   5
  -2   5  13 359.832 191.950   4
  -2   5 -13 613.890 586.883   1
  -2  -5  13 758.859 457.613   5
  -2  -5  13-62.5830 421.996   3
  -2   5  13-82.3540 401.250   5
   2   5  13-31.5356 425.726   2
   2   5  13 21.3756 404.188   4
   2   6  13-514.687 450.605   2
  -2   6  13 323.604 244.688   4
   2  -6 -13-187.310 563.022   1
   2   6 -13-1545.78 875.377   1
  -2   6 -13 420.533 833.278   1
  -2   6  13-573.277 442.496   5
  -2   6  13 177.233 187.316   4
  -2  -6  13-334.759 538.654   3
   2   6  13 222.244 354.657   4
  -2   7 -13 999.096 738.088   1
   2   7  13 693.217 489.012   2
  -2   7  13 155.113 256.046   4
   2  -7 -13 1257.86 712.130   1
   2  -7 -13 223.638 664.876   2
  -2   7  13 1044.25 382.966   4
  -2  -7  13 1146.10 801.589   3
  -2   7  13 472.885 437.347   5
   2   7  13 1433.61 694.991   4
  -2   8  13 35045.4 2115.56   4
   2  -8 -13 31717.3 3062.52   1
  -2   8  13 35613.0 2634.55   5
  -2  -8  13 32623.7 3290.55   3
  -2   8 -13 38542.7 3544.35   1
   2   8  13 36225.5 3014.97   4
   2  -8 -13 40174.5 3878.94   2
  -2   9 -13 1024.25 776.121   1
  -2   9  13 1448.80 572.344   4
  -2  -9  13 610.715 651.127   3
   2   9  13 1077.21 728.636   4
   2  -9 -13 953.288 686.221   1
   2  -9  13 1642.42 1007.45   3
  -2   9 -13 901.333 517.931   4
  -2   9  13 2003.72 703.324   5
   2  -9 -13 1705.58 1032.95   2
   2   9 -13 1510.27 281.575   4
   2 -10  13 123913. 6823.24   3
  -2  10 -13 119796. 5364.21   4
  -2  10 -13 125868. 6293.53   1
   2  10  13 128676. 5865.18   4
  -2  10  13 133368. 4959.96   5
   2 -10 -13 121771. 5956.12   1
   2  10 -13 128201. 3127.35   4
  -2 -10  13 122429. 6545.86   3
   2 -10 -13 126125. 7015.89   2
   2  10 -13 135933. 3195.62   4
   2 -11 -13-170.431 813.602   2
   2  11  13 188.694 457.187   4
   2  11 -13 1484.37 428.509   4
   2 -11  13 461.641 735.941   3
  -2  11  13 606.444 354.751   5
   2 -11 -13 1749.43 875.556   1
  -2 -11  13 1329.14 939.501   3
  -2  11 -13 1280.29 778.590   1
   2  12 -13 82099.8 3098.49   4
  -2  12 -13 75918.9 4887.01   1
  -2 -12  13 68216.1 5113.27   3
   2 -12  13 79175.6 5610.31   3
   2 -12 -13 76425.0 4777.93   1
   2  12  13 73259.1 4644.72   4
  -2  12  13 76274.1 3703.36   5
   2 -12 -13 75539.9 5523.90   2
   2 -13 -13 105.457 508.087   2
   2  13  13-3.42218 601.617   4
   2  13 -13 656.307 288.285   4
  -2  13  13 613.418 345.087   5
  -2  13 -13 972.461 606.820   1
   2 -13  13 686.319 720.065   3
  -2 -13  13 227.774 629.231   3
   2 -13 -13-142.017 491.506   1
   2  14  13 5754.35 1507.93   4
   2 -14 -13 2784.86 1189.55   2
   2  14 -13 6077.07 1000.42   4
  -2  14 -13 3428.16 1085.33   1
  -2  14  13 5225.15 986.922   5
  -2 -14  13 4491.33 1488.64   3
   2 -14  13 5101.05 1422.17   3
   2 -14 -13 4088.01 1123.66   1
   2  15 -13 13900.4 1585.10   4
   2  15  13 12483.7 2114.83   4
   2 -15 -13 13450.3 2045.00   1
  -2  15  13 11003.9 1421.99   5
  -2  15 -13 11069.8 1951.87   1
  -2 -15  13 10930.6 2203.65   3
   2 -15 -13 13136.0 2467.93   2
   2 -15  13 8944.11 2086.25   3
   2  16 -13 91461.7 4210.76   4
   2 -16 -13 90406.5 5256.09   1
  -2  16 -13 91055.7 5484.54   1
  -2 -16  13 82626.9 6080.16   3
   2 -16  13 93131.1 6384.74   3
   2 -16 -13 83903.4 6116.58   2
   2  16  13 81176.0 5419.08   4
   2 -17  13 816.124 923.733   3
   2 -17 -13 766.847 702.717   2
   2 -17 -13 1882.37 842.334   1
   2  17 -13 1876.81 701.916   4
   2  17  13 2412.89 1142.73   4
  -2 -17  13 947.790 992.337   3
   2  18 -13 19936.8 2196.55   4
   2 -18 -13 15383.8 2215.73   1
  -2 -18  13 14119.1 2643.89   3
   2 -18 -13 16300.0 2790.99   2
   2  18  13 22285.3 3053.62   4
   2 -19 -13 1869.84 1039.04   2
   2  19  13 1525.13 1059.38   4
   2  19 -13 666.601 378.294   4
   2 -19 -13 1766.38 801.267   1
  -2 -19  13 3057.82 1360.95   3
   2 -19  13 21.4434 758.334   3
   2  20  13 1035.71 1070.87   4
   2 -20 -13-60.8836 537.494   2
   2 -20 -13 272.976 477.571   1
  -2 -20  13 1563.02 1274.00   3
   2 -20  13-88.8997 535.629   3
   2  21  13-197.137 627.627   4
   2 -21 -13-837.176 857.447   2
  -2 -21  13 394.137 706.567   3
   2 -21  13 230.370 545.684   3
   2 -22 -13 1983.71 1118.12   2
  -2 -22  13 4759.95 1751.38   3
   2 -22  13 5290.97 1848.11   3
   2  22  13 3860.57 1401.07   4
   2  23  13 2522.59 1241.23   4
   2 -23 -13 60.4799 601.004   2
  -2 -23  13 1081.91 1304.15   3
   2 -23  13 428.078 763.774   3
   2   0 -14 102739. 5773.45   1
  -2   0 -14 106420. 6369.63   1
   2   0  14 108472. 4678.77   4
  -2   0 -14 106414. 4342.13   5
  -2   0  14 112121. 5214.93   5
  -2   1 -14 37787.8 2697.01   5
   2   1  14 41244.4 2917.31   4
  -2   1 -14 39795.4 3883.31   1
   2   1 -14 37490.5 3488.92   1
   2  -1 -14 35765.6 3404.66   1
  -2  -1 -14 38061.5 3854.51   1
  -2  -1 -14 39248.7 2540.17   5
  -2   1  14 39054.9 3037.86   5
   2  -1  14 38614.0 2810.62   4
  -2  -1  14 35795.0 2996.78   5
  -2  -1  14 43866.2 3618.08   3
  -2   2 -14 86263.2 5634.30   1
   2   2 -14 86317.2 5321.05   1
  -2  -2  14 85440.1 4704.32   5
   2  -2 -14 78525.3 4992.33   1
  -2  -2  14 93903.8 5349.50   3
   2   2  14 86034.9 4208.80   4
  -2  -2 -14 89672.6 5938.55   1
   2  -2  14 85497.2 4192.27   4
  -2  -2 -14 88752.6 3640.88   5
  -2   2 -14 86664.5 4216.58   5
  -2   2  14 82198.0 4347.08   5
   2  -3 -14 1865.32 929.406   1
  -2  -3 -14 2079.73 1148.78   1
  -2   3 -14-207.398 865.002   1
  -2  -3 -14 1422.24 437.960   5
   2   3 -14 127.862 509.983   1
   2   3  14 1777.71 725.510   4
  -2   3  14 1172.85 610.669   5
  -2   3 -14 1393.17 578.206   5
  -2  -3  14 2017.23 774.526   5
   2  -3  14 101.516 481.238   4
  -2  -3  14 1307.43 771.967   3
  -2   4  14 56260.8 3498.02   5
   2   4 -14 48817.6 4058.38   1
  -2   4 -14 54783.4 4429.49   1
   2  -4 -14 58429.0 4298.32   1
  -2  -4 -14 61171.2 4989.94   1
   2   4  14 54023.9 3434.73   4
  -2  -4 -14 59733.7 2585.20   5
  -2  -4  14 58948.5 4365.18   3
  -2  -5 -14 5785.12 1633.47   1
   2   5  14 7719.30 1345.67   4
   2  -5 -14 7925.38 1649.01   1
  -2  -5 -14 5996.89 1199.61   4
   2   5 -14 6448.25 1558.81   1
  -2   5  14 6732.60 1212.21   5
  -2   5 -14 8058.34 1832.13   1
  -2   5  14 5437.86 428.632   4
  -2  -5  14 6312.90 1522.30   3
  -2   5  14 5350.35 425.981   4
  -2  -5 -14 6968.42 798.519   5
   2  -6 -14 11385.4 1942.89   1
  -2   6  14 12614.1 1000.27   4
   2   6 -14 12825.1 2170.28   1
  -2   6  14 12725.0 1627.55   5
  -2  -6  14 11187.8 1978.10   3
  -2   6 -14 11711.1 2085.26   1
   2   6  14 14992.1 1901.07   4
  -2   6  14 11117.1 879.059   4
  -2   7  14 20236.4 1389.10   4
   2   7 -14 15118.1 2370.57   1
  -2  -7  14 21083.8 2702.13   3
   2  -7 -14 17062.0 2356.38   1
  -2   7  14 19431.1 1466.88   4
  -2   7 -14 21091.1 2729.43   1
  -2   7  14 18523.5 1948.23   5
   2   7  14 14847.9 1911.66   4
  -2   8  14 16634.4 1401.27   4
  -2   8 -14 15816.2 2376.50   1
   2  -8 -14 16200.6 2297.37   1
  -2   8  14 16908.7 1838.91   5
  -2  -8  14 16255.9 2491.44   3
   2   8  14 16394.0 2062.32   4
   2  -9 -14 3831.52 1143.10   1
  -2   9  14 2738.54 657.342   4
  -2   9 -14 2807.37 1073.75   1
  -2  -9  14 4294.29 1322.02   3
  -2   9  14 3956.15 941.199   5
  -2   9 -14 3291.30 890.218   4
   2  -9  14 4303.62 1376.64   3
   2  -9 -14 3531.87 1252.83   2
   2   9  14 2843.59 953.578   4
  -2  10 -14 22549.1 2779.70   1
  -2  10  14 24669.6 2017.23   4
  -2  10  14 27889.4 2308.10   5
  -2 -10  14 23245.4 2961.99   3
   2 -10 -14 27476.8 2996.52   1
   2  10  14 27466.0 2772.08   4
   2 -10  14 24268.5 3161.43   3
   2  10 -14 21632.2 852.515   4
   2 -10 -14 20615.4 2974.50   2
  -2  11  14 27955.0 2279.74   4
   2 -11  14 29789.9 3537.97   3
  -2  11 -14 28248.3 3173.99   1
  -2 -11  14 27226.5 3265.35   3
  -2  11  14 29190.2 2342.67   5
   2  11  14 25234.2 2748.61   4
   2 -11 -14 22041.5 2666.60   1
   2  11 -14 24518.5 1339.27   4
   2 -11 -14 23776.1 3221.91   2
   2 -12  14 31799.1 3726.32   3
  -2  12  14 38513.8 2824.84   4
  -2  12 -14 29778.6 3192.35   1
  -2 -12  14 32931.1 3700.34   3
  -2  12  14 36370.8 2582.23   5
   2 -12 -14 30771.9 3660.16   2
   2  12  14 29759.0 3019.41   4
   2 -12 -14 32481.5 3247.08   1
   2  12 -14 34074.2 1827.69   4
   2  13 -14 61703.5 2733.80   4
   2 -13 -14 55083.6 4248.92   1
  -2  13  14 70397.7 4008.98   4
  -2 -13  14 51929.2 4690.35   3
  -2  13 -14 65225.6 4708.45   1
  -2  13  14 64693.3 3404.86   5
   2 -13  14 58659.6 5027.46   3
   2  13  14 59660.9 4355.57   4
   2 -13 -14 54394.7 4904.74   2
  -2  14 -14 41817.3 3820.73   1
  -2  14  14 46624.1 3432.12   4
   2 -14 -14 43319.1 3773.86   1
  -2 -14  14 38222.2 4096.64   3
  -2  14  14 47326.0 2897.66   5
   2 -14  14 41137.8 4284.96   3
   2 -14 -14 41404.8 4338.12   2
   2  14  14 38888.5 3619.82   4
   2 -15 -14 13664.6 2593.66   2
   2  15  14 15069.1 2354.81   4
  -2  15  14 19660.8 2352.25   4
  -2  15 -14 13381.4 2240.81   1
   2 -15  14 11723.0 2403.21   3
  -2 -15  14 14622.2 2654.78   3
   2 -15 -14 12876.9 2088.01   1
   2 -16 -14 25480.3 3497.88   2
  -2  16 -14 27907.2 3190.23   1
  -2  16  14 33774.4 3179.99   4
  -2 -16  14 28219.1 3660.57   3
   2 -16 -14 28469.2 3086.00   1
   2 -16  14 29975.8 3829.53   3
   2  16  14 30154.2 3351.12   4
   2 -17 -14 2713.52 981.753   1
   2 -17  14 1878.99 1165.24   3
   2 -17 -14 2577.17 1311.02   2
   2  17  14 1335.39 812.505   4
  -2  17  14 1448.15 741.442   4
  -2 -17  14 332.318 604.055   3
   2 -18 -14 14504.6 2237.27   1
   2 -18 -14 14142.6 2602.44   2
   2  18  14 14165.3 2438.76   4
  -2 -18  14 13926.5 2734.82   3
   2 -18  14 11418.9 2506.59   3
   2 -19 -14 13648.7 2114.76   1
   2  19  14 12191.0 2351.55   4
  -2  19  14 12989.8 2240.09   4
   2 -19 -14 8738.32 2170.95   2
   2 -19  14 15433.6 2906.74   3
  -2 -19  14 17627.8 3071.90   3
   2 -20 -14 4562.76 1605.16   2
   2  20  14 4850.00 1588.73   4
  -2  20  14 5778.10 1596.61   4
  -2 -20  14 3230.09 1495.44   3
   2 -20  14 2978.26 1201.00   3
   2  21  14 8803.61 2085.40   4
  -2  21  14 8960.29 1941.84   4
  -2 -21  14 13749.5 2804.95   3
   2 -21 -14 7731.97 2027.85   2
   2 -21  14 6776.19 1952.21   3
   2 -22 -14 6040.57 1934.10   2
  -2  22  14 6707.80 1814.83   4
  -2 -22  14 5905.40 2040.08   3
   2 -22  14 5246.96 1838.55   3
   2  22  14 6769.24 1898.81   4
   2   0 -15-597.045 631.879   1
  -2   0  15 95.1467 452.023   5
  -2   0 -15 309.771 319.862   5
   2   0  15-744.240 505.546   4
  -2   0 -15-211.245 560.312   1
  -2  -1 -15 17650.4 2772.22   1
  -2  -1 -15 15009.3 1636.58   5
  -2  -1  15 15954.9 2082.12   5
  -2   1 -15 15047.2 2460.38   1
   2  -1  15 13567.8 1722.22   4
   2   1  15 13511.5 1698.93   4
   2  -1 -15 10842.1 1915.38   1
  -2  -1  15 15667.5 2293.96   3
   2   1 -15 13661.3 2199.32   1
  -2   1 -15 13877.3 1697.01   5
  -2   1  15 13824.6 1878.31   5
  -2  -2 -15 125.581 755.735   1
  -2   2 -15-375.002 781.171   1
   2   2  15 367.631 402.846   4
  -2  -2 -15 189.038 205.583   5
  -2   2 -15-10.0822 255.056   5
  -2   2  15-929.067 590.331   5
   2   2 -15-235.152 649.087   1
  -2  -2  15 804.845 865.045   3
   2  -2 -15-472.545 612.884   1
   2  -2  15 75.0994 327.929   4
  -2  -3  15 10559.2 1929.45   3
  -2   3 -15 12797.5 2297.48   1
  -2  -3 -15 12499.8 1319.99   5
  -2   3  15 13039.5 1808.06   5
  -2  -3 -15 13972.1 2573.14   1
   2  -3  15 12812.3 1654.04   4
   2   3  15 10223.1 1546.09   4
   2  -3 -15 15398.0 2337.10   1
   2   3 -15 12199.1 2148.68   1
  -2  -4 -15 42592.7 3038.77   4
   2   4 -15 45081.7 4044.88   1
   2  -4 -15 40593.3 3756.17   1
  -2  -4 -15 42470.1 2274.01   5
  -2   4  15 40619.1 3076.52   5
  -2  -4 -15 39895.8 4186.83   1
  -2   4 -15 44334.4 4131.09   1
  -2  -4  15 37818.7 3626.12   3
   2   4  15 45837.5 3222.71   4
   2  -5 -15 3603.34 1223.74   1
   2   5 -15 3817.36 1325.99   1
  -2  -5 -15 5420.84 1719.35   1
  -2  -5 -15 5298.36 726.555   5
  -2   5  15 4304.86 1041.81   5
   2   5  15 3812.73 1001.66   4
  -2  -5  15 7683.06 1700.07   3
  -2   5 -15 4500.83 1382.66   1
  -2  -6  15 1042.41 759.961   3
   2  -6 -15 2843.89 1121.00   1
  -2  -6 -15 4481.51 1526.20   1
   2   6 -15 2297.37 1042.91   1
  -2   6 -15 4027.02 1306.93   1
  -2   6  15 3679.55 415.418   4
   2   6  15 4257.08 1050.71   4
  -2   6  15 4490.10 1040.94   5
  -2  -7  15 6147.98 1503.10   3
  -2   7  15 4273.35 595.834   4
   2   7 -15 5755.03 1493.36   1
  -2  -7 -15 5166.12 1626.28   1
   2  -7 -15 2992.26 1136.95   1
  -2   7 -15 4343.51 1375.56   1
  -2   7  15 6837.82 1266.83   5
   2   7  15 4843.73 1124.76   4
  -2  -8  15 380.595 808.736   3
  -2   8 -15-602.130 618.575   1
   2  -8 -15 159.984 536.184   1
  -2   8  15 95.4065 178.593   4
  -2   8  15 284.191 416.344   5
   2   8  15-17.2405 600.364   4
  -2   9  15 1390.28 454.933   4
  -2   9 -15 1227.79 872.523   1
   2  -9 -15 1456.40 888.993   1
  -2   9  15 813.654 530.325   5
  -2  -9  15 1789.61 947.143   3
   2  -9  15 2543.92 1200.82   3
   2   9  15 2025.36 820.668   4
  -2  10 -15 5621.40 1547.16   1
  -2  10  15 5033.86 1020.93   5
   2 -10 -15 5482.14 1388.65   1
  -2 -10  15 7451.98 1823.82   3
   2 -10  15 4573.55 1467.61   3
  -2  10  15 4785.37 928.172   4
   2  10  15 2955.27 1014.11   4
  -2  11  15 3588.91 852.321   4
  -2 -11  15 866.006 859.691   3
  -2  11  15 3388.28 880.550   5
   2  11  15 2914.47 1019.47   4
   2 -11  15-417.311 840.871   3
   2 -11 -15 3075.46 1258.03   2
   2 -11 -15 1794.19 865.665   1
  -2  11 -15 2089.73 1045.37   1
   2  12  15 121.048 437.693   4
  -2 -12  15 86.2668 668.483   3
  -2  12  15 67.1264 386.159   4
   2 -12  15 240.754 581.308   3
  -2  12  15 186.638 353.053   5
  -2  12 -15 567.509 718.555   1
   2 -12 -15 5.07127 425.306   2
   2  13  15-1382.49 768.918   4
   2 -13 -15 1159.52 1097.07   2
  -2  13  15 246.446 365.058   4
   2 -13  15 220.558 731.317   3
  -2  13 -15 633.177 636.179   1
  -2 -13  15 357.519 936.670   3
  -2  13  15 484.495 405.349   5
   2 -13 -15 468.345 752.594   1
   2  14  15-991.559 730.503   4
  -2  14  15 128.939 471.274   4
   2 -14 -15-1051.43 743.340   1
  -2 -14  15-869.617 977.289   3
   2 -14  15 433.773 712.650   3
  -2  14 -15 1566.16 997.016   1
   2 -14 -15 1383.79 1110.86   2
  -2  15  15 37793.4 3184.39   4
  -2  15 -15 35552.1 3691.61   1
  -2 -15  15 38319.9 4321.87   3
   2 -15  15 33518.9 4054.30   3
   2 -15 -15 37589.6 3676.74   1
   2 -15 -15 32512.4 3985.72   2
   2  15  15 37051.7 3630.51   4
  -2  16  15 42614.4 3534.94   4
  -2  16 -15 42004.4 4047.27   1
   2 -16  15 39301.8 4447.93   3
   2 -16 -15 42544.2 3898.47   1
  -2 -16  15 37771.4 4380.76   3
   2 -16 -15 36000.9 4211.68   2
   2  16  15 33900.8 3602.09   4
   2 -17 -15 4333.75 1625.42   2
   2 -17 -15 7655.29 1698.03   1
   2  17  15 4890.55 1506.79   4
  -2  17  15 6287.73 1440.75   4
  -2 -17  15 3273.46 1336.68   3
   2 -17  15 2526.10 1167.86   3
   2 -18 -15 6025.14 1813.20   2
   2 -18 -15 7479.83 1659.46   1
   2 -18  15 9348.81 2276.94   3
  -2  18  15 11326.3 1974.35   4
  -2 -18  15 6585.08 1891.27   3
   2  18  15 7073.28 1773.69   4
   2 -19 -15-118.746 917.809   2
   2  19  15 1053.33 839.884   4
  -2  19  15 1659.94 842.786   4
  -2 -19  15 2704.26 1259.69   3
   2 -19  15 785.035 740.772   3
   2 -19 -15 1591.44 1008.20   1
   2  20  15 1744.73 919.281   4
  -2  20  15 3421.21 1181.88   4
  -2 -20  15 1194.76 1060.44   3
   2 -20  15 4944.45 1727.93   3
   2 -20 -15 2577.91 1194.25   2
  -2   0 -16 81238.6 5973.84   1
   2   0 -16 65697.0 4967.49   1
  -2   0 -16 74641.9 3889.38   5
   2   0  16 76191.0 4042.16   4
  -2   1 -16 30589.2 3626.95   1
   2   1 -16 27329.0 3283.01   1
  -2  -1 -16 29811.5 3673.58   1
   2  -1 -16 30299.4 3398.80   1
  -2   1  16 28916.6 2821.10   5
   2   1  16 30959.5 2623.28   4
  -2  -1  16 28678.7 3228.41   3
   2  -1  16 29222.3 2550.32   4
   2   2 -16 60862.0 4810.63   1
   2  -2 -16 61783.5 4817.63   1
  -2  -2 -16 65022.7 5431.19   1
  -2  -2  16 60934.3 4724.77   3
   2  -2  16 73916.4 4009.25   4
  -2   2  16 62952.8 4049.51   5
  -2   2 -16 59007.7 5018.77   1
   2   2  16 64641.1 3735.93   4
  -2   3  16 8108.51 1481.63   5
  -2   3 -16 6992.60 1781.28   1
  -2  -3 -16 11129.1 2309.37   1
   2  -3 -16 8609.60 1863.44   1
   2   3 -16 13419.1 2301.29   1
  -2  -3  16 5848.78 1525.38   3
   2   3  16 11038.1 1593.50   4
   2  -4 -16 23259.3 2973.85   1
  -2   4 -16 27560.5 3387.50   1
   2   4 -16 21656.6 2996.11   1
  -2  -4 -16 25775.5 3525.55   1
  -2   4  16 23797.3 2435.06   5
   2   4  16 26088.7 2482.67   4
  -2  -4  16 25454.6 3116.90   3
   2  -5 -16 3304.28 1185.58   1
  -2   5  16 2232.44 791.938   5
   2   5  16 2261.42 847.499   4
   2   5 -16 3086.17 1251.42   1
  -2   5 -16 2925.97 1191.72   1
  -2  -5  16 3398.86 1312.40   3
  -2  -5 -16 2991.11 1271.82   1
  -2  -6 -16 5689.80 1827.42   1
   2  -6 -16 6993.08 1644.44   1
   2   6 -16 7698.64 1783.37   1
  -2  -6  16 10208.7 2084.78   3
  -2   6  16 9609.85 1504.51   5
  -2   6 -16 7234.35 1799.23   1
   2   6  16 10511.8 1632.00   4
   2  -7 -16 5360.33 1471.91   1
  -2   7 -16 6031.84 1690.86   1
  -2  -7 -16 4288.35 1574.88   1
   2   7 -16 7515.89 1901.52   1
  -2   7  16 7007.07 1272.04   5
  -2  -7  16 8308.00 1887.50   3
   2   7  16 7726.52 1459.81   4
  -2  -8 -16 3742.11 1596.00   1
  -2   8 -16 2710.54 1131.41   1
   2  -8 -16 2300.08 1062.71   1
  -2  -8  16 2080.13 948.457   3
  -2   8  16 2487.14 793.128   5
   2  -8  16 533.984 772.363   3
   2   8  16 1440.16 700.420   4
  -2   9  16 2467.19 759.411   5
   2  -9  16 855.658 874.515   3
  -2   9 -16 1151.56 751.083   1
   2  -9 -16 1319.83 818.882   1
  -2  -9  16 2937.49 1230.44   3
  -2  -9 -16 1388.28 991.954   1
   2   9  16 2323.39 934.495   4
  -2  10 -16 28345.2 3413.56   1
  -2 -10 -16 27404.0 3762.37   1
  -2  10  16 27635.6 2368.54   5
   2 -10 -16 27568.9 3262.26   1
   2  10  16 26469.6 2780.78   4
  -2 -10  16 24358.9 3314.86   3
   2 -10  16 26507.3 3573.58   3
  -2  11  16 400.591 363.378   5
  -2  11 -16 308.059 572.726   1
   2 -11 -16 727.612 735.299   1
   2 -11  16 1425.39 896.008   3
  -2 -11  16 1330.33 1060.77   3
   2  11  16 2107.31 900.740   4
  -2  12 -16 50086.6 4520.94   1
  -2 -12  16 49357.4 4773.92   3
   2  12  16 53306.5 4124.94   4
   2 -12  16 47475.7 4864.19   3
   2 -12 -16 49552.4 4319.22   1
   2  13  16 14703.8 2221.91   4
  -2 -13  16 13267.3 2645.25   3
   2 -13 -16 11184.9 2040.20   1
   2 -13  16 21461.7 3319.86   3
  -2  13 -16 14537.7 2461.09   1
  -2  14 -16 63549.1 5077.41   1
  -2 -14  16 68683.9 5806.66   3
   2 -14 -16 72131.8 5250.70   1
   2 -14 -16 71485.6 5994.48   2
   2  14  16 71880.2 5002.96   4
   2 -14  16 70293.8 5950.99   3
   2 -15 -16 17252.4 2627.34   1
   2  15  16 13306.4 2219.35   4
  -2 -15  16 16815.8 2968.33   3
   2 -15  16 20551.4 3272.84   3
  -2  15 -16 16256.8 2650.41   1
   2 -15 -16 17365.1 3022.82   2
   2  16  16 42363.7 4020.52   4
  -2  16 -16 38402.4 3979.75   1
  -2 -16  16 50229.4 5151.78   3
   2 -16  16 39324.0 4532.62   3
   2 -16 -16 39056.3 3872.26   1
   2 -16 -16 35246.9 4294.83   2
   2  17  16 881.481 489.816   4
   2 -17 -16 1554.90 787.766   1
   2 -17  16-907.181 944.697   3
  -2 -17  16-770.323 843.176   3
   2 -17 -16 1520.46 1171.36   2
   2  18  16 15580.0 2539.62   4
  -2 -18  16 17321.1 3136.85   3
   2 -18 -16 14261.2 2838.77   2
   2 -18  16 18292.2 3198.24   3
   2 -18 -16 15451.9 2493.61   1
   2  19  16 2761.73 1111.35   4
  -2 -19  16 7311.98 2081.78   3
   2 -19  16 3859.85 1572.53   3
   2 -19 -16 6020.27 1921.62   2
  -2   0 -17 221.966 761.887   1
   2   0  17-189.789 427.683   4
   2   0 -17 4.50664 642.673   1
  -2  -1 -17 2702.95 1306.36   1
  -2   1 -17 3374.39 1394.61   1
   2  -1  17 1289.38 554.706   4
   2   1 -17 2124.28 1023.74   1
   2   1  17 1422.04 514.756   4
   2  -1 -17 1765.57 868.524   1
  -2  -1  17 2395.74 1148.36   3
   2  -2 -17 5643.62 1658.56   1
   2   2 -17 5200.13 1546.88   1
   2   2  17 6970.13 1301.89   4
  -2  -2 -17 6277.21 1746.24   1
  -2  -2  17 8435.49 1894.96   3
  -2   2 -17 7909.01 2045.22   1
   2   3 -17 16645.1 2684.82   1
   2   3  17 24456.3 2346.04   4
  -2  -3  17 17477.9 2676.59   3
   2  -3 -17 16456.2 2576.98   1
  -2  -3 -17 27390.0 3720.75   1
  -2   3 -17 17971.4 2884.61   1
  -2  -4 -17 9653.47 2267.06   1
   2   4 -17 7601.91 1874.65   1
   2   4  17 7552.21 1395.81   4
  -2  -4  17 8985.63 1968.73   3
  -2   4 -17 8718.31 2008.46   1
  -2   4  17 10610.7 1685.52   5
   2  -4 -17 9180.19 1984.82   1
  -2  -5 -17 12211.6 2527.01   1
   2   5 -17 8321.32 1987.59   1
   2  -5 -17 12652.3 2281.46   1
   2   5  17 12290.7 1732.73   4
  -2   5  17 9139.09 1517.75   5
  -2   5 -17 9131.50 2030.92   1
  -2  -5  17 9790.68 2091.19   3
   2  -6 -17 929.676 790.717   1
   2   6 -17 414.379 703.999   1
  -2   6 -17-539.292 726.797   1
  -2  -6 -17 351.584 1015.12   1
  -2   6  17-200.490 483.954   5
  -2  -6  17 1609.46 1058.68   3
   2   6  17 1027.08 663.970   4
  -2   7  17 545.377 519.746   5
   2   7 -17 734.553 770.217   1
  -2   7 -17 576.200 694.367   1
   2  -7 -17 468.770 531.331   1
  -2  -7  17 590.776 735.603   3
  -2  -7 -17-1971.55 1190.13   1
   2   7  17 807.018 696.608   4
  -2   8  17 9187.81 1459.76   5
  -2  -8 -17 8510.08 2226.44   1
  -2   8 -17 4661.10 1546.57   1
   2  -8 -17 3509.29 1259.90   1
   2   8  17 8150.73 1511.01   4
  -2  -8  17 5067.68 1631.56   3
   2  -8  17 5774.25 1713.05   3
   2  -9  17 23954.0 3450.29   3
  -2  -9 -17 21668.5 3443.21   1
   2  -9 -17 17419.9 2683.63   1
  -2  -9  17 20479.8 3109.54   3
  -2   9 -17 19988.7 2990.09   1
   2   9  17 19984.1 2386.82   4
  -2   9  17 21174.1 2134.17   5
  -2 -10 -17 15344.2 2914.12   1
   2 -10 -17 17109.7 2702.57   1
  -2 -10  17 13626.2 2587.09   3
   2 -10  17 10062.7 2423.91   3
   2  10  17 13839.5 2037.69   4
  -2  10 -17 8857.79 2011.00   1
   2  11  17 64078.3 4448.91   4
  -2 -11 -17 69716.7 6277.29   1
   2 -11 -17 60180.4 4970.18   1
  -2 -11  17 57535.1 5220.36   3
  -2  11 -17 69987.2 5534.62   1
   2 -11  17 59778.0 5497.11   3
  -2 -12  17 6551.07 1910.01   3
   2 -12 -17 5486.22 1600.55   1
   2  12  17 5634.52 1438.97   4
  -2  12 -17 5832.51 1674.93   1
  -2 -12 -17 4803.83 1758.27   1
   2 -12  17 4260.17 1625.63   3
   2  13  17 7290.78 1609.18   4
   2 -13 -17 5082.63 1486.26   1
   2 -13  17 9779.46 2304.65   3
  -2 -13  17 6107.39 1924.57   3
  -2 -13 -17 9587.83 2444.50   1
  -2  13 -17 8772.93 2091.59   1
   2  14  17 2310.67 1128.06   4
   2 -14 -17-564.642 614.845   1
  -2 -14 -17 203.683 633.577   1
  -2  14 -17 1201.89 941.989   1
   2 -14  17-2394.18 1211.12   3
  -2 -14  17-168.757 853.050   3
   2  15  17 5175.56 1405.83   4
   2 -15 -17 3565.25 1279.91   1
  -2  15 -17 2791.91 1266.45   1
  -2 -15  17 5105.26 1713.50   3
   2 -15  17 6350.88 2084.85   3
  -2 -16  17 27509.0 3982.54   3
   2 -16 -17 25417.0 3216.23   1
  -2  16 -17 25199.7 3310.45   1
   2  16  17 30396.4 3444.12   4
   2 -16  17 22791.5 3603.03   3
   2  17  17 15276.5 2530.06   4
   2 -17  17 15164.5 2949.68   3
  -2 -17  17 13133.3 2717.47   3
   2 -17 -17 15367.7 2534.49   1
   2   0 -18 107757. 6869.43   1
   2   0  18 114865. 5041.63   4
  -2   0  18 100259. 6489.94   3
  -2   0 -18 106236. 7262.29   1
  -2   1 -18 22482.8 3380.22   1
   2  -1  18 20706.1 2127.80   4
  -2  -1 -18 20258.9 3217.19   1
   2   1 -18 19713.9 3029.60   1
  -2  -1  18 19474.7 2932.38   3
   2  -1 -18 19405.1 2952.45   1
   2   1  18 20930.8 2186.99   4
  -2  -2 -18 70203.9 6052.18   1
   2   2  18 80590.7 4255.23   4
   2   2 -18 68684.6 5551.29   1
   2  -2 -18 67071.9 5422.95   1
  -2  -2  18 65672.1 5294.72   3
  -2   2 -18 81786.7 6321.53   1
  -2  -3  18 1569.27 790.729   3
   2   3  18 1325.08 618.077   4
   2   3 -18 3479.66 1363.26   1
  -2  -3 -18 2179.39 1346.32   1
  -2   3 -18 2089.80 1125.34   1
   2  -3 -18 1148.13 856.467   1
   2   4 -18 24840.8 3439.43   1
  -2   4 -18 28876.4 3716.53   1
   2   4  18 24940.2 2465.03   4
  -2  -4  18 26002.1 3406.90   3
  -2  -4 -18 27967.7 3821.44   1
   2  -4 -18 28407.5 3476.12   1
  -2   5 -18 388.225 680.682   1
   2   5 -18-25.2316 762.376   1
   2   5  18-209.669 410.243   4
  -2  -5  18 1640.00 1051.10   3
  -2  -5 -18-841.179 905.025   1
   2  -5 -18 1160.95 922.955   1
   2  -6 -18-326.283 704.611   1
   2   6 -18 183.947 737.927   1
  -2   6 -18 1786.10 1130.55   1
  -2  -6 -18-802.463 1019.21   1
  -2  -6  18 1662.06 1033.38   3
   2   6  18-252.991 411.409   4
   2  -7 -18 3133.43 1235.00   1
   2   7 -18 1931.35 1210.19   1
   2   7  18 1305.47 599.688   4
  -2   7 -18 197.754 862.622   1
  -2  -7 -18 1722.66 1234.06   1
  -2  -7  18 191.612 571.357   3
  -2   8 -18 8216.32 2008.40   1
   2  -8 -18 9013.52 1973.89   1
  -2  -8 -18 6213.23 1908.17   1
  -2  -8  18 9663.77 2196.78   3
   2   8  18 7604.55 1482.18   4
   2  -8  18 9970.08 2452.85   3
  -2  -9 -18 1394.32 1142.31   1
  -2   9 -18 1156.09 935.341   1
   2  -9 -18-1169.38 849.087   1
  -2  -9  18 432.760 635.309   3
   2  -9  18 1514.58 1306.44   3
   2   9  18 145.686 432.981   4
   2  10  18 19323.8 2451.00   4
   2 -10 -18 17072.5 2775.93   1
  -2  10 -18 17781.4 2922.99   1
  -2 -10  18 17926.7 3059.60   3
   2 -10  18 17643.2 3104.43   3
  -2 -10 -18 13983.3 2922.42   1
   2 -11 -18 4741.53 1547.76   1
   2  11  18 6453.37 1425.00   4
  -2 -11 -18 8519.85 2337.02   1
  -2 -11  18 6234.25 1925.56   3
   2 -11  18 4962.19 1695.61   3
  -2  11 -18 9376.60 2165.81   1
  -2  12 -18 38553.4 4259.71   1
  -2 -12  18 44464.7 4780.82   3
   2 -12 -18 43689.2 4383.24   1
   2 -12  18 49312.7 5229.93   3
   2  12  18 50048.0 4048.01   4
  -2 -12 -18 47337.8 5336.76   1
  -2  13 -18 11361.1 2349.09   1
   2 -13 -18 14968.5 2614.75   1
  -2 -13 -18 14176.0 2981.06   1
  -2 -13  18 16073.5 2991.62   3
   2 -13  18 8703.68 2343.21   3
   2  13  18 9645.20 1859.23   4
  -2  14 -18 78837.5 6060.07   1
  -2 -14  18 76081.1 6473.54   3
   2 -14 -18 81286.4 5965.15   1
   2  14  18 81266.9 5387.32   4
   2 -14  18 87544.4 7006.41   3
  -2 -14 -18 82787.8 7130.48   1
  -2 -15 -18 10365.3 2573.40   1
   2 -15 -18 10557.2 2210.52   1
  -2  15 -18 9757.10 2171.38   1
   2 -15  18 12972.2 2831.31   3
  -2 -15  18 13292.0 2839.78   3
   2  15  18 10904.8 2072.45   4
   2  16  18 22848.9 3015.21   4
  -2  16 -18 18692.7 2950.50   1
   2 -16 -18 14429.0 2566.04   1
  -2 -16  18 20873.9 3528.30   3
   2 -16  18 16058.4 3110.60   3
  -2 -16 -18 24625.0 3991.16   1
  -2   0 -19 299.784 843.835   1
   2   0 -19 993.114 877.322   1
  -2   0  19 555.734 728.005   3
  -2  -1  19 6512.02 1751.44   3
  -2  -1 -19 5818.41 1981.61   1
   2   1 -19 4139.15 1477.45   1
   2  -1 -19 5924.81 1774.47   1
  -2   1 -19 5087.78 1594.92   1
   2   2 -19-21.0913 878.492   1
   2  -2 -19 399.118 678.333   1
  -2  -2 -19 24.1394 847.367   1
  -2  -2  19-439.053 591.655   3
  -2   2 -19 719.362 903.283   1
  -2   3 -19 399.622 793.094   1
  -2  -3 -19-385.406 897.594   1
   2   3 -19 164.639 858.605   1
  -2  -3  19 1192.90 1107.98   3
   2  -3 -19-609.786 755.831   1
   2   4 -19 44297.3 4621.54   1
   2  -4 -19 39328.0 4224.17   1
  -2  -4 -19 33009.4 4377.98   1
  -2  -4  19 45728.5 4704.48   3
  -2   4 -19 44259.3 4750.74   1
  -2   5 -19-411.388 557.169   1
   2   5 -19-963.422 838.228   1
  -2  -5 -19-1848.08 1123.06   1
  -2  -5  19-1652.00 1012.47   3
   2  -5 -19-1073.76 874.859   1
  -2   6 -19 532.997 814.280   1
   2   6 -19 2534.83 1268.51   1
  -2  -6  19 843.853 592.570   3
  -2  -6 -19-95.7495 1247.37   1
   2  -6 -19 325.352 683.811   1
   2  -7  19 195.601 1165.97   3
   2   7 -19 343.593 654.003   1
  -2   7 -19-430.372 695.165   1
  -2  -7  19 1426.92 956.632   3
   2  -7 -19 1039.10 862.176   1
  -2  -7 -19 226.951 1098.24   1
   2  -8 -19 238.343 629.927   1
  -2   8 -19 39.0301 958.757   1
  -2  -8 -19 883.112 1027.49   1
  -2  -8  19 1818.69 1027.66   3
   2  -8  19 1788.24 1094.29   3
   2  -9 -19 2266.92 1224.36   1
  -2  -9 -19 4229.50 1699.24   1
  -2  -9  19 3098.41 1364.96   3
   2  -9  19 1026.33 1059.32   3
  -2   9 -19 3949.48 1405.04   1
   2 -10 -19 16899.3 2844.83   1
  -2 -10  19 18511.3 3198.19   3
   2 -10  19 13935.8 2883.53   3
  -2 -10 -19 22287.1 3695.30   1
  -2  10 -19 14326.8 2685.69   1
  -2 -11  19 2342.70 1365.71   3
  -2  11 -19-552.513 732.946   1
   2 -11  19 368.055 826.792   3
  -2 -11 -19 235.851 615.419   1
   2 -11 -19-738.285 784.677   1
   2 -12 -19 2650.39 1174.03   1
  -2 -12  19 4561.69 1586.76   3
  -2  12 -19 3886.82 1495.88   1
  -2 -12 -19 847.175 922.995   1
   2 -12  19 4487.75 1707.29   3
  -2 -13  19 4044.03 1529.76   3
   2 -13 -19 3738.90 1419.28   1
  -2  13 -19 3129.29 1341.14   1
   2 -13  19 3830.03 1594.66   3
  -2 -13 -19 3919.31 1702.99   1
   2   0 -20 49367.0 4978.18   1
  -2   0  20 58016.9 5317.78   3
  -2   0 -20 65591.6 6105.41   1
  -2  -1 -20 14048.7 2848.95   1
  -2   1 -20 17607.4 3170.36   1
   2  -1 -20 13587.6 2655.89   1
   2   1 -20 11192.3 2463.11   1
  -2  -1  20 18142.1 3045.57   3
  -2   1  20 19132.9 3087.19   3
   2  -2 -20 9796.21 2157.92   1
  -2  -2 -20 15021.7 2962.30   1
   2   2 -20 16922.6 2966.48   1
  -2  -2  20 8573.71 2093.86   3
  -2   2 -20 17771.4 3167.53   1
   2   3 -20 1314.24 1019.37   1
  -2  -3 -20 3481.58 1719.94   1
  -2   3 -20 1511.40 1088.79   1
  -2  -3  20 1347.92 978.542   3
   2  -3 -20 1326.41 1108.11   1
  -2  -4 -20 5212.44 1851.87   1
  -2   4 -20 2133.05 1260.39   1
   2   4 -20 1864.82 923.608   1
  -2  -4  20 2733.14 1279.33   3
  -2  -5  20-343.101 599.109   3
  -2   5 -20 90.5827 852.464   1
   2  -5 -20 33.2199 568.304   1
   2   5 -20 863.716 869.332   1
  -2  -5 -20 1479.65 929.623   1
  -2   6 -20 7329.40 1991.96   1
   2   6 -20 3002.33 1463.45   1
  -2  -6 -20 5056.43 1851.97   1
  -2  -6  20 3754.85 1560.86   3
   2  -6 -20 2827.02 1292.48   1
   2   7 -20 3341.22 1397.49   1
  -2  -7 -20 2324.77 1060.48   1
  -2  -7  20 3412.91 1441.66   3
   2  -7  20 2059.39 1219.07   3
  -2   7 -20 1816.23 1108.68   1
   2  -7 -20 2913.29 1265.00   1
  -2  -8 -20 55.7386 584.785   1
   2  -8 -20 3001.24 1331.93   1
  -2   8 -20 1583.45 915.268   1
  -2  -8  20 3907.59 1677.46   3
   2  -8  20 3007.80 1427.07   3
  -2  -9  20 1503.77 1008.15   3
  -2  -9 -20 2343.56 1185.76   1
   2  -9  20 1533.18 1236.35   3
  -2   9 -20 2137.48 1074.93   1
   2  -9 -20 2217.89 1125.66   1
  -2 -10 -20 8802.99 2412.48   1
   2 -10 -20 12416.9 2537.02   1
  -2 -10  20 11204.1 2613.19   3
   2 -10  20 16148.0 3118.38   3
  -2  10 -20 12845.7 2647.44   1
   2   0 -21-287.612 696.726   1
  -2   0 -21-933.147 1072.57   1
  -2   0  21-1881.38 1093.68   3
  -2  -1  21-248.868 612.401   3
   2   1 -21 1017.14 869.266   1
  -2   1  21-704.797 777.017   3
  -2   1 -21-1205.13 1026.00   1
  -2  -1 -21 289.277 1025.01   1
   2  -1 -21-1535.56 1087.37   1
  -2  -2 -21-3994.87 1735.08   1
   2  -2 -21-2818.42 1316.68   1
  -2   2 -21-1636.55 1167.20   1
   2   2 -21-1100.99 912.668   1
  -2  -2  21-1160.96 904.093   3
  -2   2  21 1774.40 1118.93   3
  -2  -3 -21 9566.10 2544.63   1
  -2   3 -21 7480.92 2130.80   1
   2   3 -21 8857.83 2166.44   1
   2  -3 -21 8850.50 2183.52   1
  -2  -3  21 5719.29 1797.08   3
  -2  -4 -21 984.442 984.404   1
  -2   4 -21 537.675 831.926   1
   2   4 -21-288.407 1049.51   1
  -2  -4  21-781.036 905.414   3
   2  -4 -21 516.388 738.040   1
  -2   5 -21 2784.03 1304.79   1
  -2  -5 -21 1583.00 779.904   1
   2   5 -21 4271.87 1572.07   1
   2  -5 -21 3877.39 1539.59   1
  -2  -5  21 1873.63 1063.16   3
  -2  -6  21 1500.64 957.458   3
   2   6 -21 1031.76 992.246   1
  -2  -6 -21 2431.67 1557.03   1
  -2   6 -21 732.844 950.449   1
   2  -6  21 3300.93 1413.41   3
   2  -6 -21 2710.07 1348.71   1
  -3   0   0-114.114 188.474   2
   3   0   0 170.036 242.720   2
   3   0   0-308.880 355.568   4
  -3   0   0 557.226 379.702   4
  -3  -1   0 1235.75 476.661   4
  -3  -1   0 1500.56 442.445   2
  -3   1   0 1585.42 556.614   4
   3   1   0 1170.19 392.956   2
   3  -1   0 1638.11 618.932   4
   3   1   0 1339.81 471.800   4
   3  -1   0 1186.07 441.269   2
  -3  -2   0 363.038 331.452   4
   3   2   0 465.680 286.694   2
  -3  -2   0-32.2906 143.924   2
   3  -2   0 649.564 347.864   2
   3  -2   0-485.159 459.505   4
  -3   2   0 57.7174 289.047   4
   3   2   0-76.8345 317.016   4
   3   3   0 123750. 3686.78   3
   3  -3   0 139365. 4693.82   4
  -3   3   0 133147. 4651.58   4
   3  -3   0 136816. 4512.43   2
  -3  -3   0 122223. 3231.85   2
   3   3   0 131699. 4502.97   4
  -3  -3   0 129520. 4491.49   4
   3   3   0 130924. 3176.53   2
   3   4   0-89.0920 168.517   2
   3   4   0-129.225 241.918   3
  -3  -4   0 123.332 347.254   4
   3  -4   0 486.638 408.274   4
  -3   4   0 131.179 229.445   4
   3  -4   0-214.192 412.363   2
  -3  -4   0 36.3608 174.758   2
   3   4   0 571.267 535.809   4
   3  -5   0 59400.8 3245.51   2
  -3  -5   0 62475.3 3185.06   4
   3   5   0 64974.5 2987.86   3
  -3  -5   0 64638.3 2019.40   2
   3  -5   0 62822.6 1868.81   3
  -3   5   0 61616.3 3320.20   4
   3  -5   0 65229.1 3350.08   4
   3   5   0 65461.1 3261.72   4
   3   6   0-202.984 332.361   4
  -3  -6   0-35.2277 271.740   4
   3   6   0 289.585 275.374   3
   3  -6   0 69.9862 151.171   3
  -3  -6   0 34.5249 102.391   2
  -3  -7   0 106097. 4269.40   4
  -3  -7   0 93217.3 2185.19   2
   3   7   0 101767. 4100.18   3
   3  -7   0 100566. 2723.17   3
   3  -7   0 95493.1 4427.97   2
   3   7   0 96634.2 4129.74   4
  -3  -7   0 97807.8 3775.88   5
   3   8   0 247.483 339.102   4
  -3  -8   0 195.035 273.465   4
   3   8   0 188.593 325.084   3
  -3  -8   0-143.796 121.633   2
  -3  -8   0-664.083 406.446   5
   3  -8   0-44.1439 234.101   3
   3  -8   0-347.291 500.975   2
  -3  -9   0 20934.1 1026.48   2
  -3  -9   0 23816.0 2142.96   4
   3  -9   0 23702.8 1528.95   3
  -3  -9   0 23201.4 1898.71   5
   3  -9   0 22545.9 2313.00   2
   3   9   0 21293.2 2029.76   4
   3  10   0-6.79127 356.321   4
  -3 -10   0-11.0288 123.770   2
   3 -10   0-156.603 211.576   3
  -3 -10   0 15.6336 202.017   5
   3 -10   0 155.572 466.939   2
   3  11   0 270942. 7670.33   4
   3 -11   0 262719. 5796.88   3
  -3  11   0 296410. 8753.84   4
   3 -11   0 284039. 8639.53   2
  -3 -11   0 259470. 4031.88   2
   3 -12   0-948.759 428.047   3
   3  12   0 145.542 389.967   3
   3  12   0-173.425 427.983   4
   3 -12   0 107.858 517.985   2
  -3 -12   0 15.0490 129.923   2
   3  13   0 11681.5 1734.32   4
   3 -13   0 10667.1 1331.66   3
  -3  13   0 10017.4 1287.75   3
   3 -13   0 10761.0 1863.91   2
   3  14   0 244.897 505.246   4
   3 -14   0-231.887 434.535   3
  -3  14   0-219.194 292.741   3
   3 -14   0 777.547 880.955   2
   3  15   0 131725. 6039.47   4
   3 -15   0 122582. 4869.89   3
   3 -15   0 133385. 6619.01   2
  -3  15   0 129335. 5068.91   3
   3  16   0 431.751 779.922   4
   3 -16   0 151.587 400.092   3
  -3  16   0 371.694 495.751   3
   3 -16   0 1155.44 890.192   2
   3  17   0 293586. 9538.17   4
   3 -17   0 299219. 10447.5   2
   3 -17   0 302862. 8279.31   3
  -3  17   0 315787. 8637.19   3
  -3 -17   0 309359. 6218.08   2
   3  18   0 673.411 896.151   4
   3 -18   0-10.8093 510.099   3
   3 -18   0 508.633 711.377   2
  -3 -18   0 253.825 254.066   2
  -3  18   0 545.277 472.221   3
   3  19   0 60989.3 4620.03   4
  -3 -19   0 60419.4 3023.12   2
   3 -19   0 62728.0 5044.70   2
   3 -19   0 51662.8 3690.77   3
   3  20   0 114.245 651.022   4
   3 -20   0-873.185 616.730   3
   3 -20   0-108.664 618.685   2
  -3 -20   0 47.6370 249.916   2
   3  21   0 52798.7 4561.92   4
   3 -21   0 55461.8 4083.66   3
   3 -21   0 58911.0 5167.20   2
  -3 -21   0 57998.6 3188.29   2
   3  22   0 369.277 575.669   4
   3 -22   0 1194.68 736.294   3
   3 -22   0 711.836 1078.84   2
  -3 -22   0 836.401 478.769   2
   3  23   0 56630.2 4977.76   4
   3 -23   0 49245.5 4940.42   2
   3  24   0 228.210 549.965   4
   3 -24   0 693.005 778.679   2
   3  25   0-416.508 653.568   4
   3 -25   0 813.973 856.656   2
   3  26   0 853.681 849.850   4
   3 -26   0 216.905 705.085   2
   3  27   0 1557.70 1086.28   4
   3 -27   0 2223.97 1195.27   2
   3  28   0 278.994 741.497   4
   3 -28   0 814.997 1062.17   2
   3   0  -1-42.8913 120.687   3
   3   0   1-13.5466 398.400   4
   3   0  -1 74.5318 250.749   2
  -3   0   1-51.6249 236.738   4
  -3   0   1 126.186 179.835   2
   3   0   1 12.7332 217.009   2
   3   0  -1-413.436 349.564   4
   3  -1  -1 10653.9 1193.89   2
   3  -1  -1 10057.5 697.533   3
   3  -1  -1 10385.1 1212.97   4
   3   1  -1 10956.1 902.490   3
   3   1  -1 10408.7 1092.79   2
   3   1   1 12269.9 1079.50   2
   3  -1   1 11471.6 1184.88   2
   3   1   1 9955.95 1270.48   4
   3  -1   1 12106.7 1395.99   4
  -3   1   1 10252.5 1251.42   4
  -3   1   1 11191.4 1268.33   2
  -3  -1   1 11120.6 1152.72   2
   3   1  -1 8280.67 1130.16   4
  -3  -1   1 9842.13 1212.22   4
  -3   2   1 29629.0 2116.62   2
   3   2   1 29685.4 1531.08   2
   3   2  -1 31316.6 1663.80   3
   3  -2  -1 33921.9 2200.65   2
  -3  -2   1 26900.5 1709.26   2
   3  -2   1 31366.3 2059.04   2
   3   2  -1 29593.7 2057.65   4
   3  -2  -1 31462.2 2149.85   4
   3   2  -1 29132.5 1725.91   2
  -3   2   1 28562.3 2086.79   4
   3   2   1 30844.0 2200.96   4
   3  -2   1 30278.1 2204.17   4
  -3  -2   1 28138.0 2028.31   4
   3  -3   1 27167.0 2103.27   4
   3   3  -1 26742.8 1659.63   3
   3  -3  -1 28191.1 2105.16   2
  -3  -3   1 27288.6 1635.14   2
  -3   3   1 28548.3 2118.75   4
   3  -3   1 27087.0 2002.08   2
   3   3   1 27929.7 1360.68   2
   3  -3  -1 26667.0 2053.55   4
  -3   3   1 26502.1 2081.37   2
   3   3  -1 28019.2 2045.29   4
   3   3   1 30037.1 2203.84   4
   3   3  -1 25961.7 1568.19   2
  -3  -3   1 27654.0 2012.83   4
  -3  -4   1 406523. 7743.06   4
   3   4  -1 392057. 6728.15   3
  -3  -4   1 401048. 6024.72   2
   3  -4  -1 415329. 8301.39   2
   3   4   1 410118. 8186.67   4
   3  -4   1 437721. 8592.55   4
   3  -4   1 408405. 8143.11   2
   3  -4  -1 423796. 8234.82   4
  -3   4   1 416074. 8232.37   4
  -3   4   1 395411. 8357.88   2
   3   4  -1 408960. 6008.78   2
   3   4  -1 424794. 7967.18   4
   3   4   1 413543. 4747.34   2
   3   5   1 11925.0 1443.65   4
   3   5  -1 13290.1 1468.64   4
  -3  -5   1 14361.9 1493.15   4
  -3  -5   1 12280.7 1012.17   2
   3  -5   1 11534.4 1452.30   2
   3   5  -1 11450.4 1219.29   3
   3  -5  -1 14001.4 674.980   3
  -3   5   1 13056.3 1510.44   4
   3  -5   1 12862.0 1019.68   3
   3  -5   1 15518.6 1685.26   4
   3  -5  -1 12281.7 1484.40   2
   3   5   1 12762.7 732.415   2
  -3  -6   1 22710.2 1905.52   4
  -3  -6   1 23352.8 1363.74   2
  -3   6   1 21155.8 983.276   1
   3   6   1 23806.8 1944.72   3
   3   6  -1 21545.0 1768.91   3
   3  -6  -1 23190.8 995.651   3
   3  -6  -1 23696.1 2161.66   2
  -3   6   1 22157.2 2035.64   4
   3  -6   1 22757.4 2115.56   2
  -3  -6   1 22229.5 1861.09   5
   3  -6   1 22486.6 1380.90   3
   3   6   1 21863.4 1976.44   4
   3   6  -1 23101.9 1939.16   4
   3  -7   1 10372.2 1506.50   2
   3   7   1 10933.9 1463.44   4
   3   7  -1 12395.8 1465.25   4
  -3  -7   1 11672.0 1391.46   4
  -3  -7   1 15370.0 1566.46   5
   3  -7  -1 12566.2 834.274   3
   3   7  -1 11470.2 1368.47   3
   3   7   1 10751.1 1360.82   3
  -3  -7  -1 11722.9 1273.67   5
  -3   7   1 10338.2 1433.99   4
  -3   7   1 10319.1 554.698   1
   3  -7   1 12932.1 1111.85   3
   3  -7  -1 11188.7 1583.06   2
  -3  -7   1 12115.0 973.355   2
   3  -8   1 13001.5 1743.92   2
   3   8   1 12955.0 1580.90   4
   3   8  -1 10661.2 1408.04   4
  -3  -8  -1 13491.8 1598.68   4
  -3  -8   1 13210.1 1520.90   4
   3  -8  -1 14739.1 1005.63   3
   3   8  -1 10901.6 1383.49   3
   3  -8   1 11166.1 1063.80   3
  -3  -8  -1 12692.8 1335.07   5
  -3   8   1 12406.2 1624.14   4
  -3  -8   1 6279.22 1014.67   5
   3  -8  -1 12546.1 1689.01   2
  -3  -8   1 13337.5 1020.25   2
   3  -9   1 678.369 707.626   2
   3   9   1 79.5466 434.200   4
   3   9  -1 638.605 488.798   4
  -3  -9   1-199.971 196.893   2
  -3  -9  -1 116.102 226.707   4
  -3  -9   1-35.5334 293.233   4
   3  -9  -1 278.994 261.173   3
   3   9  -1 120.673 153.812   3
   3  -9  -1 556.256 578.995   2
  -3  -9  -1-51.2762 295.794   5
   3  -9   1 182.462 230.855   3
  -3   9   1 308.726 393.856   4
  -3  -9   1-16.2876 170.274   5
   3  10  -1 206037. 6385.32   4
  -3  10   1 200876. 6950.12   4
   3 -10  -1 197415. 4448.59   3
   3 -10   1 190714. 4963.55   3
  -3 -10   1 191217. 4016.25   2
   3 -10  -1 204007. 7121.28   2
   3 -10   1 196102. 6968.47   2
  -3 -10  -1 194621. 5313.93   5
   3  10   1 194848. 6411.23   4
  -3  11   1 9231.12 1056.59   3
   3 -11   1 10013.1 1642.77   2
   3  11   1 11356.0 1655.07   4
   3  11  -1 11479.0 1640.54   4
   3 -11  -1 9296.82 1050.22   3
   3 -11   1 11014.0 1265.40   3
  -3 -11  -1 10641.6 1288.04   5
  -3  11   1 9141.55 1578.31   4
  -3 -11   1 8105.07 860.078   2
   3 -11  -1 9663.74 1669.00   2
   3 -12   1 11813.5 1902.62   2
   3  12   1 12926.3 1798.43   4
   3 -12  -1 10045.1 1175.62   3
   3  12   1 11418.3 1676.88   3
   3  12  -1 14137.8 1841.77   3
   3 -12   1 10220.0 1275.81   3
  -3  12   1 10861.4 1243.08   3
  -3 -12  -1 11286.5 671.708   2
  -3  12   1 13322.1 1904.26   4
   3  12  -1 10578.7 1560.35   4
   3 -12  -1 13701.5 1998.91   2
  -3 -12  -1 10479.3 634.283   2
   3 -13   1 10682.7 1807.72   2
   3  13   1 9151.13 1570.66   4
   3  13  -1 11520.1 1705.39   4
   3 -13   1 12339.4 1458.55   3
   3 -13  -1 9565.10 1225.51   3
  -3  13   1 9246.39 1205.71   3
   3 -13  -1 13653.4 2072.51   2
  -3 -13  -1 9730.61 720.657   2
   3  14  -1 233.587 551.276   4
   3 -14  -1 409.434 414.036   3
   3 -14   1 306.202 399.462   3
   3  14   1-217.874 568.991   4
  -3  14   1 27.2155 227.686   3
   3 -14  -1-99.7931 584.267   2
  -3 -14  -1 201.181 160.330   2
   3 -14   1 239.553 708.322   2
   3 -15   1 5955.73 1518.67   2
   3  15   1 9192.36 1673.46   4
   3  15  -1 6891.81 1445.48   4
   3 -15  -1 7196.64 1187.77   3
  -3  15  -1 4814.36 1014.08   3
   3 -15   1 5839.34 1102.39   3
  -3 -15  -1 7200.59 767.628   2
  -3  15   1 7368.61 1205.70   3
   3 -15  -1 5946.94 1474.88   2
  -3  16  -1 187383. 6548.67   3
   3  16   1 191978. 7559.46   4
   3  16  -1 193850. 7446.34   4
   3 -16  -1 192924. 6210.42   3
   3 -16   1 191098. 6467.21   3
  -3 -16  -1 197771. 4229.00   2
   3 -16  -1 194674. 8219.09   2
  -3  16   1 187417. 6241.90   3
   3 -16   1 199342. 8350.67   2
   3 -17   1 785.239 897.903   2
   3  17   1 17.5571 664.027   4
   3  17  -1 775.106 855.364   4
   3 -17  -1 343.184 437.600   3
   3 -17   1 707.611 592.662   3
  -3  17  -1-469.928 438.109   3
  -3  17   1 665.677 468.310   3
  -3 -17  -1 411.595 264.366   2
   3 -17  -1-221.927 665.301   2
   3  18   1 73860.8 4964.04   4
   3  18  -1 70043.9 4728.34   4
   3 -18  -1 60618.5 3780.68   3
   3 -18   1 58040.8 3840.72   3
  -3 -18  -1 64794.6 2731.89   2
   3 -18  -1 68409.2 5113.39   2
  -3  18   1 69290.3 4127.83   3
   3 -18   1 57750.4 4748.71   2
  -3  18  -1 68248.6 4274.69   3
   3  19   1 1137.44 817.626   4
   3  19  -1 1695.29 936.860   4
   3 -19  -1 689.744 485.597   3
   3 -19   1 784.532 795.883   2
   3 -19   1 1296.33 706.403   3
  -3  19   1 1162.80 494.903   3
  -3 -19  -1 470.850 293.583   2
   3 -19  -1 837.623 838.474   2
   3  20   1 900.566 803.132   4
   3  20  -1 377.754 502.870   4
   3 -20   1 158.562 449.546   3
   3 -20   1 328.930 750.458   2
  -3 -20  -1 1083.63 428.157   2
   3 -20  -1 893.777 932.961   2
   3 -21  -1 7563.26 1925.78   2
  -3 -21   1 8545.89 1355.39   2
   3  21   1 5088.33 1482.49   4
   3  21  -1 8539.97 1930.58   4
   3 -21   1 8972.13 1706.46   3
  -3 -21  -1 7077.44 1055.54   2
   3 -21   1 7823.67 2049.52   2
  -3 -22   1 41392.9 2945.39   2
   3  22   1 50062.2 4581.77   4
   3  22  -1 52666.1 4613.43   4
   3 -22   1 38313.4 3593.16   3
  -3 -22  -1 47624.6 2780.83   2
   3 -22   1 45401.4 4746.64   2
   3 -22  -1 48023.3 4765.23   2
  -3 -23   1 8727.48 1426.70   2
   3  23  -1 11245.2 2258.15   4
   3 -23   1 8747.76 1799.25   3
   3  23   1 10723.4 2249.85   4
   3 -23  -1 9193.91 2268.88   2
   3 -23   1 9269.10 2207.57   2
   3  24   1 53820.3 5001.26   4
   3  24  -1 52795.0 4852.39   4
   3 -24   1 45604.5 4111.57   3
   3 -24  -1 49589.9 5012.60   2
   3 -24   1 48521.2 5034.14   2
   3  25   1 12818.1 2548.78   4
   3  25  -1 14234.7 2628.71   4
   3 -25   1 7889.37 1801.62   3
   3 -25  -1 11246.2 2515.12   2
   3 -25   1 12788.8 2687.10   2
   3  26   1 928.471 780.617   4
   3  26  -1 399.415 733.865   4
   3 -26  -1 1638.85 1067.07   2
   3 -26   1 798.926 947.585   2
   3  27   1 526.452 697.046   4
   3  27  -1 676.259 862.949   4
   3 -27  -1-761.499 862.128   2
   3 -27   1-426.172 797.098   2
   3 -28   1 6654.56 2021.40   2
   3  28   1 9501.82 2372.59   4
   3  28  -1 8052.96 2228.87   4
   3 -28  -1 8111.97 2258.44   2
   3   0  -2 10303.7 1180.07   2
   3   0  -2 9542.95 703.275   3
  -3   0   2 9532.11 1168.27   2
   3   0   2 8907.43 980.210   2
   3   0  -2 9879.03 1175.60   4
  -3   0   2 10955.4 1241.94   4
   3   0   2 10617.5 1307.54   4
   3  -1  -2 138027. 4429.86   2
   3   1  -2 126891. 2889.77   3
  -3  -1   2 129565. 4150.22   2
   3  -1  -2 123371. 2038.96   3
  -3   1   2 133651. 4476.30   2
   3  -1   2 126687. 3909.69   2
   3   1   2 129817. 3440.41   2
   3  -1  -2 127853. 4182.46   4
   3  -1   2 125731. 4541.18   4
   3   1  -2 131996. 4255.89   4
   3   1   2 135078. 4688.84   4
  -3   1   2 124093. 4186.64   4
  -3  -1   2 126845. 4202.20   4
   3   1  -2 127103. 3982.50   2
   3  -2  -2 91115.8 3725.72   2
  -3  -2   2 93201.0 3397.39   2
   3   2  -2 92108.7 2749.26   3
  -3   2   2 89200.5 3817.37   2
   3   2   2 94193.2 2690.37   2
  -3  -2   2 92725.2 3622.68   4
   3  -2  -2 100830. 3766.30   4
   3  -2   2 89584.3 3840.10   4
   3  -2   2 91211.0 3497.92   2
  -3   2   2 94998.3 3713.41   4
   3   2  -2 98300.8 3685.11   4
   3   2   2 98557.1 4000.37   4
   3   2  -2 95443.5 3357.07   2
   3   3  -2 177783. 4994.22   4
   3  -3  -2 187309. 5246.86   4
  -3  -3   2 171842. 4457.07   2
   3  -3  -2 186224. 5511.49   2
   3   3   2 177625. 3269.18   2
   3   3  -2 181506. 4209.61   3
   3  -3   2 186718. 5610.46   4
  -3   3   2 180614. 5253.71   4
   3  -3   2 177271. 5118.49   2
   3   3   2 187250. 5554.32   4
  -3   3   2 177049. 5528.86   2
   3   3  -2 186880. 4550.43   2
  -3  -3   2 172672. 4900.43   4
  -3   4   2 64726.6 3465.69   2
  -3  -4   2 62427.7 2974.68   4
   3   4   2 61528.4 1667.31   2
  -3  -4   2 64499.3 2672.30   2
  -3   4   2 62194.9 2215.75   1
   3  -4  -2 64273.4 3311.32   2
   3   4  -2 62636.2 2654.82   3
   3  -4  -2 65184.8 3183.98   4
   3  -4   2 65328.7 3376.58   4
  -3   4   2 62397.3 3154.57   4
   3  -4   2 65564.8 3280.20   2
   3   4  -2 66667.3 3127.08   4
   3   4   2 65789.3 3376.47   4
   3   4  -2 68980.3 2710.21   2
  -3  -5   2 154511. 4736.74   4
  -3  -5   2 155313. 4070.78   2
  -3   5   2 154259. 3225.89   1
   3  -5  -2 173700. 5689.97   2
   3   5  -2 163161. 4562.72   3
   3  -5   2 157479. 5361.18   4
  -3   5   2 161191. 5207.74   4
  -3   5   2 165555. 5695.46   2
   3   5   2 163011. 5386.24   4
   3   5  -2 167690. 5034.27   4
   3  -5   2 166392. 5436.89   2
  -3  -6   2 88856.4 3024.71   2
  -3  -6   2 92548.5 3752.65   4
   3  -6   2 93391.5 4228.85   2
   3  -6  -2 100470. 4461.88   2
   3   6  -2 93687.4 3652.90   3
  -3   6   2 94736.0 2286.74   1
   3  -6   2 91183.8 4186.89   4
  -3   6   2 91681.4 4063.95   4
   3  -6   2 90852.4 3121.52   3
  -3   6   2 93444.1 4413.76   2
   3   6   2 100171. 4310.76   4
   3   6  -2 92155.1 3802.30   4
   3   7  -2 95160.4 3941.19   4
  -3  -7   2 90425.9 3800.19   4
   3   7  -2 89568.9 3759.39   3
   3  -7  -2 90998.1 4365.49   2
   3   7   2 86143.7 4063.81   4
  -3   7   2 86652.3 1892.94   1
   3  -7   2 93040.0 3245.76   3
  -3   7   2 93880.3 4276.44   4
  -3  -7   2 87907.5 3009.74   2
  -3   8  -2 14568.2 900.290   1
  -3  -8  -2 15724.3 1419.71   5
  -3  -8   2 12007.2 1439.13   4
   3   8   2 52.0214 108.325   3
   3  -8   2 12621.6 1243.33   3
   3   8  -2 13759.9 1544.00   3
   3  -8  -2 13523.3 1750.05   2
  -3  -8   2-449.323 296.356   5
  -3   8   2 14550.5 1741.51   4
   3   8   2 16091.6 1803.11   4
  -3  -8   2 14002.9 1221.29   2
   3   8  -2 13542.4 1555.99   4
   3  -9   2 186895. 6640.24   2
  -3   9  -2 185191. 2800.72   1
   3  -9  -2 195060. 6812.71   2
   3  -9   2 192636. 4991.01   3
  -3  -9  -2 191717. 4988.76   5
  -3   9   2 204731. 6729.35   4
  -3   9   2 184958. 3742.66   3
  -3  -9   2 173768. 4304.40   2
   3   9   2 193456. 6340.76   4
   3   9  -2 189045. 5852.85   4
  -3 -10   2 5001.69 753.476   2
   3  10   2 4744.58 1077.00   4
   3  10  -2 4831.02 1033.12   4
   3 -10   2 6259.75 1243.73   2
  -3 -10  -2 5037.38 880.713   5
  -3 -10   2 4946.09 1132.62   3
   3 -10   2 5257.24 877.446   3
  -3  10   2 6103.40 1216.68   4
   3 -10  -2 5892.84 1294.36   2
  -3  10   2 4928.74 707.882   3
   3  11   2 60373.3 3751.76   4
  -3 -11  -2 61702.5 2938.32   5
   3  11  -2 58549.0 3478.47   4
  -3 -11   2 55758.2 3685.69   3
   3  11   2 57472.1 3695.35   3
   3 -11  -2 51371.2 3670.08   2
   3 -11   2 57661.1 2994.57   3
  -3  11   2 60950.3 2636.12   3
   3 -11   2 58438.4 3949.94   2
  -3 -11   2 56395.5 2552.81   2
  -3  11   2 65790.5 4110.83   4
   3 -12   2 5533.30 1324.10   2
   3  12   2 7186.27 1354.35   4
   3  12  -2 7967.97 1381.11   4
   3  12   2 7253.26 1365.93   3
   3 -12   2 7816.88 1168.67   3
  -3 -12  -2 7349.89 1067.93   5
  -3  12   2 7074.25 1419.61   4
  -3  12   2 7505.92 1011.64   3
   3  12  -2 7656.20 1357.59   3
   3 -12  -2 5444.49 1299.43   2
   3  13   2 78286.5 4515.95   4
   3 -13   2 73612.0 3667.46   3
   3  13  -2 75553.9 4202.14   4
   3 -13  -2 83822.2 4993.22   2
  -3 -13  -2 76924.5 3425.45   5
  -3  13   2 72051.1 3224.90   3
   3 -13   2 74075.8 4737.97   2
   3  14  -2 108207. 5219.92   4
   3  14   2 129499. 5939.51   4
   3 -14   2 120203. 4846.28   3
   3 -14  -2 117237. 6027.03   2
  -3  14   2 113112. 4274.32   3
   3 -14   2 106962. 5863.16   2
  -3 -14   2 117460. 5034.95   5
   3  15  -2 52086.2 3713.47   4
  -3 -15  -2 55531.5 1683.19   2
   3 -15   2 56669.4 3470.18   3
   3  15   2 61174.5 4206.22   4
   3 -15  -2 56850.4 4369.95   2
  -3  15   2 53220.1 3109.86   3
   3 -15   2 56785.7 4368.43   2
   3  16   2 37974.2 3431.68   4
   3  16  -2 39900.6 3341.42   4
  -3 -16  -2 40298.9 1646.23   2
   3 -16   2 36869.8 2901.45   3
   3 -16  -2 38050.1 3690.79   2
  -3  16   2 33621.0 2580.77   3
   3 -16   2 43678.2 3951.29   2
  -3  17   2 16309.0 1893.49   3
   3 -17   2 16259.8 2496.98   2
   3  17   2 15676.1 2313.83   4
   3  17  -2 17082.9 2269.54   4
  -3 -17  -2 17884.9 1199.59   2
   3 -17   2 16569.6 2043.79   3
   3 -17  -2 18921.9 2661.78   2
  -3  18   2 28866.6 2634.67   3
   3  18   2 33167.4 3398.31   4
   3  18  -2 30182.7 3098.45   4
  -3 -18  -2 29248.0 1654.88   2
   3 -18   2 26138.0 2624.26   3
   3 -18  -2 33247.4 3589.57   2
   3 -18   2 34536.9 3684.02   2
   3  19   2 25711.9 3066.77   4
   3  19  -2 26929.0 3050.84   4
  -3 -19  -2 26218.8 1672.36   2
   3 -19   2 27476.1 2789.69   3
   3 -19   2 28074.0 3452.38   2
   3 -19  -2 25868.7 3212.02   2
  -3  19   2 27629.2 2663.43   3
  -3 -20  -2 6947.22 939.290   2
   3 -20   2 4257.51 1503.58   2
   3  20   2 3397.12 1236.53   4
   3  20  -2 4196.93 1364.95   4
   3 -20   2 3114.16 1081.81   3
   3 -20  -2 7670.40 1818.51   2
   3  21   2 31138.3 3607.26   4
   3  21  -2 32452.8 3488.33   4
  -3 -21  -2 25507.6 1827.89   2
   3 -21   2 20803.6 2607.83   3
   3 -21   2 28398.0 3626.16   2
   3 -21  -2 28473.5 3581.38   2
   3 -22   2 35448.2 4182.54   2
   3  22   2 31039.8 3631.19   4
   3  22  -2 30839.1 3511.36   4
   3 -22   2 30375.1 3214.73   3
   3 -22  -2 30082.4 3788.64   2
   3  23   2 18606.9 2901.09   4
   3  23  -2 18782.1 2883.72   4
   3 -23   2 18734.9 2632.57   3
   3 -23  -2 19757.3 3131.86   2
   3 -23   2 16648.7 2929.14   2
   3  24   2 2557.93 1250.79   4
   3  24  -2 1283.54 980.672   4
   3 -24   2 282.632 370.463   3
   3 -24  -2 2901.53 1208.30   2
   3 -24   2 1271.53 968.260   2
   3  25   2 28757.2 3736.70   4
   3  25  -2 22441.7 3275.34   4
   3 -25   2 23536.6 3089.82   3
   3 -25  -2 22831.5 3509.77   2
   3 -25   2 22994.2 3606.79   2
   3  26  -2 3744.82 1406.42   4
   3 -26   2 1893.51 983.691   3
   3 -26  -2 2840.16 1406.75   2
   3 -26   2 2288.39 1334.65   2
   3  26   2 1558.56 1021.02   4
   3 -27   2 28159.9 4118.41   2
   3  27   2 23926.9 3641.78   4
   3  27  -2 26205.9 3706.46   4
   3 -27   2 25382.4 3391.52   3
   3 -27  -2 28612.3 3996.38   2
   3  28   2 13508.9 2822.69   4
   3  28  -2 10804.6 2450.16   4
   3 -28   2 8893.87 2122.65   3
   3 -28  -2 7937.94 2196.56   2
   3 -28   2 9927.55 2546.00   2
   3   0  -3 247.056 295.316   2
   3   0  -3 142.795 126.119   3
   3   0  -3 79.5785 372.678   4
   3   0   3 53.5042 463.062   4
  -3   0   3 85.9072 254.804   2
  -3   0   3-40.9457 271.190   4
   3  -1  -3 42072.9 2552.58   2
  -3  -1   3 38133.7 2385.99   2
  -3   1   3 42219.0 2629.11   2
   3  -1  -3 39486.1 2280.41   4
   3   1  -3 43330.1 2373.21   4
   3  -1   3 44840.8 2774.80   4
   3   1   3 45285.9 2786.94   4
  -3   1   3 41415.4 2389.60   4
   3   1  -3 39379.1 1638.53   3
  -3  -1   3 41341.4 2335.83   4
   3   1  -3 40962.5 2416.01   2
   3  -2  -3 63731.2 3247.14   2
  -3   2   3 61486.0 2627.26   1
  -3  -2   3 60019.3 2937.85   2
  -3   2   3 63878.0 3318.28   2
   3   2  -3 60545.7 2236.21   3
   3  -2  -3 63766.4 2929.29   4
   3  -2   3 64327.7 3315.87   4
  -3   2   3 64327.9 3020.38   4
   3   2  -3 61619.5 2833.31   4
   3   2   3 69086.7 3413.17   4
   3   2   3 62415.2 2243.19   2
   3   2  -3 61490.8 2881.72   2
  -3  -2   3 63628.2 2876.86   4
  -3  -3   3 34114.1 2157.93   2
   3  -3  -3 32880.1 2390.82   2
  -3   3   3 30161.4 1751.83   1
  -3  -3   3 29796.3 1781.39   3
   3   3  -3 33049.2 1824.55   3
  -3   3   3 31851.3 2436.13   2
   3   3   3 32477.9 1430.88   2
   3  -3  -3 33587.7 2182.69   4
   3  -3   3 35190.8 2493.40   4
  -3   3   3 26441.6 1981.78   4
   3   3  -3 35873.6 2173.82   4
   3   3   3 31743.2 2366.75   4
   3   3  -3 34199.7 2119.37   2
  -3  -3   3 31250.3 2043.25   4
  -3  -4   3 1878.63 531.453   4
  -3  -4   3 1056.20 416.905   3
  -3  -4   3 1442.81 441.275   2
   3  -4  -3 1219.36 460.484   2
   3   4  -3 1964.44 484.117   3
  -3   4   3 1272.81 377.637   1
   3  -4   3 2440.18 732.302   4
   3   4   3 1536.84 280.316   2
  -3   4   3 1299.67 477.326   4
  -3   4   3 1396.42 659.491   2
   3   4  -3 988.735 446.688   4
   3   4   3 2441.26 798.988   4
  -3  -5   3 62953.7 2842.27   2
  -3  -5   3 62829.4 2932.07   4
   3  -5  -3 71957.0 3737.62   2
   3  -5   3 65008.5 3499.17   4
  -3  -5   3 66002.1 3075.50   3
  -3   5   3 63311.8 2280.09   1
   3   5  -3 63536.7 2872.12   3
  -3   5   3 70482.1 3803.45   2
  -3   5   3 64184.6 3268.19   4
   3   5  -3 63838.7 3056.89   4
   3   5   3 61192.8 3381.79   4
   3   6  -3 2100.25 635.505   4
  -3  -6   3 1444.91 531.611   4
  -3  -6   3 1471.76 456.280   2
  -3  -6   3 2568.67 721.133   3
   3  -6   3 725.568 585.746   4
   3   6  -3 1510.42 489.833   3
   3  -6  -3 1803.67 689.896   2
  -3   6   3 1339.81 327.846   1
  -3   6   3 1272.77 511.014   4
   3   6   3 1234.67 612.562   4
  -3   6   3 685.749 395.867   2
   3   7   3 750.124 615.899   4
   3   7  -3 700.558 385.545   4
  -3  -7   3 786.965 292.697   2
  -3   7  -3 835.269 335.435   1
  -3  -7   3 317.411 289.821   4
  -3  -7   3 428.870 448.959   3
   3  -7  -3 667.396 388.484   2
  -3   7   3 1022.89 456.123   4
   3  -7   3 540.855 415.051   3
  -3   7   3 492.070 198.438   1
   3   7  -3 565.548 325.754   3
  -3   8  -3 9302.66 876.414   1
   3   8   3 9177.95 1408.94   4
  -3  -8   3 9541.49 1248.29   4
  -3  -8   3 8744.51 1325.35   3
  -3   8   3 8980.42 684.506   3
   3   8  -3 6113.47 1060.86   3
   3  -8   3 10945.2 1254.39   3
   3  -8  -3 8487.80 1428.65   2
  -3   8   3 10679.3 1497.96   4
  -3  -8  -3 9750.02 1089.70   5
  -3  -8   3 8941.21 1081.45   2
   3   8  -3 11558.4 1403.08   4
   3   9   3 76532.0 4055.27   4
  -3  -9   3 82163.4 4160.07   3
   3  -9  -3 83026.8 4486.37   2
  -3  -9  -3 77565.1 3022.52   5
   3  -9   3 78890.8 3423.93   3
  -3   9  -3 76873.6 2334.36   1
  -3   9   3 73272.6 2259.05   3
  -3   9   3 79652.2 4183.35   4
  -3  -9   3 68431.9 3033.60   2
   3   9  -3 77879.0 3709.23   4
   3  10  -3 32692.8 2494.53   4
  -3 -10   3 37203.2 2956.30   3
  -3  10  -3 33023.6 1431.99   1
   3 -10  -3 36796.5 3106.10   2
   3 -10   3 34707.9 2372.78   3
  -3 -10  -3 33550.0 2031.50   5
  -3  10   3 34302.9 1718.25   3
  -3  10   3 38397.9 3042.46   4
  -3 -10   3 29514.9 2027.72   2
   3  10   3 37853.9 2908.74   4
   3  11   3 143393. 5836.19   4
   3  11  -3 136866. 5225.87   4
  -3  11   3 151843. 6243.41   4
   3  11   3 135302. 5757.65   3
  -3 -11   3 143416. 5949.83   3
   3 -11  -3 135383. 5999.91   2
   3 -11   3 139425. 4876.31   3
  -3 -11  -3 138839. 4199.11   5
  -3 -11   3 121313. 4141.48   2
  -3  11   3 128668. 3662.67   3
   3  12   3 60198.1 3878.58   4
   3  12  -3 53805.6 3404.40   4
  -3 -12  -3 52083.9 2613.71   5
  -3 -12   3 52934.7 3747.88   3
   3 -12  -3 54456.7 3944.56   2
   3  12  -3 50633.8 3482.08   3
   3 -12   3 55249.6 3173.53   3
  -3  12   3 49414.5 2474.17   3
   3  13   3 23406.1 2534.15   4
   3  13  -3 22167.0 2309.35   4
  -3  13   3 20949.8 1716.18   3
  -3 -13   3 19703.5 2389.49   3
   3 -13  -3 18969.9 2444.30   2
   3 -13   3 21898.4 2089.04   3
  -3 -13   3 22679.2 2251.47   5
  -3 -13  -3 21862.9 1744.29   5
   3  14   3 6688.15 1451.01   4
   3  14  -3 8273.21 1481.50   4
  -3 -14   3 8226.29 1645.11   3
   3 -14   3 5681.66 1110.05   3
  -3 -14   3 5744.49 1190.42   5
  -3  14   3 6145.12 1000.82   3
   3 -14  -3 6545.58 1512.49   2
   3  15   3 29603.9 3010.37   4
   3  15  -3 30253.1 2842.58   4
  -3 -15   3 29299.1 3134.97   3
   3 -15   3 28792.7 2588.61   3
   3 -15  -3 28851.4 3140.08   2
  -3  15   3 28041.1 2216.73   3
   3  16   3 3495.98 1188.91   4
   3  16  -3 1733.55 835.529   4
  -3 -16  -3 1622.89 279.063   2
  -3 -16   3 2405.74 1101.77   3
   3 -16   3 1664.17 808.229   3
  -3  16   3 1858.13 670.255   3
   3 -16  -3 3208.92 1025.99   2
  -3 -17  -3 49323.2 1729.87   2
   3  17   3 54515.1 4252.68   4
   3  17  -3 56010.1 4051.91   4
  -3 -17   3 49992.9 4271.34   3
   3 -17   3 46133.9 3453.64   3
   3 -17  -3 49214.4 4240.09   2
  -3  17   3 45061.3 3094.45   3
   3 -17   3 53936.8 4543.60   2
  -3 -18  -3 13112.2 998.697   2
   3 -18   3 11287.8 2127.72   2
   3  18   3 13636.0 2242.25   4
  -3 -18   3 17449.9 2616.39   3
   3 -18   3 11227.3 1791.93   3
  -3  18   3 14899.8 1866.29   3
   3 -18  -3 15611.6 2471.27   2
   3  18  -3 16225.7 2325.91   4
  -3  19   3 34100.4 2910.91   3
   3  19   3 36206.3 3665.67   4
   3  19  -3 35255.5 3438.77   4
  -3 -19   3 33528.6 3718.50   3
   3 -19   3 30829.6 3018.29   3
   3 -19  -3 27279.3 3367.17   2
   3 -19   3 35456.9 3908.51   2
  -3 -19  -3 36072.9 1793.10   2
   3 -20   3-390.319 633.275   2
   3  20   3 1315.12 824.951   4
   3  20  -3 1317.21 880.733   4
  -3 -20  -3 317.629 235.753   2
   3 -20   3-1224.04 729.356   3
   3 -20  -3 376.861 811.344   2
   3 -21   3 2475.98 1313.49   2
   3  21   3 1912.04 942.833   4
   3  21  -3 2391.27 1071.36   4
   3 -21   3 2407.48 987.619   3
   3 -21  -3 2237.38 1044.43   2
   3 -22   3 5520.37 1736.34   2
   3  22   3 4215.26 1403.84   4
   3 -22   3 1980.78 900.214   3
   3  22  -3 5340.98 1512.93   4
   3 -22  -3 5036.68 1610.41   2
   3 -23   3 20249.1 3257.88   2
   3  23  -3 19941.4 2897.45   4
   3 -23   3 19294.8 2706.05   3
   3  23   3 19406.9 3042.59   4
   3 -23  -3 20767.0 3179.83   2
   3 -24   3 23283.2 3563.47   2
   3  24   3 22778.3 3315.81   4
   3  24  -3 22467.0 3187.26   4
   3 -24   3 16757.6 2571.08   3
   3 -24  -3 23229.3 3448.74   2
   3 -25   3 8483.66 2254.01   2
   3  25   3 4705.04 1647.47   4
   3  25  -3 6902.65 1864.70   4
   3 -25   3 4311.98 1362.44   3
   3 -25  -3 4387.97 1515.91   2
   3  26   3 1908.01 1267.14   4
   3  26  -3 2754.32 1332.18   4
   3 -26   3 3344.64 1259.72   3
   3 -26  -3 790.403 960.631   2
   3 -26   3 2820.94 1393.16   2
   3  27   3 3530.62 1467.52   4
   3  27  -3 4039.64 1387.74   4
   3 -27   3 1773.38 998.328   3
   3 -27  -3 729.523 755.889   2
   3 -27   3 4559.23 1644.71   2
  -3   0   4 6411.29 633.105   3
   3   0  -4 6219.07 1046.55   2
  -3   0   4 5198.01 892.952   1
   3   0  -4 4949.99 767.036   4
  -3   0   4 6926.68 1123.73   2
   3   0   4 6253.70 1074.23   4
  -3   0   4 5931.12 853.752   4
  -3  -1   4 509380. 8839.26   1
  -3   1   4 507837. 8260.31   1
  -3   1   4 504764. 4521.50   3
  -3  -1   4 514219. 6327.69   3
  -3   1   4 512021. 9651.39   2
   3   1  -4 507102. 6042.73   3
   3  -1  -4 503304. 7923.62   4
   3  -1   4 520760. 9562.34   4
   3   1  -4 521714. 7915.13   4
   3   1   4 519752. 9630.67   4
  -3   1   4 490894. 7957.65   4
  -3  -1   4 508562. 9198.63   2
  -3  -1   4 495677. 7802.32   4
   3   1  -4 527697. 9172.56   2
   3  -1  -4 517006. 9396.98   2
   3  -2  -4 35434.1 2527.00   2
  -3  -2   4 38122.7 2487.70   2
  -3   2   4 40163.7 2247.17   1
  -3  -2   4 38450.4 1927.56   3
  -3   2   4 42201.7 2823.74   2
  -3   2   4 37092.1 2247.73   4
   3  -2  -4 37111.9 2198.03   4
   3   2  -4 38755.7 2177.90   4
   3   2   4 38246.4 2627.60   4
   3  -2   4 40629.9 2697.02   4
   3   2  -4 38657.9 2446.63   2
   3   2  -4 39153.9 1871.74   3
  -3  -2   4 39249.5 2192.13   4
   3  -3  -4 18934.0 1894.30   2
  -3  -3   4 20898.4 1824.83   2
  -3  -3   4 22382.3 1593.95   3
  -3   3   4 19141.9 1505.76   1
  -3   3   4 18586.2 1921.40   2
   3   3  -4 18426.9 1386.67   3
   3  -3   4 17636.4 1810.67   4
   3   3  -4 22626.0 1863.94   2
   3  -3  -4 20034.4 1679.16   4
  -3   3   4 19279.9 1653.18   4
   3   3  -4 19133.0 1561.28   4
   3   3   4 21666.8 2008.07   4
  -3  -3   4 18393.9 1498.99   4
  -3  -4   4 39841.2 2236.88   4
   3  -4  -4 31296.8 2493.87   2
  -3  -4   4 38368.6 2217.24   3
  -3   4   4 37859.4 2806.73   2
  -3   4   4 36570.9 1991.10   1
   3   4  -4 37820.0 2121.26   3
   3  -4   4 36721.9 2635.75   4
  -3   4   4 36726.4 2354.18   4
   3   4  -4 39845.6 2296.98   4
   3   4   4 40480.9 2754.32   4
  -3  -4   4 35561.5 2334.37   2
  -3  -5   4 48678.2 2519.50   4
   3  -5  -4 50200.7 3220.31   2
  -3  -5   4 55144.5 2840.93   3
  -3   5   4 49740.2 2214.09   1
   3  -5   4 54334.2 3268.58   4
  -3   5   4 51295.4 2869.41   4
  -3   5   4 51952.1 3365.66   2
   3   5   4 48735.9 1357.70   2
   3   5  -4 46574.4 2502.05   3
   3   5  -4 46195.6 2536.32   4
   3   5   4 53015.5 3198.01   4
  -3  -5   4 49000.3 2719.08   2
   3   6   4 3099.42 876.223   4
   3   6  -4 3961.58 788.356   4
  -3  -6   4 2894.65 657.402   2
  -3  -6   4 3719.17 738.921   4
  -3   6   4 4381.67 653.946   1
  -3  -6   4 3669.08 862.867   3
   3   6  -4 3683.11 765.149   3
   3  -6  -4 4535.97 1088.77   2
   3  -6   4 3312.66 887.214   4
  -3   6   4 2786.60 726.803   4
  -3  -7   4 18840.2 1665.97   4
   3  -7  -4 18746.6 2045.90   2
  -3  -7   4 16937.6 1778.00   3
   3   7  -4 19617.1 1810.42   3
  -3  -7   4 18637.6 1680.04   2
  -3   7   4 21423.8 2009.44   4
   3  -7   4 19774.7 1737.72   3
  -3   7   4 17609.3 1226.83   1
   3   7   4 21234.7 2106.21   4
   3   7  -4 18411.0 1671.94   4
  -3   7  -4 20704.3 1543.50   1
   3   8   4 12481.4 1659.19   4
  -3   8  -4 12206.6 1163.65   1
   3  -8   4 12746.3 1420.05   3
  -3  -8   4 12147.3 1591.32   3
   3  -8  -4 12573.8 1766.51   2
  -3  -8  -4 12689.7 1158.53   5
  -3   8   4 12347.8 1577.02   4
  -3  -8   4 12052.9 1378.86   2
   3   8  -4 12561.3 1436.15   4
  -3   8   4 12064.6 778.644   3
   3  -9  -4 44752.4 3361.16   2
  -3  -9   4 43397.8 3065.93   3
  -3   9   4 41979.4 1674.55   3
  -3   9  -4 37859.1 3019.44   4
  -3  -9  -4 40856.6 2090.23   5
  -3   9   4 44956.6 3133.06   4
  -3   9  -4 42689.2 2054.58   1
   3  -9   4 38006.9 2532.45   3
  -3  -9   4 39349.9 2485.00   2
   3   9   4 41625.5 3074.40   4
   3   9  -4 43982.3 2747.65   4
  -3  10  -4 574.869 270.118   1
   3  10   4 46.0483 457.500   4
   3  10  -4-38.1685 372.910   4
  -3 -10   4-79.2766 492.634   3
  -3 -10  -4 73.3508 245.526   5
   3 -10   4-13.6403 270.226   3
  -3  10  -4 125.156 310.166   4
  -3  10   4 915.623 553.579   4
  -3  10   4-18.9374 173.081   3
   3 -10  -4 265.405 502.197   2
  -3 -10   4 9.06523 212.088   2
   3  11  -4 15390.6 1767.66   4
  -3  11  -4 17480.1 1233.42   1
  -3 -11   4 20114.6 2265.70   3
  -3  11   4 17879.7 1347.87   3
  -3 -11   4 15952.7 1889.16   5
   3 -11   4 16231.2 1759.57   3
  -3 -11  -4 16832.2 1381.23   5
   3 -11  -4 17012.6 2188.25   2
  -3  11   4 17775.4 2141.31   4
  -3 -11   4 15145.1 1604.02   2
   3  11   4 18125.5 2120.92   4
   3  12   4 87382.6 4757.19   4
   3  12  -4 92142.6 4386.69   4
  -3 -12   4 94836.0 5062.40   3
   3 -12  -4 84963.2 4950.54   2
   3  12  -4 92524.8 4747.80   3
  -3  12   4 81800.4 3105.05   3
   3 -12   4 85034.2 4126.54   3
  -3 -12  -4 86276.2 3195.95   5
  -3 -12   4 81078.9 4253.97   5
   3  13   4 337520. 9626.04   4
   3  13  -4 334992. 8581.54   4
  -3 -13   4 327362. 9728.11   3
   3 -13  -4 346600. 10255.6   2
   3 -13   4 324502. 8320.98   3
  -3  13   4 326343. 6624.66   3
  -3 -13   4 330883. 8760.90   5
  -3 -13  -4 337567. 6438.00   5
   3  14   4 829.817 695.108   4
   3  14  -4 601.557 663.108   4
  -3 -14   4 57.8969 615.663   3
  -3  14   4 940.817 465.127   3
   3 -14   4 166.863 448.295   3
  -3 -14   4 1065.59 709.106   5
   3 -14  -4 74.0059 657.035   2
   3  15  -4 81542.5 4584.27   4
  -3 -15   4 81613.2 5198.71   3
   3 -15  -4 75908.0 5045.94   2
   3  15   4 81680.0 5014.28   4
   3 -15   4 72369.6 4191.37   3
  -3  15   4 73400.6 3536.78   3
   3  16   4 24932.8 2850.84   4
   3  16  -4 24178.6 2588.20   4
  -3 -16   4 26654.0 3060.97   3
   3 -16  -4 27164.7 3135.48   2
   3 -16   4 24196.8 2507.14   3
  -3  16   4 26945.5 2262.82   3
  -3 -17  -4 12170.1 737.916   2
   3  17   4 10473.3 1942.93   4
   3  17  -4 10042.6 1793.15   4
  -3 -17   4 9171.30 1905.04   3
   3 -17   4 12005.3 1841.78   3
  -3  17   4 10589.7 1493.49   3
   3 -17  -4 8225.27 1717.58   2
  -3 -18  -4 4260.16 521.358   2
   3 -18   4 5380.43 1315.43   3
   3  18   4 4312.66 1240.98   4
   3  18  -4 4570.47 1281.44   4
  -3 -18   4 3878.05 1271.23   3
   3 -18  -4 4184.46 1288.03   2
  -3  18   4 3268.22 882.362   3
   3  19  -4 45507.8 3894.31   4
  -3 -19   4 45911.1 4393.02   3
   3 -19   4 42621.9 3610.18   3
   3 -19  -4 43492.8 4201.59   2
   3  19   4 48038.6 4268.11   4
  -3 -19  -4 43321.1 1799.89   2
  -3  19   4 37885.4 3050.71   3
   3 -20   4 7452.46 1864.80   2
   3  20   4 5474.01 1519.14   4
  -3 -20   4 7955.76 1797.67   3
   3  20  -4 7507.64 1643.91   4
   3 -20   4 3350.83 1167.23   3
  -3 -20  -4 6907.83 790.866   2
   3 -20  -4 7141.56 1787.24   2
   3 -21   4 8123.94 1976.71   2
   3  21   4 6864.63 1760.97   4
   3  21  -4 5620.33 1495.06   4
  -3 -21   4 10558.2 2207.39   3
   3 -21   4 8081.54 1693.77   3
   3 -21  -4 8194.53 2039.14   2
   3 -22   4 4672.49 1594.07   2
   3  22   4 1751.67 962.009   4
   3  22  -4 2026.97 988.628   4
  -3 -22   4 2103.34 1257.14   3
   3 -22   4 2535.41 1019.67   3
   3 -22  -4 3930.62 1326.56   2
   3  23   4 13083.3 2484.77   4
   3  23  -4 17562.2 2756.13   4
   3 -23   4 11812.5 2146.03   3
   3 -23   4 14399.5 2769.85   2
   3 -23  -4 10820.2 2333.87   2
   3 -24   4 1212.47 723.941   2
   3  24   4 102.735 808.966   4
   3  24  -4 1969.64 999.582   4
   3 -24   4 1228.99 838.440   3
   3 -24  -4 72.9016 748.914   2
   3  25   4 77662.1 6298.17   4
   3  25  -4 73206.8 5798.75   4
   3 -25   4 64971.5 5247.97   3
   3 -25  -4 62277.6 5684.57   2
   3 -25   4 72922.9 6399.11   2
   3 -26   4 1471.23 1348.60   2
   3  26   4-220.871 643.567   4
   3  26  -4 2096.62 1132.59   4
   3 -26  -4 2945.47 1308.95   2
   3 -26   4 2700.22 1269.16   3
   3  27   4 79193.0 6629.30   4
   3  27  -4 72896.1 5996.59   4
   3 -27   4 71066.6 5809.47   3
   3 -27  -4 66142.0 6142.89   2
   3 -27   4 86435.9 7306.29   2
   3   0  -5-169.179 424.368   2
  -3   0   5 371.632 261.416   2
  -3   0   5 99.4044 164.849   3
  -3   0   5-214.025 315.063   1
   3   0  -5-175.687 360.635   4
   3   0   5 34.1051 414.441   4
  -3   0   5-23.4697 240.982   4
  -3   0  -5-31.6662 156.705   4
  -3  -1  -5 393.589 300.458   4
   3   1  -5 4873.91 984.646   2
   3  -1  -5 3723.53 912.205   2
  -3  -1   5 2277.60 659.730   2
  -3  -1   5 4165.66 629.744   3
  -3   1   5 3215.67 438.439   3
  -3   1   5 3903.67 941.742   2
   3  -1  -5 4200.94 760.486   4
  -3  -1   5 4061.51 842.691   1
  -3  -1   5 3438.05 649.647   4
   3   1  -5 4170.89 713.232   4
  -3   1   5 2819.31 696.848   1
   3  -1   5 3995.10 918.063   4
   3   1   5 4441.78 977.433   4
  -3   1   5 3994.93 721.703   4
  -3   1  -5-25.2569 153.614   4
  -3  -2   5 63701.9 3420.48   2
  -3  -2   5 68334.7 3469.33   1
   3   2  -5 61227.0 2668.86   4
  -3   2   5 64824.9 3654.45   2
  -3  -2   5 64808.0 2572.81   3
  -3   2   5 62518.1 1606.98   3
  -3   2   5 63893.4 3016.49   1
   3  -2   5 63521.5 3435.74   4
   3   2  -5 61706.0 2447.66   3
  -3   2   5 56822.5 2714.37   4
   3   2   5 62335.9 3413.94   4
   3  -2  -5 61206.7 2763.77   4
   3   2  -5 63560.8 3332.90   2
   3  -2  -5 70456.9 3689.28   2
  -3  -2   5 64235.6 2697.47   4
  -3  -3   5 129848. 3827.56   4
  -3  -3   5 139566. 4982.39   2
  -3  -3   5 140443. 5102.31   1
  -3  -3   5 143820. 4124.18   3
  -3   3   5 139662. 5409.43   2
  -3   3   5 131971. 4215.53   1
   3   3  -5 132105. 3867.21   3
  -3   3   5 132866. 4254.69   4
   3   3  -5 138848. 4093.71   4
   3   3   5 137502. 5091.61   4
   3  -3   5 133678. 4999.44   4
   3  -3  -5 145258. 5419.72   2
  -3  -4   5 439.740 271.242   4
  -3  -4   5 521.480 306.227   2
   3  -4  -5 894.622 549.133   2
  -3  -4   5 646.253 438.272   1
  -3  -4   5 604.360 332.806   3
   3   4  -5 1806.82 533.562   4
   3  -4   5 1716.65 718.978   4
  -3   4   5 927.809 469.147   2
   3   4  -5 1155.38 432.742   3
  -3   4   5 1353.13 459.691   4
  -3   4   5 1604.36 489.695   1
   3   4   5 1271.21 623.724   4
  -3  -5   5 8480.86 1013.02   4
  -3   5   5 7991.87 977.633   1
  -3  -5   5 7345.70 1157.61   2
  -3  -5   5 8711.10 1170.23   3
   3  -5   5 9399.42 1414.10   4
   3   5  -5 7646.42 1058.08   3
   3  -5  -5 7263.46 1346.02   2
  -3   5   5 7069.00 1080.39   4
   3   5  -5 6854.72 978.371   4
  -3  -5   5 8571.53 1359.22   1
   3   5   5 8838.03 1377.21   4
   3   6  -5 430.532 272.373   4
   3   6   5 600.292 425.802   4
   3   6   5 738.287 176.995   2
  -3  -6   5 196.608 256.527   2
  -3  -6   5 824.279 346.337   4
  -3   6  -5-1.59612 254.349   1
   3  -6  -5 135.255 344.254   2
  -3  -6   5 605.655 389.705   3
  -3   6   5 508.424 296.006   1
   3  -6   5 129.152 566.792   4
   3   6  -5 896.678 398.952   3
  -3   6   5 621.396 370.839   4
   3   7   5 11182.2 1564.95   4
   3   7  -5 8999.72 1171.96   4
  -3  -7   5 10669.1 1395.89   2
  -3   7   5 10000.4 652.183   3
   3  -7  -5 12833.7 1792.47   2
  -3  -7   5 10351.9 1385.46   3
  -3   7  -5 11951.6 1285.28   1
   3   7  -5 11489.6 1419.60   3
  -3   7   5 9361.07 1338.47   4
  -3   7   5 10405.6 1053.78   1
  -3  -8   5 9531.54 1318.30   2
   3   8   5 10085.7 1510.22   4
  -3   8  -5 10821.9 1190.34   1
  -3  -8   5 12941.1 1652.21   3
  -3   8   5 10081.7 767.333   3
   3  -8  -5 9461.39 1595.67   2
   3   8  -5 11492.7 1335.06   4
  -3   8   5 12406.3 1577.81   4
   3  -8   5 10576.9 1386.08   3
   3  -9   5 17425.2 1823.58   3
   3  -9  -5 19348.9 2250.80   2
  -3  -9   5 16638.7 1946.53   3
  -3   9   5 17498.9 1138.90   3
  -3  -9  -5 17979.1 1325.80   5
  -3   9   5 18121.9 2001.61   4
  -3   9  -5 18555.5 2101.73   4
  -3  -9   5 16805.0 1755.52   2
  -3   9  -5 15496.0 1385.46   1
   3   9   5 18544.2 2086.65   4
   3   9  -5 15688.2 1618.16   4
   3  10   5 285.872 552.217   4
  -3  10   5 459.789 454.903   4
   3  10  -5 11.6847 327.018   4
  -3  10  -5-602.683 478.268   4
  -3  10  -5 54.7022 250.724   1
   3 -10   5-274.828 388.831   3
  -3 -10   5 1323.30 654.834   3
   3 -10  -5-222.243 467.965   2
  -3  10   5 101.905 232.094   3
  -3 -10   5-212.344 391.939   5
  -3 -10  -5-352.343 240.337   5
  -3 -10   5 591.120 369.381   2
   3  11   5 8658.28 1527.64   4
   3  11  -5 7744.73 1273.95   4
  -3  11  -5 8784.33 1020.18   1
  -3  11   5 9397.47 985.079   3
  -3 -11   5 7995.13 1477.23   3
   3 -11  -5 7961.82 1567.82   2
  -3 -11  -5 8086.55 901.847   5
  -3 -11   5 8477.72 1445.71   5
   3  11  -5 14330.4 1836.28   3
   3 -11   5 7551.54 1310.95   3
  -3  11   5 9084.29 1501.03   4
  -3 -11   5 5844.55 1063.92   2
   3  12   5 1833.46 870.672   4
   3  12  -5 845.845 511.974   4
  -3 -12   5 1192.40 804.177   3
   3 -12  -5 745.089 617.798   2
  -3  12   5 1178.83 407.470   3
  -3  12  -5 1411.35 435.071   1
  -3 -12   5 1569.91 729.509   5
  -3 -12  -5 1426.89 429.566   5
   3 -12   5 1580.23 669.881   3
   3  13   5 7009.62 1464.11   4
   3  13  -5 6367.08 1273.11   4
   3 -13  -5 5537.98 565.712   1
   3 -13   5 6231.29 1241.04   3
  -3 -13   5 6627.72 1463.63   3
  -3  13   5 6215.28 943.431   3
   3 -13  -5 7980.90 1587.28   2
  -3 -13   5 5895.53 1292.77   5
   3 -14   5 7100.57 1376.69   3
   3  14   5 10378.4 1802.76   4
   3  14  -5 8413.55 1478.00   4
   3 -14  -5 8993.07 1804.02   2
   3 -14  -5 8748.97 660.619   1
  -3 -14   5 7117.40 1602.76   3
  -3  14   5 9060.36 1196.11   3
   3  15   5 24413.2 2756.95   4
   3  15  -5 27949.6 2654.63   4
   3 -15  -5 23696.0 984.526   1
   3 -15  -5 26891.5 3060.34   2
  -3 -15   5 25354.4 2946.16   3
  -3  15   5 24734.0 2062.24   3
   3 -15   5 24299.1 2509.59   3
   3  16   5 2603.65 1135.28   4
   3  16  -5 5627.90 1302.14   4
   3 -16  -5 3359.03 1299.73   2
  -3 -16   5 3359.97 1214.05   3
  -3  16   5 4560.99 932.741   3
   3 -16   5 1769.10 728.910   3
   3  17   5 67818.2 4867.39   4
   3  17  -5 69180.2 4432.91   4
   3 -17  -5 64693.4 4908.06   2
  -3 -17   5 60795.0 4771.07   3
   3 -17   5 67441.4 4413.84   3
  -3  17   5 71363.2 3849.56   3
   3  18   5 1444.79 878.653   4
  -3 -18   5 567.353 612.377   3
   3  18  -5 451.728 459.198   4
   3 -18   5 269.506 475.218   3
   3 -18  -5 513.092 719.757   2
  -3  18   5-139.534 286.747   3
   3  19   5 693.044 818.051   4
   3  19  -5-245.857 591.145   4
  -3 -19   5-79.0569 488.859   3
  -3  19   5 672.975 388.029   3
   3 -19   5-365.769 541.664   3
   3 -19  -5 186.549 686.480   2
  -3 -19  -5 262.851 178.541   2
   3  20   5 10376.4 2113.79   4
   3  20  -5 12885.4 2136.86   4
  -3 -20   5 11392.8 2264.30   3
   3 -20  -5 11848.9 2334.66   2
   3 -20   5 11314.7 1935.04   3
   3  21   5 5959.65 1706.67   4
   3  21  -5 6159.40 1522.07   4
  -3 -21   5 5465.58 1624.58   3
   3 -21   5 6385.03 1559.51   3
   3 -21  -5 6784.51 1789.65   2
   3  22  -5 140.404 594.767   4
  -3 -22   5-146.824 698.398   3
   3  22   5 104.422 740.063   4
   3 -22   5 1074.69 549.283   3
   3 -22  -5 410.489 773.419   2
   3 -23   5 27444.6 3875.17   2
   3  23   5 29924.1 3772.37   4
   3  23  -5 23763.6 3111.99   4
  -3 -23   5 24594.1 3573.70   3
   3 -23   5 24375.4 3102.42   3
   3 -23  -5 21948.0 3344.75   2
   3 -24   5 311.573 691.630   2
   3  24   5 985.382 927.956   4
   3  24  -5 451.802 576.908   4
  -3 -24   5 419.445 688.465   3
   3 -24   5 51.3689 514.514   3
   3 -24  -5-130.330 737.912   2
   3 -25   5 2614.19 1472.30   2
   3  25   5 3204.54 1477.29   4
   3  25  -5 1730.97 876.671   4
   3 -25   5 1647.46 971.883   3
   3 -25  -5 1837.16 1033.11   2
   3 -26   5 1229.22 1013.50   2
   3  26   5 2240.64 1253.70   4
   3  26  -5 2743.15 1179.77   4
   3 -26   5 2718.62 1023.87   3
   3 -26  -5 4096.20 1608.03   2
   3 -27   5-467.296 998.039   2
   3  27   5-286.560 781.060   4
   3  27  -5-594.974 923.559   4
   3 -27   5 802.938 764.659   3
   3 -27  -5-1365.39 1042.64   2
   3   0  -6 5678.94 1113.37   2
  -3   0   6 4536.42 1010.30   2
  -3   0   6 3890.49 615.769   3
  -3   0  -6 2507.99 732.029   4
   3   0  -6 3586.47 638.930   4
   3   0   6 4927.20 1033.98   4
  -3   0   6 5828.55 1043.52   1
  -3   0   6 4152.35 699.869   4
  -3  -1   6 292746. 7798.44   2
  -3   1   6 286520. 7835.65   2
  -3  -1   6 292804. 7322.56   1
  -3  -1   6 281415. 5350.14   3
  -3   1   6 283808. 6927.06   1
  -3   1   6 289225. 4593.48   3
   3  -1  -6 284008. 5602.87   4
   3   1  -6 293776. 7650.74   2
   3   1  -6 286128. 5464.95   4
   3  -1   6 282300. 7290.57   4
   3   1   6 283176. 7354.69   4
   3  -1  -6 299817. 7876.87   2
  -3   1   6 275614. 5609.63   4
  -3  -1   6 273105. 5358.37   4
  -3  -2   6 440.014 302.750   4
   3  -2  -6 46.7843 373.718   2
  -3  -2   6 484.680 505.951   2
  -3   2   6 369.449 330.351   1
  -3   2   6 484.701 353.440   2
  -3  -2   6-296.747 272.353   3
  -3   2   6 287.302 235.844   4
  -3   2   6 121.000 166.962   3
  -3  -2   6 233.322 329.406   1
   3  -2   6 35.7626 467.631   4
   3   2  -6 383.569 296.663   4
   3   2  -6 850.992 561.181   2
   3   2   6 751.607 555.025   4
  -3  -3   6 137756. 3814.99   4
  -3  -3   6 159218. 5669.14   1
  -3   3   6 165095. 6160.53   2
  -3  -3   6 162094. 4633.90   3
  -3   3   6 159685. 2923.48   3
  -3   3   6 150182. 4799.90   1
   3  -3   6 163833. 5650.57   4
   3   3  -6 157564. 4194.23   4
  -3   3   6 151801. 4434.92   4
   3   3   6 157962. 5563.11   4
   3  -3  -6 170043. 6081.67   2
  -3  -3   6 150062. 5474.33   2
  -3  -4   6 15614.0 1306.23   4
  -3  -4   6 17704.5 1949.30   1
  -3   4   6 18575.5 2113.69   2
  -3  -4   6 18137.4 1647.42   3
  -3  -4   6 15662.0 1770.34   2
  -3   4   6 15501.7 876.674   3
   3  -4   6 18939.3 1972.13   4
   3   4  -6 15158.1 1451.87   3
  -3   4   6 16763.4 1542.94   4
   3   4  -6 18015.3 1452.12   4
  -3   4   6 18339.3 1652.40   1
   3   4   6 19919.8 2031.06   4
   3  -4  -6 17780.9 2038.22   2
   3  -5  -6 48315.2 3391.31   2
  -3   5   6 46764.4 2578.85   1
  -3  -5   6 50239.3 2366.75   4
  -3  -5   6 51178.1 3351.74   1
  -3  -5   6 48119.0 2786.75   3
   3   5  -6 48937.0 2755.66   3
  -3   5   6 52827.1 2814.32   4
   3  -5   6 41193.1 2977.36   4
   3   5  -6 54158.9 2575.99   4
   3   5   6 53572.4 3310.30   4
  -3  -5   6 51518.6 3182.24   2
   3  -6  -6 24080.6 2420.15   2
   3   6  -6 26699.5 2112.33   3
  -3  -6   6 31667.4 2709.59   1
  -3  -6   6 24407.2 2086.29   3
  -3   6   6 23023.8 1796.13   1
   3  -6   6 25485.8 2390.28   4
  -3   6   6 26685.9 2115.38   4
  -3   6  -6 27550.5 2170.84   1
   3   6  -6 29506.2 1983.15   4
   3   6   6 27069.6 2432.52   4
   3   6   6 25868.3 1295.52   2
  -3  -6   6 26316.0 2308.77   2
   3   7   6 45867.2 1502.30   2
   3  -7  -6 44563.6 3374.10   2
  -3  -7  -6 48258.7 3244.65   4
  -3   7   6 45313.4 1642.79   3
  -3  -7   6 48119.6 3048.41   3
  -3   7  -6 45627.7 2702.67   1
   3   7  -6 45270.3 2520.50   4
  -3   7   6 46416.8 2905.32   4
  -3  -7   6 39924.3 2843.98   2
   3   7   6 44883.9 3133.37   4
  -3   7   6 40586.2 2332.97   1
  -3  -8   6 5219.83 1072.67   2
   3   8   6 5640.53 1207.57   4
   3   8  -6 6647.72 1012.00   4
  -3  -8  -6 5782.55 1155.97   4
  -3   8   6 5495.84 625.432   3
   3   8   6 4220.28 405.928   2
   3  -8  -6 5862.33 1352.62   2
   3  -8  -6 4668.97 747.007   1
  -3   8  -6 3433.81 772.453   1
  -3  -8   6 6199.75 1183.27   3
  -3   8   6 5244.90 1063.01   4
  -3   8  -6 5440.71 1119.58   4
   3  -8   6 5354.74 1081.47   3
  -3  -9  -6 33172.7 1669.15   5
   3  -9  -6 29095.4 2871.69   2
  -3  -9  -6 30608.1 2708.23   4
   3  -9  -6 31088.1 1811.17   1
  -3   9   6 31126.2 1598.79   3
  -3  -9   6 37873.7 2915.97   3
  -3  -9   6 31310.1 2673.89   5
  -3   9  -6 36354.4 2306.89   1
  -3   9   6 37505.7 2839.17   4
   3  -9   6 29954.0 2498.17   3
  -3   9  -6 31219.1 2783.24   4
  -3  -9   6 30675.6 2506.19   2
   3   9   6 29951.0 2692.65   4
   3   9  -6 35263.4 2391.50   4
   3  10   6 101.128 442.508   4
   3  10  -6 139.411 379.470   4
  -3  10  -6 545.334 388.574   1
   3 -10  -6 298.675 491.983   2
  -3 -10   6 185.426 406.634   3
  -3  10   6 223.149 219.799   3
   3 -10  -6 269.049 300.687   1
  -3 -10  -6 67.7224 194.054   5
  -3 -10   6-376.142 587.790   5
  -3  10   6 427.743 469.312   4
   3 -10   6-258.673 610.478   3
  -3 -10   6-115.927 251.307   2
   3  11  -6 140758. 5101.59   4
   3 -11  -6 130662. 6270.54   2
   3 -11  -6 136510. 3578.61   1
  -3 -11   6 143666. 6100.01   3
  -3  11   6 139533. 3893.79   3
  -3  11  -6 140407. 4404.65   1
  -3 -11  -6 148990. 3445.43   5
  -3 -11   6 146412. 6004.66   5
   3  11  -6 140899. 5866.45   3
  -3 -11   6 132888. 5308.48   2
   3 -11   6 131956. 5456.08   3
   3  11   6 146277. 6166.76   4
   3  12   6 4725.96 1172.63   4
   3  12  -6 3222.77 876.058   4
  -3 -12   6 2931.12 1007.97   3
   3 -12  -6 3030.18 1150.87   2
  -3  12   6 1703.47 477.895   3
   3 -12   6 3440.27 923.024   3
   3 -12  -6 2032.02 483.298   1
  -3 -12   6 2293.49 927.550   5
  -3  12  -6 2795.40 676.587   1
   3  13  -6 67612.5 3796.22   4
   3 -13  -6 72343.0 4859.75   2
  -3  13  -6 64608.4 2942.95   1
   3 -13  -6 67824.9 2403.32   1
  -3 -13   6 70848.1 4616.04   3
  -3  13   6 64358.3 3033.61   3
   3 -13   6 68497.1 4126.15   3
  -3 -13   6 71446.6 4335.59   5
   3  13   6 71649.7 4517.21   4
   3  14   6 39348.4 3466.31   4
   3  14  -6 36418.0 2921.75   4
   3 -14  -6 37676.5 3606.39   2
   3 -14  -6 37488.1 1737.85   1
  -3 -14   6 39950.7 3609.61   3
  -3  14   6 39887.7 2493.81   3
   3 -14   6 34563.6 3022.86   3
   3  15   6 33302.8 3295.44   4
   3  15  -6 33230.1 2848.51   4
   3 -15  -6 31591.8 3361.82   2
   3 -15  -6 33470.8 1594.36   1
  -3 -15   6 38835.9 3637.90   3
  -3  15   6 32114.6 2374.46   3
   3 -15   6 33851.1 3077.87   3
  -3  16   6 820.230 482.053   3
   3  16   6 1545.46 986.891   4
   3  16  -6 898.314 741.187   4
  -3 -16   6 522.693 794.855   3
   3 -16  -6 134.686 801.239   2
   3 -16   6 885.484 612.214   3
   3 -16  -6 1140.94 317.378   1
   3  17  -6 14315.2 2006.57   4
   3 -17  -6 13428.9 942.685   1
  -3 -17   6 12794.4 2332.19   3
   3 -17   6 12696.2 1995.38   3
   3 -17  -6 14198.7 2382.27   2
  -3  17   6 13466.6 1703.18   3
   3  17   6 13699.2 2234.09   4
   3  18   6 9301.17 1922.30   4
   3  18  -6 10422.2 1811.36   4
   3 -18  -6 8432.11 710.252   1
  -3 -18   6 10220.4 2110.32   3
   3 -18   6 7960.12 1681.63   3
  -3  18   6 9178.29 1453.00   3
   3 -18  -6 7588.02 1876.65   2
   3  19   6 1334.73 804.958   4
   3  19  -6-315.419 480.398   4
  -3 -19   6 1958.83 1060.68   3
   3 -19  -6-106.993 656.748   2
   3 -19   6-736.562 648.032   3
   3  20   6 6687.20 1717.69   4
   3 -20  -6 6523.88 1669.37   2
   3  20  -6 8039.80 1688.09   4
  -3 -20   6 4713.71 1636.03   3
   3 -20   6 4298.10 1292.17   3
   3  21   6 2441.95 1099.72   4
   3  21  -6 3105.55 1273.28   4
  -3 -21   6 736.920 903.256   3
   3 -21   6 98.9918 668.345   3
   3 -21  -6-785.909 849.507   2
   3  22   6 7833.64 1977.43   4
   3  22  -6 4924.86 1429.51   4
  -3 -22   6 5997.45 1803.72   3
   3 -22   6 7675.81 1807.15   3
   3 -22  -6 5728.84 1617.07   2
   3  23   6 44984.5 4615.50   4
   3  23  -6 43875.8 4189.28   4
   3 -23  -6 37125.9 4379.64   2
  -3 -23   6 42922.1 4730.81   3
   3 -23   6 33611.1 3730.66   3
   3  24   6 2674.77 1424.31   4
   3  24  -6 1699.42 989.914   4
  -3 -24   6 2354.17 1270.72   3
   3 -24   6 782.087 647.739   3
   3 -24  -6 4586.61 1652.88   2
   3  25   6 72686.7 6166.93   4
   3  25  -6 56965.4 4984.18   4
   3 -25  -6 59541.2 5640.50   2
  -3 -25   6 67035.8 6158.60   3
   3 -25   6 59795.6 5180.28   3
   3 -25   6 67571.5 6248.35   2
   3 -26   6 2178.49 1316.25   2
   3  26   6 1668.52 1126.72   4
   3  26  -6 3492.97 1350.17   4
  -3 -26   6 1717.84 1092.90   3
   3 -26   6 1571.55 974.885   3
   3 -26  -6 542.459 735.513   2
   3  27   6 76115.5 6620.10   4
   3  27  -6 69524.5 5789.05   4
   3 -27  -6 69859.5 6325.03   2
   3 -27   6 70352.9 5886.93   3
   3 -27   6 75885.0 6910.85   2
  -3   0   7 270.198 237.758   4
   3   0  -7-173.093 583.367   2
  -3   0   7 180.706 336.766   1
  -3   0   7 83.7288 392.481   2
  -3   0   7-591.604 298.512   3
   3   0  -7-55.8276 224.202   4
   3   0   7-470.721 592.186   4
   3  -1  -7 1443.20 756.344   2
  -3  -1   7 954.082 326.637   4
   3  -1   7 1130.48 678.820   4
  -3  -1   7 631.577 419.192   1
  -3  -1   7 1168.75 555.884   2
  -3   1   7 1601.49 641.584   2
  -3   1   7 1282.81 561.044   1
   3   1   7 1261.70 603.739   4
  -3  -1   7 2382.99 823.970   5
  -3  -1   7 1156.47 426.464   3
  -3   1   7 1178.29 355.117   3
   3   1  -7 1627.27 396.743   4
  -3   1   7 862.225 311.644   4
   3   1  -7 2147.15 765.306   2
   3  -2  -7 7052.70 1333.12   2
  -3  -2   7 6664.20 793.517   4
  -3  -2   7 7986.29 1337.40   2
  -3   2   7 7747.51 1390.10   2
  -3  -2   7 6986.39 1281.25   5
  -3  -2   7 8211.27 1072.70   3
  -3   2   7 6720.49 1135.87   1
   3   2  -7 6684.10 824.239   4
   3  -2   7 7555.04 1286.98   4
  -3   2   7 8140.37 852.519   3
   3   2   7 8420.02 1357.47   4
  -3   2   7 5797.15 816.770   4
  -3  -2   7 7695.72 1292.81   1
  -3   3   7 179.933 268.450   1
   3  -3  -7 616.927 531.491   2
  -3  -3   7 150.424 176.385   4
  -3  -3   7 262.906 357.852   2
   3   3   7 122.894 392.069   4
  -3   3   7 196.202 271.010   2
   3  -3   7 123.106 380.982   4
  -3   3   7 427.573 186.767   3
  -3   3   7 410.627 264.372   4
   3   3  -7 172.697 208.306   4
  -3  -3   7 296.881 316.811   3
  -3  -3   7 829.664 491.309   1
  -3   4   7 12633.9 1476.11   1
[truncated: 781,359 more chars]
