# Supplementary material for: Crystal structures of (2,2′-bipyridyl-κ2 N,N′)bis­[N,N-bis­(2-hydroxy­eth­yl)di­thio­carbamato-κ2 S,S′]zinc dihydrate and (2,2′-bipyridyl-κ2 N,N′)bis­[N-(2-hydroxy­eth­yl)-N-iso­propyl­dithio­carbamato-κ2 S,S′]zinc
Source: Acta Crystallogr E Crystallogr Commun. 2016 Jan 20;72(Pt 2):203–8. doi: 10.1107/S2056989016000700 (PMC4770968; doi:10.1107/S2056989016000700)
Supplement: Supplementary file 2 [file e-72-00203-Isup2.hkl]

data_I                                                                          
_shelx_title '  I'                                                              
_shelx_refln_list_code          4                                               
_shelx_F_calc_maximum      249.53                                               
_exptl_crystal_F_000      1288.00                                               
_reflns_d_resolution_high  0.7696                                               
                                                                                
loop_                                                                           
 _space_group_symop_operation_xyz                                               
 'x, y, z'                                                                      
 '-x+1/2, -y+1/2, z'                                                            
 '-x, y+1/2, -z+1/2'                                                            
 'x+1/2, -y, -z+1/2'                                                            
 '-x, -y, -z'                                                                   
 'x-1/2, y-1/2, -z'                                                             
 'x, -y-1/2, z-1/2'                                                             
 '-x-1/2, y, z-1/2'                                                             
                                                                                
_cell_length_a     6.7730                                                       
_cell_length_b    23.1063                                                       
_cell_length_c    16.9483                                                       
_cell_angle_alpha  90.000                                                       
_cell_angle_beta   90.000                                                       
_cell_angle_gamma  90.000                                                       
                                                                                
_shelx_F_squared_multiplier     1.000                                           
                                                                                
loop_                                                                           
 _refln_index_h                                                                 
 _refln_index_k                                                                 
 _refln_index_l                                                                 
 _refln_F_squared_calc                                                          
 _refln_F_squared_meas                                                          
 _refln_F_squared_sigma                                                         
 _refln_observed_status                                                         
   2   0   0        798.15        907.43        40.41 o                         
   4   0   0       3830.01       4901.34       138.01 o                         
   6   0   0       4662.04       5020.71       144.17 o                         
   8   0   0       9155.51       9515.64       330.93 o                         
   1   1   0      59320.16      58148.25      1030.13 o                         
   3   1   0         46.69         87.50        11.45 o                         
   5   1   0        279.51        280.21        23.32 o                         
   7   1   0      11430.31      11623.76       240.53 o                         
   2   2   0        746.95        649.46        25.35 o                         
   4   2   0       4153.99       4033.09        78.79 o                         
   6   2   0        237.87        262.58        23.48 o                         
   8   2   0       3447.18       3453.97       182.39 o                         
   1   3   0       6684.96       6762.95        70.08 o                         
   3   3   0       8632.75       8346.64       110.97 o                         
   5   3   0       1830.08       1907.44        69.86 o                         
   7   3   0        868.72        925.50        67.63 o                         
   0   4   0      17434.67      17578.34       261.23 o                         
   2   4   0       7063.09       7187.23       121.97 o                         
   4   4   0       7654.95       7438.16       126.58 o                         
   6   4   0       3336.44       3386.98        85.10 o                         
   8   4   0         11.99          9.18        26.10 o                         
   1   5   0      19094.53      19032.96       293.24 o                         
   3   5   0       4472.33       4077.57        60.94 o                         
   5   5   0      16309.21      16197.34       173.12 o                         
   7   5   0         95.75         94.44        31.04 o                         
   0   6   0       6138.64       6887.30       201.28 o                         
   2   6   0      28673.50      27362.15       318.69 o                         
   4   6   0       3196.82       3015.30        59.37 o                         
   6   6   0      12271.39      11637.84       150.85 o                         
   8   6   0         22.97         31.80        56.61 o                         
   1   7   0      45656.91      46799.37       485.98 o                         
   3   7   0       6765.37       6284.50        86.60 o                         
   5   7   0       7419.91       7185.36       140.35 o                         
   7   7   0         79.61         71.57        30.37 o                         
   0   8   0      15092.22      16776.67       366.78 o                         
   2   8   0      32528.02      32247.33       263.48 o                         
   4   8   0       7763.21       8003.13       106.69 o                         
   6   8   0       1747.71       1712.19       138.65 o                         
   8   8   0        630.09        676.13        83.99 o                         
   1   9   0       2030.23       1917.30        61.48 o                         
   3   9   0       1457.67       1428.06        42.34 o                         
   5   9   0       5901.83       6099.38       110.05 o                         
   7   9   0         39.96         34.14        24.36 o                         
   0  10   0       1305.02       1392.05        83.23 o                         
   2  10   0       9809.50       9338.45       119.11 o                         
   4  10   0       6507.11       6234.01       102.32 o                         
   6  10   0        123.01        138.89        36.69 o                         
   8  10   0        756.37        734.88        88.41 o                         
   1  11   0      15842.72      15965.77       205.90 o                         
   3  11   0      16828.76      17226.62       391.86 o                         
   5  11   0         56.13         62.92        15.81 o                         
   7  11   0       3346.11       2993.16       165.94 o                         
   0  12   0      46338.45      47180.22       618.42 o                         
   2  12   0       6424.50       6584.25       121.86 o                         
   4  12   0       3678.12       3574.28       125.46 o                         
   6  12   0        260.52        228.93        59.72 o                         
   8  12   0       4876.99       5393.65       239.08 o                         
   1  13   0       4608.17       4082.41        98.98 o                         
   3  13   0        615.70        686.20        48.05 o                         
   5  13   0        286.95        323.67        42.20 o                         
   7  13   0      11562.97      11755.25       406.70 o                         
   0  14   0      61379.43      61907.34      1375.68 o                         
   2  14   0        304.85        339.35        21.55 o                         
   4  14   0       1539.43       1506.32        75.73 o                         
   6  14   0        475.91        505.15        67.25 o                         
   1  15   0       3784.11       3669.63       101.35 o                         
   3  15   0       8325.73       8254.28       177.24 o                         
   5  15   0         41.98         42.76        17.20 o                         
   7  15   0       4078.73       4307.55       206.06 o                         
   0  16   0         39.89         30.54        17.03 o                         
   2  16   0       4763.79       4966.31       112.91 o                         
   4  16   0       6567.40       6577.57       147.03 o                         
   6  16   0        179.23        278.13        52.06 o                         
   1  17   0         91.33         79.14        21.18 o                         
   3  17   0      19192.03      19642.93       236.10 o                         
   5  17   0       2237.74       2281.34       102.96 o                         
   7  17   0         13.12        -45.13        30.09 o                         
   0  18   0       3261.67       3415.07       175.59 o                         
   2  18   0       8666.61       8832.06       124.70 o                         
   4  18   0       1216.44       1221.35        55.12 o                         
   6  18   0       3667.27       3472.71       179.06 o                         
   1  19   0       5915.48       6063.85       159.79 o                         
   3  19   0       3922.17       3775.08       138.40 o                         
   5  19   0       2837.67       3122.60       232.07 o                         
   0  20   0      11915.91      12402.35       855.53 o                         
   2  20   0      10988.55      11118.79       170.64 o                         
   4  20   0       1209.83       1208.99        96.47 o                         
   6  20   0       1811.03       1861.44       178.62 o                         
   1  21   0         55.77         46.33        22.17 o                         
   3  21   0       3502.22       3633.88       130.07 o                         
   5  21   0       4261.55       4743.38       276.42 o                         
   0  22   0        474.83        445.84        98.33 o                         
   2  22   0       7772.99       8090.72       208.19 o                         
   4  22   0       3542.54       3499.33       232.23 o                         
   1  23   0       1327.53       1334.44       123.76 o                         
   3  23   0       3280.82       3415.05       237.17 o                         
   5  23   0       5291.81       5290.10       495.40 o                         
   0  24   0       1185.28       1516.46       192.43 o                         
   2  24   0       1433.25       1427.47       107.03 o                         
   4  24   0       2492.40       2570.05       208.04 o                         
   1  25   0       3011.51       3275.67       201.75 o                         
   3  25   0         16.16          7.45        39.52 o                         
   0  26   0      12645.22      12441.61       570.89 o                         
   2  26   0         13.06         83.31        32.48 o                         
   4  26   0       1172.12       1326.47       157.08 o                         
   1  27   0       2806.46       3035.99       202.62 o                         
   3  27   0         71.10        120.43        51.64 o                         
   0  28   0      13020.63      13001.90       606.22 o                         
   2  28   0        327.08        386.48        82.79 o                         
   1  29   0       2775.59       2576.04       194.31 o                         
   0  30   0       2042.72       1942.24       244.53 o                         
   1   1   1       3014.19       3030.59        32.78 o                         
   2   1   1       6602.86       6850.33        53.03 o                         
   3   1   1        752.82        684.48        18.79 o                         
   4   1   1        954.51        959.17        24.44 o                         
   5   1   1         17.80         22.21         8.09 o                         
   6   1   1         17.01          8.40         6.63 o                         
   7   1   1        157.62        175.41        22.45 o                         
   8   1   1          1.25        -10.50        15.88 o                         
   1   2   1       5530.81       5618.18        56.50 o                         
   2   2   1       7701.27       7876.15        57.16 o                         
   3   2   1       2021.76       1927.61        34.49 o                         
   4   2   1         72.17         64.26         6.95 o                         
   5   2   1       2867.68       2898.05        53.07 o                         
   6   2   1       1647.43       1625.20        44.50 o                         
   7   2   1        609.80        689.47        41.96 o                         
   8   2   1         47.06         24.21        20.56 o                         
   1   3   1       7971.34       7964.39        72.22 o                         
   2   3   1       1339.08       1408.33        24.91 o                         
   3   3   1       1605.03       1763.76        33.09 o                         
   4   3   1        362.67        284.16        13.22 o                         
   5   3   1       1180.46       1177.84        31.58 o                         
   6   3   1        397.74        334.54        18.50 o                         
   7   3   1         68.43         43.58        14.86 o                         
   8   3   1        120.58        154.05        35.42 o                         
   1   4   1       4257.47       4276.06        46.50 o                         
   2   4   1       1127.99       1187.66        25.81 o                         
   3   4   1      25612.74      26397.69       170.75 o                         
   4   4   1        521.47        599.13        18.56 o                         
   5   4   1      13648.05      13618.18       145.18 o                         
   6   4   1         69.10         44.32        16.92 o                         
   7   4   1        828.29        818.57        44.75 o                         
   8   4   1         15.18        -12.24        15.72 o                         
   1   5   1       5094.08       5304.56        35.93 o                         
   2   5   1      27835.78      28595.94       266.04 o                         
   3   5   1        882.18        839.73        20.54 o                         
   4   5   1       1451.07       1366.72        26.43 o                         
   5   5   1         28.15         25.97         8.40 o                         
   6   5   1        553.53        581.76        30.05 o                         
   7   5   1          7.00        -18.49        12.32 o                         
   8   5   1         12.16        -18.47        23.13 o                         
   1   6   1       7498.03       7844.88        59.84 o                         
   2   6   1        399.58        425.47        12.60 o                         
   3   6   1       1206.40       1447.41        27.50 o                         
   4   6   1         32.59         43.49         7.67 o                         
   5   6   1       3087.16       3112.85        63.06 o                         
   6   6   1       2034.28       2039.05        60.74 o                         
   7   6   1        121.90         66.45        27.40 o                         
   8   6   1        155.71         70.81        41.22 o                         
   1   7   1       5200.84       5602.26        58.21 o                         
   2   7   1        142.39        187.52        12.71 o                         
   3   7   1        694.36        745.88        19.00 o                         
   4   7   1         16.45         10.31         5.51 o                         
   5   7   1         38.87         49.49        16.91 o                         
   6   7   1        188.79        186.20        19.14 o                         
   7   7   1        342.64        292.08        45.24 o                         
   8   7   1         24.48         -3.35        26.80 o                         
   1   8   1        654.88        655.85        21.47 o                         
   2   8   1       3976.86       4356.91        55.44 o                         
   3   8   1        921.34        794.58        24.99 o                         
   4   8   1        646.32        683.76        23.06 o                         
   5   8   1       4344.96       4100.17        70.83 o                         
   6   8   1        230.40        225.59        21.10 o                         
   7   8   1        607.33        631.59        58.23 o                         
   8   8   1         86.01         -4.63        28.84 o                         
   1   9   1       2481.15       2606.69        45.13 o                         
   2   9   1       2418.30       2308.09        40.74 o                         
   3   9   1          3.18          8.15         4.55 o                         
   4   9   1       2187.50       2205.19        42.16 o                         
   5   9   1       2923.81       2930.42        73.44 o                         
   6   9   1        640.09        632.13        37.72 o                         
   7   9   1         23.59         14.55        16.21 o                         
   8   9   1          7.13        -20.99        22.83 o                         
   1  10   1       3817.29       4136.62        56.32 o                         
   2  10   1      23866.30      25172.60       197.31 o                         
   3  10   1      12443.84      12595.06       117.58 o                         
   4  10   1        362.47        375.81        21.07 o                         
   5  10   1       3348.01       3473.68        59.46 o                         
   6  10   1        102.61        111.87        15.59 o                         
   7  10   1        139.47        108.67        24.59 o                         
   8  10   1         28.55         53.22        30.72 o                         
   1  11   1        661.13        626.67        23.42 o                         
   2  11   1        158.67        296.41        15.63 o                         
   3  11   1        619.52        627.07        25.69 o                         
   4  11   1        104.66        110.31        12.72 o                         
   5  11   1        323.59        352.97        31.66 o                         
   6  11   1         39.94         35.40        12.29 o                         
   7  11   1        259.07        292.39        38.63 o                         
   8  11   1        719.32        770.22        63.40 o                         
   1  12   1        209.02        211.14        14.53 o                         
   2  12   1       4729.59       4912.48        65.46 o                         
   3  12   1        767.05        720.81        22.56 o                         
   4  12   1         39.60         19.39         7.61 o                         
   5  12   1       1759.92       1776.97        55.04 o                         
   6  12   1        972.63        972.03        63.77 o                         
   7  12   1        120.78        110.18        25.08 o                         
   8  12   1        143.96        130.30        29.11 o                         
   1  13   1        285.04        295.23        17.49 o                         
   2  13   1        759.61        755.54        23.31 o                         
   3  13   1        681.30        664.41        31.87 o                         
   4  13   1          0.03          0.20         9.78 o                         
   5  13   1         38.54         27.32         9.12 o                         
   6  13   1         10.87          2.81        17.46 o                         
   7  13   1         17.23         18.66        22.88 o                         
   1  14   1        753.76        775.79        29.69 o                         
   2  14   1        797.58        915.05        23.86 o                         
   3  14   1          0.46          9.64         7.11 o                         
   4  14   1         55.40         76.80        12.53 o                         
   5  14   1          6.11         15.40        13.82 o                         
   6  14   1        340.12        381.42        48.27 o                         
   7  14   1          4.48         12.16        21.74 o                         
   1  15   1          0.07         14.17         6.53 o                         
   2  15   1       1968.00       2015.91        37.39 o                         
   3  15   1        416.78        436.09        24.97 o                         
   4  15   1        232.66        213.53        18.58 o                         
   5  15   1       1169.58       1138.98        55.88 o                         
   6  15   1          9.37         10.90        15.27 o                         
   7  15   1         66.55         46.28        28.84 o                         
   1  16   1         24.71         44.64         9.08 o                         
   2  16   1       1542.61       1574.30        34.78 o                         
   3  16   1      12389.54      12419.10       137.13 o                         
   4  16   1        434.16        448.01        27.05 o                         
   5  16   1       3374.53       3417.86        99.15 o                         
   6  16   1         47.33         -0.71        17.99 o                         
   7  16   1         38.99         45.28        17.06 o                         
   1  17   1         17.32         20.06         8.21 o                         
   2  17   1       1583.22       1608.56        37.48 o                         
   3  17   1          3.68         19.70        10.25 o                         
   4  17   1         20.64         -1.96        13.36 o                         
   5  17   1        798.02        726.32        47.21 o                         
   6  17   1        641.83        640.68        54.99 o                         
   7  17   1          0.46         -9.60        18.95 o                         
   1  18   1         69.60         40.29         9.83 o                         
   2  18   1        983.52        978.43        32.49 o                         
   3  18   1       4151.03       4201.04       109.12 o                         
   4  18   1       1258.47       1098.53        70.39 o                         
   5  18   1       3103.85       3294.51       102.36 o                         
   6  18   1        334.64        346.27        41.91 o                         
   7  18   1         10.47         45.09        27.14 o                         
   1  19   1         53.52         67.22        14.27 o                         
   2  19   1       2150.52       2048.36        50.43 o                         
   3  19   1         48.58         58.36        12.23 o                         
   4  19   1         69.54         71.50        16.98 o                         
   5  19   1         52.61         78.89        22.79 o                         
   6  19   1         66.51         48.65        21.78 o                         
   1  20   1         27.44         54.59        14.16 o                         
   2  20   1       1029.93       1053.14        39.06 o                         
   3  20   1         20.84         38.75        14.80 o                         
   4  20   1        542.32        503.96        50.64 o                         
   5  20   1         62.77         47.73        40.57 o                         
   6  20   1        236.07        216.02        54.59 o                         
   1  21   1         57.09         39.31        13.13 o                         
   2  21   1       4770.19       4729.63        89.33 o                         
   3  21   1        480.92        493.81        36.98 o                         
   4  21   1       1305.39       1163.49        78.72 o                         
   5  21   1          0.67         24.81        26.58 o                         
   6  21   1        306.66        324.65        56.02 o                         
   1  22   1        126.86        124.28        21.36 o                         
   2  22   1       1648.08       1626.83        70.92 o                         
   3  22   1       2957.42       2939.13       103.06 o                         
   4  22   1        281.66        208.10        37.44 o                         
   5  22   1       2236.74       2428.99       143.70 o                         
   1  23   1        442.04        444.54        45.75 o                         
   2  23   1        914.93        925.78        55.51 o                         
   3  23   1        633.34        610.67        50.89 o                         
   4  23   1        554.08        562.59        57.37 o                         
   5  23   1       2078.05       2146.60       137.34 o                         
   1  24   1        239.59        261.13        36.89 o                         
   2  24   1        136.19        157.41        24.63 o                         
   3  24   1       3097.22       3205.67       136.67 o                         
   4  24   1         75.16         56.49        23.02 o                         
   5  24   1       3254.73       3649.26       182.06 o                         
   1  25   1        306.84        349.92        42.72 o                         
   2  25   1        308.85        317.74        34.60 o                         
   3  25   1        640.01        746.94        67.58 o                         
   4  25   1         10.01          0.33        28.67 o                         
   1  26   1          1.06         13.27        19.85 o                         
   2  26   1         22.69         51.39        20.38 o                         
   3  26   1          5.17         56.98        27.41 o                         
   4  26   1         74.27         21.02        28.01 o                         
   1  27   1        572.93        637.79        65.50 o                         
   2  27   1          0.88         -1.99        19.22 o                         
   3  27   1         18.15          1.55        25.55 o                         
   1  28   1         42.67         45.13        21.84 o                         
   2  28   1          0.84         30.66        33.54 o                         
   3  28   1        521.85        519.83        70.94 o                         
   1  29   1         24.06         46.11        26.00 o                         
   2  29   1       1039.94        999.73        94.93 o                         
   1   0   2      13425.54      13544.35       169.13 o                         
   2   0   2       2672.72       2853.88        41.36 o                         
   3   0   2        518.41        631.97        25.25 o                         
   4   0   2      12170.07      11899.65       124.98 o                         
   5   0   2       1926.68       1839.73        54.79 o                         
   6   0   2        707.62        716.73        41.94 o                         
   7   0   2        349.17        304.63        40.88 o                         
   8   0   2       5281.62       5368.91       215.08 o                         
   0   1   2        406.50        464.46        25.58 o                         
   1   1   2      16939.49      16822.74       132.55 o                         
   2   1   2        284.87        288.94        11.68 o                         
   3   1   2       8260.56       8216.58        62.62 o                         
   4   1   2        525.81        457.50        17.31 o                         
   5   1   2         55.47         51.26         7.43 o                         
   6   1   2          0.35         -1.45         6.25 o                         
   7   1   2       7349.71       7244.59       134.80 o                         
   8   1   2       2523.46       2572.62        95.11 o                         
   0   2   2      17811.40      17615.85       275.46 o                         
   1   2   2         14.46         16.64         3.22 o                         
   2   2   2       8019.84       8062.40        69.51 o                         
   3   2   2       5673.25       6034.60        61.48 o                         
   4   2   2      12177.12      11981.64        82.61 o                         
   5   2   2         12.20         -4.69         7.61 o                         
   6   2   2       1174.15       1162.00        48.15 o                         
   7   2   2        468.37        482.20        34.95 o                         
   8   2   2       3510.59       3752.73       128.22 o                         
   0   3   2      18071.89      17855.07       145.01 o                         
   1   3   2      18718.77      18220.50       135.62 o                         
   2   3   2         71.31         66.05         5.58 o                         
   3   3   2      11694.30      11586.16        88.26 o                         
   4   3   2       1048.38       1229.54        32.05 o                         
   5   3   2       2828.31       2823.51        57.90 o                         
   6   3   2        538.07        497.27        28.17 o                         
   7   3   2       5867.53       5636.89       117.66 o                         
   8   3   2         31.58         -5.97        21.44 o                         
   0   4   2       1645.21       1616.70        67.39 o                         
   1   4   2       4559.46       4725.04        41.35 o                         
   2   4   2      16296.56      16334.46       139.07 o                         
   3   4   2       3627.74       4110.41        47.37 o                         
   4   4   2       5705.94       5630.18        68.14 o                         
   5   4   2          6.39         -0.69         8.35 o                         
   6   4   2       5836.00       5767.50       103.72 o                         
   7   4   2        112.21        102.11        17.97 o                         
   8   4   2        799.68        831.82        68.46 o                         
   0   5   2      10416.05      11115.40       200.16 o                         
   1   5   2        210.00        202.34         7.48 o                         
   2   5   2        346.88        371.09        13.45 o                         
   3   5   2      10302.76      10323.47       105.20 o                         
   4   5   2        669.22        614.10        21.68 o                         
   5   5   2      10383.65      10145.79       112.36 o                         
   6   5   2        335.32        267.23        23.45 o                         
   7   5   2        124.46         77.70        19.74 o                         
   8   5   2        295.60        328.80        45.48 o                         
   0   6   2       6481.94       6969.09        90.48 o                         
   1   6   2      30918.58      31359.47       182.00 o                         
   2   6   2      34430.79      34171.49       238.27 o                         
   3   6   2       5696.89       5996.39        66.00 o                         
   4   6   2       1220.85       1170.12        34.06 o                         
   5   6   2       5237.15       5233.44        78.72 o                         
   6   6   2       4867.07       4760.64        82.54 o                         
   7   6   2        888.60        966.86        71.14 o                         
   8   6   2         13.71         -6.84        18.68 o                         
   0   7   2       1459.21       1405.31        48.60 o                         
   1   7   2       1137.42       1010.68        23.60 o                         
   2   7   2        260.39        255.24        13.27 o                         
   3   7   2       5991.80       5748.72        69.40 o                         
   4   7   2       4978.07       4823.28        78.11 o                         
   5   7   2       8951.41       8883.83       107.36 o                         
   6   7   2         93.10         58.89        10.99 o                         
   7   7   2        386.84        300.93        41.34 o                         
   8   7   2       5430.71       5578.51       186.92 o                         
   0   8   2       1279.37       1255.47        57.25 o                         
   1   8   2       1644.51       1695.41        32.93 o                         
   2   8   2      27435.46      27693.76       177.71 o                         
   3   8   2       1011.82        599.58       106.70 o                         
   4   8   2        958.49        900.06        34.01 o                         
   5   8   2        224.69        236.47        18.52 o                         
   6   8   2       6241.48       6119.05       143.13 o                         
   7   8   2        503.96        529.56        53.76 o                         
   8   8   2        303.84        224.50        37.78 o                         
   0   9   2       3112.15       3243.56        97.17 o                         
   1   9   2       7130.86       6823.05        89.90 o                         
   2   9   2        108.11        149.61        11.42 o                         
   3   9   2      11718.38      12043.16       130.27 o                         
   4   9   2        982.08       1051.36        32.66 o                         
   5   9   2       9737.37       9570.22       104.61 o                         
   6   9   2          9.97        -18.11        12.61 o                         
   7   9   2         27.21         30.10        18.66 o                         
   8   9   2          6.41          4.83        16.73 o                         
   0  10   2      11910.20      12129.40       264.45 o                         
   1  10   2        301.61        312.19        16.61 o                         
   2  10   2       7667.27       7567.25        74.51 o                         
   3  10   2        353.60        334.99        19.51 o                         
   4  10   2       3943.33       3814.23        60.35 o                         
   5  10   2        463.30        415.51        23.73 o                         
   6  10   2       2343.35       2317.70        65.47 o                         
   7  10   2         60.78          8.68        15.57 o                         
   8  10   2       1221.00       1272.11        81.20 o                         
   0  11   2       9846.08      10406.46       190.87 o                         
   1  11   2       6422.67       6336.70        77.84 o                         
   2  11   2        539.49        553.77        24.28 o                         
   3  11   2       3809.03       3773.03        63.51 o                         
   4  11   2        108.79         83.17        12.46 o                         
   5  11   2       1172.95       1145.11        46.17 o                         
   6  11   2        139.49        106.14        17.84 o                         
   7  11   2       2630.08       2703.25       110.98 o                         
   8  11   2         25.11         85.95        24.24 o                         
   0  12   2      18686.91      18681.08       234.45 o                         
   1  12   2       2275.15       2472.23        51.08 o                         
   2  12   2         26.87         21.45         4.99 o                         
   3  12   2        458.16        463.36        25.40 o                         
   4  12   2       5800.18       5672.85       105.99 o                         
   5  12   2          8.88          0.00         8.88 o                         
   6  12   2        464.97        506.05        37.44 o                         
   7  12   2        106.85         66.09        28.48 o                         
   8  12   2       3173.51       3193.82       129.73 o                         
   0  13   2        222.63        209.92        28.16 o                         
   1  13   2       9063.14       9059.26       102.01 o                         
   2  13   2       1543.33       1663.64        37.52 o                         
   3  13   2       4803.33       4867.23        96.17 o                         
   4  13   2       1472.15       1398.14        53.83 o                         
   5  13   2        892.41        847.94        40.10 o                         
   6  13   2        624.94        557.83        41.95 o                         
   7  13   2       2351.58       2415.29       107.10 o                         
   0  14   2      28535.56      28465.01       357.84 o                         
   1  14   2       3499.32       3503.71        63.62 o                         
   2  14   2         22.83         29.71         7.06 o                         
   3  14   2       7312.39       7461.33       149.67 o                         
   4  14   2      11453.72      11570.75       157.82 o                         
   5  14   2        718.52        682.32        43.48 o                         
   6  14   2        662.39        618.71        53.46 o                         
   7  14   2       3272.14       3381.32       144.46 o                         
   0  15   2       7042.00       7242.15       164.14 o                         
   1  15   2       7225.23       7144.13        94.23 o                         
   2  15   2        335.58        388.17        20.69 o                         
   3  15   2       3586.95       3577.03        73.05 o                         
   4  15   2       1059.92       1160.18        51.47 o                         
   5  15   2       1233.49       1222.97        59.12 o                         
   6  15   2          0.76         10.47        16.25 o                         
   7  15   2       3866.04       4166.10       142.51 o                         
   0  16   2       7121.42       6869.93       189.51 o                         
   1  16   2        428.91        484.72        26.89 o                         
   2  16   2       1746.17       1769.47        44.97 o                         
   3  16   2       2468.49       2493.09        65.90 o                         
   4  16   2       6436.38       6445.23       123.42 o                         
   5  16   2         26.64         36.41        14.28 o                         
   6  16   2        767.45        785.10        59.37 o                         
   7  16   2        160.41        155.46        30.61 o                         
   0  17   2        201.04        206.36        44.04 o                         
   1  17   2       5807.11       5790.57        99.60 o                         
   2  17   2         21.63         11.48         8.11 o                         
   3  17   2       1125.92       1103.31        46.65 o                         
   4  17   2          0.74         10.18        15.58 o                         
   5  17   2       1679.34       1851.64        75.65 o                         
   6  17   2         22.02         -4.66        20.06 o                         
   7  17   2        658.17        671.54        59.43 o                         
   0  18   2       1753.94       1781.32       135.93 o                         
   1  18   2        404.64        416.11        32.32 o                         
   2  18   2       4494.75       4591.97        81.77 o                         
   3  18   2       2006.50       1931.68        64.35 o                         
   4  18   2       1070.72       1061.55        69.85 o                         
   5  18   2         31.97         54.14        31.76 o                         
   6  18   2       1826.27       2007.52        96.94 o                         
   0  19   2        213.25        172.43        42.90 o                         
   1  19   2       2660.79       2591.98        80.98 o                         
   2  19   2       1044.66       1008.74        42.18 o                         
   3  19   2       1618.91       1717.25        63.55 o                         
   4  19   2        145.40        124.46        27.24 o                         
   5  19   2       4261.13       4196.96       146.24 o                         
   6  19   2        283.83        202.54        31.07 o                         
   0  20   2         16.92        131.08        42.49 o                         
   1  20   2        395.13        447.85        40.41 o                         
   2  20   2      13220.10      12985.52       215.79 o                         
   3  20   2        379.87        350.98        50.65 o                         
   4  20   2       1123.01       1176.88        78.10 o                         
   5  20   2        315.48        312.16        41.99 o                         
   6  20   2       2287.84       2534.62       150.80 o                         
   0  21   2       1231.38       1293.56       134.10 o                         
   1  21   2       4226.16       4233.46       118.05 o                         
   2  21   2         53.18         65.89        19.40 o                         
   3  21   2       1754.61       1735.49        96.29 o                         
   4  21   2        175.04        162.98        31.66 o                         
   5  21   2       3844.97       3986.37       191.05 o                         
   6  21   2          3.72        -12.47        36.46 o                         
   0  22   2       1048.87       1005.33       106.92 o                         
   1  22   2        283.04        272.65        37.63 o                         
   2  22   2       4110.18       4165.91       139.14 o                         
   3  22   2       2038.34       2017.84       104.12 o                         
   4  22   2        230.84        385.62        47.43 o                         
   5  22   2         11.77          7.07        46.71 o                         
   0  23   2          0.50         28.12        25.12 o                         
   1  23   2       1249.01       1305.95        80.06 o                         
   2  23   2        101.67        133.83        27.58 o                         
   3  23   2       1134.49       1190.88        82.79 o                         
   4  23   2          6.89         21.77        22.74 o                         
   5  23   2       2289.06       2261.91       140.27 o                         
   0  24   2       3488.94       3359.52       194.42 o                         
   1  24   2         16.01         51.46        19.23 o                         
   2  24   2        874.08        932.64        60.53 o                         
   3  24   2         82.91         78.86        26.01 o                         
   4  24   2       1056.90       1221.01        87.98 o                         
   5  24   2         25.35         15.78        23.90 o                         
   0  25   2          2.69        144.87        39.87 o                         
   1  25   2       2878.62       2722.53       117.49 o                         
   2  25   2        341.26        293.84        33.07 o                         
   3  25   2       1462.51       1550.67        98.22 o                         
   4  25   2         68.66         68.51        41.97 o                         
   0  26   2      11209.15      11354.75       324.40 o                         
   1  26   2        834.87        861.59        70.55 o                         
   2  26   2         38.25         32.83        18.25 o                         
   3  26   2        215.55        151.79        34.02 o                         
   4  26   2       1402.40       1463.59       143.43 o                         
   0  27   2       1746.48       1829.78       159.83 o                         
   1  27   2       2618.03       2701.48       122.25 o                         
   2  27   2         39.56         51.31        23.42 o                         
   3  27   2       1611.59       1694.40       107.55 o                         
   0  28   2       7728.52       7680.65       330.47 o                         
   1  28   2        543.37        686.91        64.67 o                         
   2  28   2        138.19        149.03        42.47 o                         
   3  28   2        708.46        655.02        68.64 o                         
   0  29   2       1770.75       1679.36       158.12 o                         
   1  29   2       1274.68       1476.43       109.53 o                         
   2  29   2         67.53         71.91        31.70 o                         
   1   1   3       6808.10       6780.86        47.73 o                         
   2   1   3        260.90        264.66         9.93 o                         
   3   1   3       2681.79       2657.20        45.37 o                         
   4   1   3        676.07        700.72        20.84 o                         
   5   1   3         21.05         15.37         4.83 o                         
   6   1   3         57.99         51.26         9.86 o                         
   7   1   3        113.45        108.29        21.51 o                         
   8   1   3         69.34         43.07        20.26 o                         
   1   2   3       3705.56       3794.71        37.86 o                         
   2   2   3       6284.65       6338.85        55.97 o                         
   3   2   3       4032.39       4034.10        50.56 o                         
   4   2   3       1022.07        988.07        28.90 o                         
   5   2   3       2431.09       2346.00        49.32 o                         
   6   2   3        401.07        361.60        23.96 o                         
   7   2   3       1352.96       1279.07        57.07 o                         
   8   2   3        138.38        130.62        23.61 o                         
   1   3   3       4411.02       4461.87        41.86 o                         
   2   3   3       4989.91       5210.71        89.41 o                         
   3   3   3       2163.47       2072.68        34.50 o                         
   4   3   3         17.41         23.44         5.71 o                         
   5   3   3       5238.37       5201.05        76.29 o                         
   6   3   3       1651.54       1612.90        47.31 o                         
   7   3   3         74.34         70.72        15.62 o                         
   8   3   3        233.39        216.00        33.40 o                         
   1   4   3      30660.75      31354.92       229.15 o                         
   2   4   3        384.55        373.56        15.92 o                         
   3   4   3         74.08         98.03         8.41 o                         
   4   4   3       2234.39       2311.82        41.90 o                         
   5   4   3       1225.95       1168.43        35.35 o                         
   6   4   3        280.12        258.12        19.48 o                         
   7   4   3        395.91        422.46        32.66 o                         
   8   4   3        285.38        218.21        40.09 o                         
   1   5   3        532.19        533.01        13.65 o                         
   2   5   3       5869.62       6364.91        52.60 o                         
   3   5   3       4081.67       4151.86        59.39 o                         
   4   5   3        360.96        310.03        16.23 o                         
   5   5   3        810.83        798.43        31.47 o                         
   6   5   3        589.32        544.69        30.65 o                         
   7   5   3        331.19        302.04        39.24 o                         
   8   5   3        765.37        612.58        58.78 o                         
   1   6   3      12694.63      13451.48       161.86 o                         
   2   6   3       1129.19       1227.18        28.58 o                         
   3   6   3        121.96         91.27         9.67 o                         
   4   6   3          1.13         -5.29         6.39 o                         
   5   6   3        778.43        803.30        36.24 o                         
   6   6   3        123.92        149.13        18.32 o                         
   7   6   3        331.14        269.62        39.25 o                         
   8   6   3         55.78         19.18        19.26 o                         
   1   7   3       1639.52       1562.89        26.79 o                         
   2   7   3         64.01         96.14         7.95 o                         
   3   7   3         39.26         40.16         6.46 o                         
   4   7   3        292.60        254.96        21.75 o                         
   5   7   3        375.17        337.43        23.27 o                         
   6   7   3        147.42        159.78        18.18 o                         
   7   7   3        123.73        118.05        27.53 o                         
   8   7   3        170.58        137.28        32.24 o                         
   1   8   3      12938.56      13409.51        98.50 o                         
   2   8   3        288.78        297.35        13.20 o                         
   3   8   3        684.31        599.91        20.50 o                         
   4   8   3        121.44        117.01        11.74 o                         
   5   8   3        432.48        361.95        24.80 o                         
   6   8   3       1914.41       1981.05        65.35 o                         
   7   8   3        152.25        142.16        31.08 o                         
   8   8   3        640.52        624.01        99.32 o                         
   1   9   3         25.27         15.13         5.53 o                         
   2   9   3         17.90         26.54         6.13 o                         
   3   9   3       4845.09       4913.88        68.22 o                         
   4   9   3        864.19        856.01        31.67 o                         
   5   9   3       3889.63       3762.47        72.31 o                         
   6   9   3       2402.43       2350.80        86.48 o                         
   7   9   3         29.96         52.34        19.85 o                         
   8   9   3       1257.59       1203.67        78.18 o                         
   1  10   3       1281.88       1159.95        29.89 o                         
   2  10   3      13986.95      14033.54        96.36 o                         
   3  10   3       2174.09       2192.20        47.58 o                         
   4  10   3       1469.72       1602.45        47.85 o                         
   5  10   3       5555.72       5650.29       122.27 o                         
   6  10   3        477.00        480.73        31.49 o                         
   7  10   3        553.48        484.95        46.17 o                         
   8  10   3        208.86        164.35        33.11 o                         
   1  11   3       1322.56       1288.96        35.60 o                         
   2  11   3       5881.02       6243.55        73.02 o                         
   3  11   3       8497.70       8724.25       131.60 o                         
   4  11   3        443.11        434.50        23.17 o                         
   5  11   3       3569.94       3637.69        83.66 o                         
   6  11   3        120.52         77.38        18.61 o                         
   7  11   3        703.57        760.97        60.16 o                         
   8  11   3        131.83        143.47        39.90 o                         
   1  12   3        823.43        731.28        27.97 o                         
   2  12   3       1199.25       1196.07        30.50 o                         
   3  12   3       3228.53       3410.39        72.74 o                         
   4  12   3         51.73         40.67        11.65 o                         
   5  12   3         76.55         49.29        14.81 o                         
   6  12   3       1335.92       1359.94        80.76 o                         
   7  12   3        286.39        220.50        33.84 o                         
   1  13   3        774.37        795.49        30.66 o                         
   2  13   3         62.22         87.60         9.76 o                         
   3  13   3       1417.43       1383.43        48.14 o                         
   4  13   3         71.97         53.54        13.22 o                         
   5  13   3        220.61        205.30        22.86 o                         
   6  13   3          2.30          3.65        13.70 o                         
   7  13   3        628.92        540.02        51.42 o                         
   1  14   3         13.72         16.66         6.97 o                         
   2  14   3       1878.70       1906.17        47.32 o                         
   3  14   3        441.80        425.98        31.15 o                         
   4  14   3         17.13         37.03        13.47 o                         
   5  14   3        290.52        204.96        25.58 o                         
   6  14   3        832.64        676.44        46.24 o                         
   7  14   3        480.62        482.40        48.19 o                         
   1  15   3         29.25         35.68         9.45 o                         
   2  15   3        138.83        133.73        12.62 o                         
   3  15   3       1872.19       1864.84        72.27 o                         
   4  15   3        451.74        444.56        33.92 o                         
   5  15   3       1032.44       1119.82        57.33 o                         
   6  15   3        224.95        225.23        32.82 o                         
   7  15   3         85.69        110.77        25.77 o                         
   1  16   3       7800.13       7873.32       112.26 o                         
   2  16   3       4513.85       4616.50        76.43 o                         
   3  16   3        110.06        125.12        15.66 o                         
   4  16   3        204.61        220.64        22.26 o                         
   5  16   3       2252.02       2396.47        84.99 o                         
   6  16   3        400.49        445.09        47.97 o                         
   7  16   3        630.66        593.44        54.13 o                         
   1  17   3       2569.29       2677.66        72.21 o                         
   2  17   3         70.82         70.20        15.84 o                         
   3  17   3       3199.54       3200.03        75.02 o                         
   4  17   3        205.85        222.15        24.51 o                         
   5  17   3       3475.32       3483.78       104.62 o                         
   6  17   3       1385.02       1281.21        76.39 o                         
   7  17   3        185.11        148.73        46.10 o                         
   1  18   3       2394.67       2231.71        72.81 o                         
   2  18   3       5170.21       5152.99        90.21 o                         
   3  18   3        917.48        888.59        45.29 o                         
   4  18   3        804.60        794.50        61.03 o                         
   5  18   3        245.92        255.45        32.13 o                         
   6  18   3        515.96        504.55        48.08 o                         
   1  19   3         72.21         54.94        13.72 o                         
   2  19   3        320.76        315.72        25.06 o                         
   3  19   3       2216.36       2201.62        66.83 o                         
   4  19   3        251.86        187.92        30.97 o                         
   5  19   3        394.59        330.75        42.13 o                         
   6  19   3        227.39        240.73        40.30 o                         
   1  20   3        177.88        132.73        26.40 o                         
   2  20   3        136.09        120.06        17.09 o                         
   3  20   3         47.97         15.54        21.34 o                         
   4  20   3         33.73         20.01        16.73 o                         
   5  20   3          0.75          4.12        18.73 o                         
   6  20   3         14.13         -1.39        23.53 o                         
   1  21   3        321.52        311.35        34.61 o                         
   2  21   3        266.67        204.34        23.85 o                         
   3  21   3         96.61        145.78        30.22 o                         
   4  21   3        277.80        200.87        34.91 o                         
   5  21   3         89.21         34.59        24.13 o                         
   6  21   3        160.01        200.78        44.79 o                         
   1  22   3       3117.43       3185.03       112.16 o                         
   2  22   3       3637.44       3609.98       108.75 o                         
   3  22   3        201.95        266.12        37.75 o                         
   4  22   3         12.29         17.78        19.62 o                         
   5  22   3        151.69        121.50        33.86 o                         
   1  23   3        948.61        909.18        74.47 o                         
   2  23   3         85.61         95.19        21.50 o                         
   3  23   3       1256.53       1277.73        86.08 o                         
   4  23   3        209.86        182.16        34.85 o                         
   5  23   3       1630.98       1885.79       128.52 o                         
   1  24   3       1154.15       1150.01        76.39 o                         
   2  24   3       1558.54       1535.59        74.86 o                         
   3  24   3       1370.88       1377.42        90.52 o                         
   4  24   3        587.56        551.70        60.04 o                         
   5  24   3        656.76        672.51        78.34 o                         
   1  25   3         33.68         67.73        23.51 o                         
   2  25   3        176.09        165.17        33.90 o                         
   3  25   3        337.05        362.20        48.95 o                         
   4  25   3        731.47        876.11        75.86 o                         
   1  26   3        355.77        325.70        50.21 o                         
   2  26   3          0.06        -21.04        18.95 o                         
   3  26   3        213.46        142.45        34.76 o                         
   4  26   3        101.41         68.37        51.82 o                         
   1  27   3        154.23        132.82        27.05 o                         
   2  27   3        207.74        194.83        32.55 o                         
   3  27   3        143.99        160.49        45.78 o                         
   1  28   3        225.18        220.00        39.82 o                         
   2  28   3        208.72        171.95        46.50 o                         
   1  29   3        320.37        297.85        52.68 o                         
   0   0   4      25229.40      25448.30       215.65 o                         
   1   0   4       7864.34       8052.05        93.86 o                         
   2   0   4       1950.48       1760.03        38.52 o                         
   3   0   4        389.13        384.99        20.96 o                         
   4   0   4      62265.55      62299.97       319.82 o                         
   5   0   4       3651.19       3511.21        74.11 o                         
   6   0   4        397.99        374.76        40.61 o                         
   7   0   4        233.71        145.79        30.23 o                         
   8   0   4       1481.69       1538.19       118.24 o                         
   0   1   4      15264.62      15855.96       101.62 o                         
   1   1   4        126.59        125.22        13.55 o                         
   2   1   4         94.91         64.22         5.74 o                         
   3   1   4      33008.72      32716.51       131.68 o                         
   4   1   4       1039.85       1107.93        29.42 o                         
   5   1   4       9362.34       9550.56        94.24 o                         
   6   1   4       2950.80       2931.61        66.74 o                         
   7   1   4         35.46         10.41        12.24 o                         
   8   1   4        781.42        741.35        58.37 o                         
   0   2   4      60613.25      57993.46       382.51 o                         
   1   2   4      18552.83      18918.02       112.35 o                         
   2   2   4        721.87        599.03        16.04 o                         
   3   2   4       2536.37       2485.71        40.87 o                         
   4   2   4      12382.30      12300.76        98.26 o                         
   5   2   4        369.73        348.98        18.85 o                         
   6   2   4       1476.51       1402.29        45.51 o                         
   7   2   4        324.81        313.46        28.10 o                         
   8   2   4       1118.86       1020.74        68.20 o                         
   0   3   4       6767.13       6884.15        90.18 o                         
   1   3   4      10600.21      10510.77       105.15 o                         
   2   3   4          1.03          6.29         3.94 o                         
   3   3   4       1496.19       1270.58        29.88 o                         
   4   3   4          4.55         10.47         6.25 o                         
   5   3   4       6324.67       6277.12        80.12 o                         
   6   3   4         17.20         14.73        10.67 o                         
   7   3   4       1516.61       1556.87        62.16 o                         
   8   3   4         61.11         25.53        20.21 o                         
   0   4   4      19229.76      19056.40       200.41 o                         
   1   4   4       2802.78       2897.22        38.65 o                         
   2   4   4       8162.09       7606.56        72.75 o                         
   3   4   4       2317.97       2410.22        45.48 o                         
   4   4   4        383.91        396.35        19.01 o                         
   5   4   4         10.93          4.90         6.71 o                         
   6   4   4       5094.04       5035.61        83.40 o                         
   7   4   4        495.93        443.92        57.52 o                         
   8   4   4       1701.52       1807.04        99.66 o                         
   0   5   4      20529.31      21293.07       167.94 o                         
   1   5   4      18633.48      18149.95       139.47 o                         
   2   5   4        963.92        960.81        22.15 o                         
   3   5   4       3220.64       3201.91        45.69 o                         
   4   5   4         35.35         21.86         6.20 o                         
   5   5   4       2354.98       2365.12        53.78 o                         
   6   5   4          0.08          2.01         9.68 o                         
   7   5   4       2040.02       2014.21       100.54 o                         
   8   5   4        865.58        803.04        68.32 o                         
   0   6   4       2791.30       2734.18        72.22 o                         
   1   6   4        272.27        225.14        13.36 o                         
   2   6   4      28114.22      27979.40       218.67 o                         
   3   6   4        269.26        234.87        15.84 o                         
   4   6   4       1594.52       1611.83        43.21 o                         
   5   6   4         37.50         13.42         7.11 o                         
   6   6   4       4027.34       4151.51        74.90 o                         
   7   6   4       3389.35       3422.73       127.53 o                         
   8   6   4         17.06         31.92        29.70 o                         
   0   7   4      14378.96      14567.42       176.71 o                         
   1   7   4      10796.58      10642.05        87.42 o                         
   2   7   4        302.84        337.80        12.75 o                         
   3   7   4       1164.86       1230.39        32.86 o                         
   4   7   4         85.32         53.22        18.24 o                         
   5   7   4       4421.87       4532.79        93.68 o                         
   6   7   4        213.29        199.61        26.39 o                         
   7   7   4       2013.65       1925.26        92.87 o                         
   8   7   4       1619.65       1721.47       101.40 o                         
   0   8   4       6207.89       6016.00       112.26 o                         
   1   8   4        133.64         92.47         8.60 o                         
   2   8   4      11036.59      10770.81        93.31 o                         
   3   8   4        829.56        792.12        25.96 o                         
   4   8   4         32.03         25.61         7.39 o                         
   5   8   4         23.59         13.08         9.20 o                         
   6   8   4       9470.72       9533.31       159.75 o                         
   7   8   4        877.28        998.04        73.81 o                         
   8   8   4        629.57        559.75        62.31 o                         
   0   9   4        654.82        781.51        42.23 o                         
   1   9   4      18116.47      17723.03       142.64 o                         
   2   9   4       5172.01       5301.62       231.07 o                         
   3   9   4       2643.04       2679.59        48.08 o                         
   4   9   4         65.49         56.42         9.08 o                         
   5   9   4       1113.19       1146.38        38.98 o                         
   6   9   4          0.89         21.18        16.57 o                         
   7   9   4       3059.54       2726.63       123.25 o                         
   8   9   4        193.03        139.69        34.11 o                         
   0  10   4      14117.99      14189.99       167.50 o                         
   1  10   4        544.80        545.27        18.87 o                         
   2  10   4       4579.32       4410.36        58.11 o                         
   3  10   4          0.45          8.47         5.56 o                         
   4  10   4       2108.22       2073.49        54.70 o                         
   5  10   4        233.99        199.27        20.11 o                         
   6  10   4       4615.58       4666.81       101.84 o                         
   7  10   4          8.58         46.12        20.75 o                         
   8  10   4        816.47        867.63        66.71 o                         
   0  11   4       2081.97       2100.48        66.97 o                         
   1  11   4       7379.51       7351.91        81.73 o                         
   2  11   4       2998.41       2984.99        53.74 o                         
   3  11   4       1260.58       1096.73        32.58 o                         
   4  11   4        537.14        508.46        25.16 o                         
   5  11   4       3556.16       3492.63        79.27 o                         
   6  11   4        152.87        124.87        25.05 o                         
   7  11   4       3525.94       3389.59       124.38 o                         
   8  11   4          3.65        -36.59        24.39 o                         
   0  12   4       2563.14       2305.83        82.07 o                         
   1  12   4        280.37        269.87        16.94 o                         
   2  12   4       1090.90       1123.51        31.59 o                         
   3  12   4       5413.28       5566.17        87.74 o                         
   4  12   4      18159.90      17964.97       166.20 o                         
   5  12   4        806.86        697.97        34.37 o                         
   6  12   4        251.80        234.73        28.24 o                         
   7  12   4       1471.32       1642.76        87.91 o                         
   0  13   4       8859.11       9315.16       169.75 o                         
   1  13   4       1953.56       1933.52        46.13 o                         
   2  13   4         39.23         20.36         6.35 o                         
   3  13   4      21238.67      21372.21       186.33 o                         
   4  13   4        672.47        600.61        36.54 o                         
   5  13   4       1629.56       1680.94        66.63 o                         
   6  13   4        472.99        448.18        37.51 o                         
   7  13   4        214.67        193.62        30.87 o                         
   0  14   4       3813.87       3800.11       117.10 o                         
   1  14   4          2.63          5.97         6.68 o                         
   2  14   4       1956.17       2013.75        46.71 o                         
   3  14   4         14.28         33.54        14.05 o                         
   4  14   4      12092.58      12209.58       150.68 o                         
   5  14   4        106.73         75.68        18.96 o                         
   6  14   4         15.18         36.97        28.59 o                         
   7  14   4       1105.49       1097.17        73.03 o                         
   0  15   4        893.01        865.36        67.88 o                         
   1  15   4       1870.54       1797.04        49.80 o                         
   2  15   4        965.42        970.89        37.68 o                         
   3  15   4       5036.47       4955.03       117.17 o                         
   4  15   4         44.78         18.97         9.99 o                         
   5  15   4       2103.49       2197.74        80.28 o                         
   6  15   4          7.31         -1.86        13.64 o                         
   7  15   4       1298.81       1276.14        79.24 o                         
   0  16   4      18417.26      18609.56       315.88 o                         
   1  16   4       1164.04       1123.45        45.47 o                         
   2  16   4       2361.43       2318.87        62.91 o                         
   3  16   4       1600.24       1649.80        70.29 o                         
   4  16   4       1064.48       1110.60        49.24 o                         
   5  16   4          0.21         17.82        22.23 o                         
   6  16   4       1207.29       1116.15        69.79 o                         
   7  16   4        301.06        322.81        47.82 o                         
   0  17   4          0.68         38.59        56.17 o                         
   1  17   4       8323.68       8326.01       139.73 o                         
   2  17   4         26.28         26.42        10.59 o                         
   3  17   4        720.06        723.36        35.43 o                         
   4  17   4        455.55        321.34        33.32 o                         
   5  17   4       1852.30       1874.69        77.03 o                         
   6  17   4          0.84         29.31        18.62 o                         
   7  17   4       3052.11       3053.62       143.19 o                         
   0  18   4        815.22        983.80        95.09 o                         
   1  18   4       1299.70       1240.32        61.10 o                         
   2  18   4       8844.20       9015.91       119.91 o                         
   3  18   4        279.78        272.15        22.68 o                         
   4  18   4        114.68        152.15        32.65 o                         
   5  18   4         20.87         11.90        16.53 o                         
   6  18   4       2383.11       2335.39       120.80 o                         
   0  19   4       6277.14       6103.01       187.27 o                         
   1  19   4       1181.29       1122.24        60.22 o                         
   2  19   4        177.97        202.66        20.49 o                         
   3  19   4       2911.21       2785.00        75.58 o                         
   4  19   4         22.78         -0.17        15.93 o                         
   5  19   4       1855.83       1865.06        99.99 o                         
   6  19   4         80.45          3.03        32.36 o                         
   0  20   4       3082.34       3090.00       159.76 o                         
   1  20   4         45.63         48.50        18.46 o                         
   2  20   4       8335.90       8119.15       149.00 o                         
   3  20   4        361.88        427.13        31.93 o                         
   4  20   4        331.28        388.57        54.69 o                         
   5  20   4        553.73        459.58        51.67 o                         
   6  20   4       3596.16       3793.68       180.55 o                         
   0  21   4       1121.90       1160.75       114.12 o                         
   1  21   4       6283.83       6042.94       164.54 o                         
   2  21   4        510.29        501.18        37.74 o                         
   3  21   4        589.95        504.13        47.61 o                         
   4  21   4        183.39        150.33        48.63 o                         
   5  21   4        412.21        481.08        54.15 o                         
   6  21   4        305.62        374.85        59.59 o                         
   0  22   4       1449.24       1526.17       132.45 o                         
   1  22   4       1532.97       1449.01        75.28 o                         
   2  22   4       4720.03       4724.50       132.42 o                         
   3  22   4        275.77        171.73        29.75 o                         
   4  22   4         65.44         36.29        21.20 o                         
   5  22   4        124.97        136.32        31.63 o                         
   0  23   4       1797.04       1622.08       145.24 o                         
   1  23   4       4378.44       4427.09       196.33 o                         
   2  23   4         43.07         40.79        17.58 o                         
   3  23   4        859.64        870.35        70.73 o                         
   4  23   4          0.63        -22.80        26.37 o                         
   5  23   4         70.92        103.41        43.39 o                         
   0  24   4       2208.61       2141.51       164.24 o                         
   1  24   4        312.15        402.33        47.93 o                         
   2  24   4       1608.63       1597.50        76.51 o                         
   3  24   4         34.27         55.76        23.23 o                         
   4  24   4       3386.64       3295.06       144.19 o                         
   5  24   4         25.83         21.06        28.03 o                         
   0  25   4        560.12        442.25        79.38 o                         
   1  25   4        952.90        899.96        70.47 o                         
   2  25   4        411.23        419.15        47.32 o                         
   3  25   4       4384.14       4499.00       170.21 o                         
   4  25   4        160.10        153.66        59.91 o                         
   0  26   4        376.19        409.67        79.23 o                         
   1  26   4          1.54        -13.35        17.68 o                         
   2  26   4         76.87         29.14        23.68 o                         
   3  26   4        130.68         94.74        32.23 o                         
   4  26   4       6718.92       7198.82       221.83 o                         
   0  27   4       1345.12       1281.30       121.49 o                         
   1  27   4        183.86        213.80        33.37 o                         
   2  27   4         62.02         36.75        21.67 o                         
   3  27   4       4649.67       4803.56       194.68 o                         
   0  28   4        681.38        675.23       100.72 o                         
   1  28   4         50.76         51.37        20.92 o                         
   2  28   4        561.52        660.68        68.07 o                         
   0  29   4         38.16        -41.47        31.21 o                         
   1  29   4        802.71        835.15        75.39 o                         
   1   1   5       7782.92       7808.10        68.40 o                         
   2   1   5        257.89        291.93        11.62 o                         
   3   1   5        222.70        187.46        20.08 o                         
   4   1   5        156.60        139.53        13.08 o                         
   5   1   5        245.42        250.26        17.83 o                         
   6   1   5         59.37         40.87        10.93 o                         
   7   1   5        163.12        132.07        19.72 o                         
   8   1   5        298.82        262.82        36.07 o                         
   1   2   5       5515.32       5493.23        57.11 o                         
   2   2   5         54.18         47.76         5.39 o                         
   3   2   5       3842.52       4055.36        46.15 o                         
   4   2   5        291.17        322.38        17.61 o                         
   5   2   5        227.50        226.22        15.74 o                         
   6   2   5         13.48         -2.54         8.63 o                         
   7   2   5         95.36         55.11        14.85 o                         
   8   2   5          2.33          0.30        16.97 o                         
   1   3   5         50.28         60.27         5.64 o                         
   2   3   5        941.03        952.98        23.48 o                         
   3   3   5       8503.73       8775.91        83.58 o                         
   4   3   5       1163.82       1190.52        29.38 o                         
   5   3   5        489.84        493.33        22.90 o                         
   6   3   5       5176.00       5194.24        89.06 o                         
   7   3   5        686.27        754.94        50.13 o                         
   8   3   5       1489.87       1528.78       106.18 o                         
   1   4   5      29654.74      29649.48       286.39 o                         
   2   4   5       2769.16       2927.52        39.93 o                         
   3   4   5         61.85         63.41         7.86 o                         
   4   4   5       1301.31       1281.09        34.40 o                         
   5   4   5       3715.44       3725.90        67.15 o                         
   6   4   5        704.60        691.43        36.03 o                         
   7   4   5       1128.15       1129.80        74.07 o                         
   8   4   5         22.33          9.79        18.91 o                         
   1   5   5      13137.63      13484.67        95.91 o                         
   2   5   5      10231.21      10591.92       101.76 o                         
   3   5   5        496.87        512.67        22.15 o                         
   4   5   5        528.47        523.41        21.39 o                         
   5   5   5         53.86         51.34         9.63 o                         
   6   5   5       4631.70       4571.05        89.48 o                         
   7   5   5         15.13         35.61        16.02 o                         
   8   5   5        643.33        689.98        71.84 o                         
   1   6   5      13010.73      12958.44        97.30 o                         
   2   6   5        308.34        321.22        15.47 o                         
   3   6   5         40.38         31.39         5.57 o                         
   4   6   5       1313.51       1280.05        35.71 o                         
   5   6   5        205.04        164.37        24.05 o                         
   6   6   5         95.54         87.04        11.57 o                         
   7   6   5         16.22         34.80        19.33 o                         
   8   6   5         72.09        101.00        25.83 o                         
   1   7   5         79.09         68.56         7.49 o                         
   2   7   5        193.71        199.21        10.36 o                         
   3   7   5        625.54        674.68        23.62 o                         
   4   7   5         55.52         30.98         7.46 o                         
   5   7   5        104.13        121.03        20.98 o                         
   6   7   5          4.44         -5.23        17.71 o                         
   7   7   5          7.12         -0.10        25.85 o                         
   8   7   5         82.69        115.46        34.63 o                         
   1   8   5      11119.65      11319.52        95.94 o                         
   2   8   5        352.01        247.06        25.67 o                         
   3   8   5        634.61        687.47        27.00 o                         
   4   8   5        219.45        218.94        16.48 o                         
   5   8   5         99.83        125.47        15.94 o                         
   6   8   5        163.62        178.81        25.12 o                         
   7   8   5        221.29        195.49        32.74 o                         
   8   8   5          0.25          0.97        18.51 o                         
   1   9   5       1088.06       1056.42        30.40 o                         
   2   9   5       3350.88       3167.51       121.18 o                         
   3   9   5       1138.93       1113.58        31.98 o                         
   4   9   5        499.87        471.50        27.71 o                         
   5   9   5         50.17         43.91        12.57 o                         
   6   9   5       2287.94       2444.85        82.46 o                         
   7   9   5        711.08        696.57        62.74 o                         
   8   9   5        298.29        322.97        47.70 o                         
   1  10   5       5673.00       5501.27        73.28 o                         
   2  10   5        486.03        551.98        24.81 o                         
   3  10   5          0.72          2.70         7.21 o                         
   4  10   5       3253.66       3328.53        67.04 o                         
   5  10   5        140.86        112.28        16.86 o                         
   6  10   5        172.86        153.40        30.17 o                         
   7  10   5       2092.73       2118.94        97.63 o                         
   8  10   5        352.61        298.64        49.68 o                         
   1  11   5         39.69         20.00         4.90 o                         
   2  11   5       1130.41       1116.53        32.53 o                         
   3  11   5        572.49        555.34        22.98 o                         
   4  11   5       2748.21       2699.31        68.49 o                         
   5  11   5       1412.06       1359.10        52.67 o                         
   6  11   5       2887.08       3037.13       106.95 o                         
   7  11   5        748.59        845.16        64.03 o                         
   1  12   5       6557.39       6572.53        80.38 o                         
   2  12   5       4405.30       4732.65        75.80 o                         
   3  12   5         94.13         82.67        11.70 o                         
   4  12   5        305.66        320.85        22.86 o                         
   5  12   5        133.50        115.59        16.98 o                         
   6  12   5          0.32          0.33        17.44 o                         
   7  12   5        529.18        613.49        53.78 o                         
   1  13   5       1087.66       1124.58        33.90 o                         
   2  13   5        310.14        305.28        18.18 o                         
   3  13   5        344.41        395.36        23.54 o                         
   4  13   5        147.21        139.84        14.61 o                         
   5  13   5        116.01         94.39        14.76 o                         
   6  13   5        269.73        234.86        27.76 o                         
   7  13   5        200.78        206.94        32.52 o                         
   1  14   5         39.19         35.22         7.00 o                         
   2  14   5         46.08         42.42         8.97 o                         
   3  14   5        567.23        555.74        28.78 o                         
   4  14   5        316.12        299.82        22.10 o                         
   5  14   5        131.34        100.31        24.34 o                         
   6  14   5         17.04          6.08        13.06 o                         
   7  14   5          3.82          8.89        23.02 o                         
   1  15   5        927.92        902.73        35.48 o                         
   2  15   5        156.34        124.11        13.78 o                         
   3  15   5       1625.45       1578.72        46.34 o                         
   4  15   5          6.79         17.11         9.68 o                         
   5  15   5         12.35         14.86        15.19 o                         
   6  15   5        275.83        224.48        28.07 o                         
   7  15   5          8.48         22.04        18.77 o                         
   1  16   5       5545.25       5406.19        95.64 o                         
   2  16   5        257.05        244.35        19.61 o                         
   3  16   5        243.54        232.68        30.36 o                         
   4  16   5       1095.81        991.73        46.87 o                         
   5  16   5        432.37        355.80        38.40 o                         
   6  16   5        147.07        142.83        29.44 o                         
   7  16   5       1788.42       1893.49       112.25 o                         
   1  17   5         57.26         60.28        15.61 o                         
   2  17   5       1235.40       1183.71        47.38 o                         
   3  17   5       4401.71       4334.94       117.79 o                         
   4  17   5        700.99        662.23        48.57 o                         
   5  17   5        905.80        999.17        64.82 o                         
   6  17   5       4282.74       4155.15       159.23 o                         
   1  18   5       5478.04       5301.25       105.33 o                         
   2  18   5       1223.56       1192.79        72.33 o                         
   3  18   5         13.34         23.41        12.31 o                         
   4  18   5        102.38         76.92        21.80 o                         
   5  18   5         22.02          7.34        24.72 o                         
   6  18   5          3.77        -17.98        20.17 o                         
   1  19   5       1240.91       1296.27        59.35 o                         
   2  19   5        355.39        342.65        31.92 o                         
   3  19   5         20.53         12.00         8.90 o                         
   4  19   5          0.60         14.97        18.46 o                         
   5  19   5          3.26         31.74        21.44 o                         
   6  19   5        365.82        318.66        47.15 o                         
   1  20   5        170.58        126.59        28.45 o                         
   2  20   5          0.87         14.12        10.33 o                         
   3  20   5        724.74        745.11        61.57 o                         
   4  20   5          2.12        -12.70        20.66 o                         
   5  20   5        413.35        350.33        46.47 o                         
   6  20   5          9.01         27.68        26.99 o                         
   1  21   5         74.48         84.74        18.18 o                         
   2  21   5       5284.95       5202.25       134.53 o                         
   3  21   5        465.91        396.02        46.88 o                         
   4  21   5        184.67        178.58        34.43 o                         
   5  21   5        362.25        453.51        72.80 o                         
   1  22   5       4879.60       5119.90       154.05 o                         
   2  22   5        871.13        820.90        62.05 o                         
   3  22   5         13.17         22.50        18.79 o                         
   4  22   5         18.04          9.33        18.61 o                         
   5  22   5         66.38         26.92        20.31 o                         
   1  23   5        709.81        742.55        61.79 o                         
   2  23   5       1211.87       1304.02        71.07 o                         
   3  23   5       1612.64       1623.03        89.79 o                         
   4  23   5        476.51        441.65        78.83 o                         
   5  23   5         37.55          7.25        21.68 o                         
   1  24   5       3779.63       3790.54       164.25 o                         
   2  24   5         31.34         28.48        22.71 o                         
   3  24   5          8.51         20.16        17.18 o                         
   4  24   5        116.53        126.46        31.40 o                         
   1  25   5        620.60        612.12        58.52 o                         
   2  25   5        241.04        232.13        39.20 o                         
   3  25   5        134.56        134.26        31.28 o                         
   4  25   5          8.27        -26.63        23.99 o                         
   1  26   5        973.47       1003.17        76.04 o                         
   2  26   5        156.50        102.24        35.00 o                         
   3  26   5        121.41        159.84        33.53 o                         
   1  27   5        122.85        196.24        42.15 o                         
   2  27   5          8.16         15.16        16.69 o                         
   3  27   5          2.36        -19.83        25.30 o                         
   1  28   5        933.20       1094.59       113.54 o                         
   2  28   5        251.83        220.38        38.05 o                         
   1  29   5         78.73        103.61        30.67 o                         
   0   0   6        581.40        608.88        23.60 o                         
   1   0   6         33.22         27.51         7.64 o                         
   2   0   6      24209.49      24710.24       183.97 o                         
   3   0   6        348.94        274.10        20.74 o                         
   4   0   6      33490.06      33701.98       262.65 o                         
   5   0   6         92.01         74.27        17.06 o                         
   6   0   6        633.81        680.37        56.80 o                         
   7   0   6        742.03        762.15        63.77 o                         
   8   0   6        304.86        181.10        45.40 o                         
   0   1   6       2714.93       2667.42        35.16 o                         
   1   1   6        873.01        836.72        22.32 o                         
   2   1   6       2437.81       2386.66        33.41 o                         
   3   1   6      18665.84      18306.56       107.50 o                         
   4   1   6       3318.67       3407.51        56.36 o                         
   5   1   6       3582.94       3656.01        70.66 o                         
   6   1   6        453.86        422.50        31.34 o                         
   7   1   6       1692.70       1715.67        67.04 o                         
   8   1   6          0.65        -31.76        36.79 o                         
   0   2   6        266.42        240.49        13.58 o                         
   1   2   6        555.52        618.22        19.51 o                         
   2   2   6       3576.66       3597.59        44.97 o                         
   3   2   6         19.13         17.46         5.47 o                         
   4   2   6      18132.10      17897.42       149.47 o                         
   5   2   6        352.14        343.97        21.30 o                         
   6   2   6         32.47         45.70        12.57 o                         
   7   2   6         40.71         19.85        17.15 o                         
   8   2   6        489.79        506.26        54.69 o                         
   0   3   6       1175.44       1077.24        28.31 o                         
   1   3   6      10148.96       9957.67        85.72 o                         
   2   3   6       2882.88       3136.73        42.32 o                         
   3   3   6      10176.64      10039.39       129.91 o                         
   4   3   6        180.64        187.51        13.96 o                         
   5   3   6       1421.94       1394.53        40.48 o                         
   6   3   6         23.30         14.37        13.40 o                         
   7   3   6        213.32        204.98        40.69 o                         
   8   3   6         79.06         13.98        23.56 o                         
   0   4   6      10447.28       9727.07       102.56 o                         
   1   4   6       1487.50       1523.01        26.37 o                         
   2   4   6      25722.52      26221.70       199.68 o                         
   3   4   6        996.16       1090.21        27.30 o                         
   4   4   6        624.92        583.06        24.99 o                         
   5   4   6         29.87         22.30         7.65 o                         
   6   4   6        675.18        660.86        34.43 o                         
   7   4   6         24.35        -30.11        22.41 o                         
   8   4   6       1740.38       1766.60       105.72 o                         
   0   5   6        782.15        758.30        24.65 o                         
   1   5   6      26650.66      27239.19       172.94 o                         
   2   5   6       1500.00       1478.10        30.33 o                         
   3   5   6       3095.79       3207.97        55.81 o                         
   4   5   6       2616.58       2546.41        54.52 o                         
   5   5   6         25.90         16.23         7.34 o                         
   6   5   6        501.53        433.53        36.77 o                         
   7   5   6       3458.14       3468.92       122.44 o                         
   8   5   6          4.56         18.94        18.01 o                         
   0   6   6      21717.41      21815.44       195.87 o                         
   1   6   6       7672.99       7818.31        80.87 o                         
   2   6   6       8951.16       8946.25        88.29 o                         
   3   6   6       1860.19       1697.25        37.80 o                         
   4   6   6       1903.21       1817.24        42.39 o                         
   5   6   6         15.85         18.72         9.81 o                         
   6   6   6       8961.14       8988.49       126.99 o                         
   7   6   6         84.74         40.60        26.32 o                         
   8   6   6       3480.82       3493.64       148.64 o                         
   0   7   6       7211.15       7517.99       110.79 o                         
   1   7   6      27859.77      27942.00       142.55 o                         
   2   7   6       3495.09       3636.58        56.12 o                         
   3   7   6       2917.52       2895.92        46.28 o                         
   4   7   6       3758.70       3597.04        67.68 o                         
   5   7   6       1864.17       1861.43        62.76 o                         
   6   7   6        331.93        298.20        35.23 o                         
   7   7   6        304.87        363.13        36.12 o                         
   8   7   6         35.05         92.52        28.46 o                         
   0   8   6      16439.83      16818.69       193.97 o                         
   1   8   6        933.67        948.06        62.42 o                         
   2   8   6      11852.15      11309.88       105.57 o                         
   3   8   6        365.55        324.92        14.67 o                         
   4   8   6        420.59        403.05        25.63 o                         
   5   8   6         61.53         84.74        14.59 o                         
   6   8   6       5874.11       5786.19       164.19 o                         
   7   8   6        617.32        535.38        47.49 o                         
   8   8   6       1407.50       1312.75        91.29 o                         
   0   9   6         83.27         87.73        17.17 o                         
   1   9   6       4032.08       3713.25       212.92 o                         
   2   9   6         14.30         28.18         7.08 o                         
   3   9   6       2090.54       2092.45        45.11 o                         
   4   9   6       2047.30       2110.17        59.86 o                         
   5   9   6        846.54        926.47        39.79 o                         
   6   9   6        113.09         77.63        20.87 o                         
   7   9   6       3603.29       3842.08       146.29 o                         
   8   9   6         29.85         53.04        28.78 o                         
   0  10   6      12007.27      11980.38       185.65 o                         
   1  10   6        679.01        638.98        27.94 o                         
   2  10   6       4039.01       3991.21        62.95 o                         
   3  10   6         10.76          8.78         6.04 o                         
   4  10   6       1717.46       1732.70        47.88 o                         
   5  10   6         74.94         84.21        16.46 o                         
   6  10   6       2777.73       2967.99        85.55 o                         
   7  10   6        107.98        112.39        27.25 o                         
   0  11   6        781.40        833.11        58.99 o                         
   1  11   6       4090.33       3985.92        76.14 o                         
   2  11   6         92.98         89.49        10.09 o                         
   3  11   6       8824.15       9032.84        88.84 o                         
   4  11   6       1346.74       1220.57        44.26 o                         
   5  11   6       7303.17       7288.18       132.85 o                         
   6  11   6        326.51        324.45        32.97 o                         
   7  11   6        129.58         80.72        23.18 o                         
   0  12   6      14042.22      14810.55       432.41 o                         
   1  12   6         20.78         16.97         8.35 o                         
   2  12   6       2216.25       2378.61        48.74 o                         
   3  12   6        183.07        173.00        15.60 o                         
   4  12   6      14587.79      14736.90       165.32 o                         
   5  12   6         73.48         92.26        16.15 o                         
   6  12   6        146.56        135.05        27.41 o                         
   7  12   6        231.20        235.05        50.84 o                         
   0  13   6       1805.10       1931.72        96.78 o                         
   1  13   6       1112.78       1136.97        36.36 o                         
   2  13   6       1559.32       1547.42        43.41 o                         
   3  13   6       4356.66       4362.53        75.86 o                         
   4  13   6       2332.69       2373.48        54.35 o                         
   5  13   6       3293.38       3067.28        87.44 o                         
   6  13   6       1106.92       1098.97        59.95 o                         
   7  13   6       1773.78       1782.70       105.52 o                         
   0  14   6       5892.21       5975.01       173.99 o                         
   1  14   6       3616.87       3635.64        67.36 o                         
   2  14   6       1539.43       1539.05        46.24 o                         
   3  14   6       2344.16       2432.74        65.72 o                         
   4  14   6      10370.30      10817.93       132.56 o                         
   5  14   6        318.20        312.43        28.21 o                         
   6  14   6         14.60         -3.92        12.91 o                         
   7  14   6        626.02        520.31        59.01 o                         
   0  15   6        873.98        908.17        69.85 o                         
   1  15   6       6971.36       7101.18        98.52 o                         
   2  15   6       2346.05       2397.60        59.34 o                         
   3  15   6       2120.52       2154.66        62.51 o                         
   4  15   6       1688.01       1725.44        60.52 o                         
   5  15   6       2915.66       2856.34       106.28 o                         
   6  15   6        916.33        930.86        63.70 o                         
   7  15   6        292.78        277.74        45.60 o                         
   0  16   6       4624.18       4750.98       205.96 o                         
   1  16   6        123.65         98.95        13.74 o                         
   2  16   6        634.54        615.87        31.36 o                         
   3  16   6         57.85         57.51        13.43 o                         
   4  16   6       6534.68       6722.41       155.81 o                         
   5  16   6        112.01        133.22        34.31 o                         
   6  16   6       1045.59       1076.52        69.60 o                         
   7  16   6          1.79         29.89        28.59 o                         
   0  17   6         19.85         43.98        20.93 o                         
   1  17   6       4501.69       4631.39       101.37 o                         
   2  17   6         73.24         61.04        11.12 o                         
   3  17   6        840.79        866.64        40.38 o                         
   4  17   6         82.62         80.85        24.38 o                         
   5  17   6       3066.08       3002.55       113.40 o                         
   6  17   6         14.96         17.88        19.22 o                         
   0  18   6       1643.64       1531.96        95.71 o                         
   1  18   6        366.98        358.97        35.15 o                         
   2  18   6       5032.63       4916.98        99.31 o                         
   3  18   6        595.76        565.60        32.55 o                         
   4  18   6        957.86        879.88        65.50 o                         
   5  18   6         38.21         10.68        21.72 o                         
   6  18   6       4105.22       4360.99       166.73 o                         
   0  19   6        150.20         49.66        26.82 o                         
   1  19   6      11331.22      11394.38       171.66 o                         
   2  19   6        241.15        166.47        40.86 o                         
   3  19   6         15.75         13.57        29.96 o                         
   4  19   6       2025.96       2175.51       106.01 o                         
   5  19   6       1314.38       1292.36        84.99 o                         
   6  19   6        382.81        445.66        68.69 o                         
   0  20   6       4513.35       4337.13       213.73 o                         
   1  20   6          3.10         18.31        10.49 o                         
   2  20   6       1048.38       1027.58        46.87 o                         
   3  20   6        338.25        395.15        45.18 o                         
   4  20   6        389.62        346.76        43.93 o                         
   5  20   6         53.77         17.98        22.71 o                         
   6  20   6       7135.91       7459.78       254.69 o                         
   0  21   6       1817.43       1652.56       135.88 o                         
   1  21   6       2798.75       3063.29       117.63 o                         
   2  21   6        720.85        691.40        46.53 o                         
   3  21   6        100.05         55.12        40.82 o                         
   4  21   6       1479.58       1385.76        82.42 o                         
   5  21   6       1930.89       1967.36       108.96 o                         
   0  22   6       3243.89       3229.53       193.92 o                         
   1  22   6          5.74          2.41        21.02 o                         
   2  22   6       4320.67       4587.75       122.32 o                         
   3  22   6        440.80        411.70        48.68 o                         
   4  22   6        123.27         48.03        19.70 o                         
   5  22   6        104.66         87.96        25.60 o                         
   0  23   6         89.44         98.68        43.31 o                         
   1  23   6       2176.01       2357.33       108.25 o                         
   2  23   6         79.46         66.94        25.14 o                         
   3  23   6       2409.78       2597.77       132.33 o                         
   4  23   6        128.49        113.59        33.42 o                         
   5  23   6        637.20        734.39        80.29 o                         
   0  24   6       4198.14       4127.14       231.05 o                         
   1  24   6        396.42        422.27        50.25 o                         
   2  24   6        739.31        706.63        66.58 o                         
   3  24   6        160.94        130.31        32.79 o                         
   4  24   6       1291.44       1252.05       103.69 o                         
   0  25   6        636.29        598.18        94.41 o                         
   1  25   6         16.29         18.15        18.46 o                         
   2  25   6        378.09        321.39        43.30 o                         
   3  25   6       4054.40       4079.83       148.45 o                         
   4  25   6          0.02         65.41        25.99 o                         
   0  26   6        649.37        610.10        93.95 o                         
   1  26   6        735.47        737.91        66.13 o                         
   2  26   6        678.29        699.53        68.17 o                         
   3  26   6        122.69        108.90        27.02 o                         
   0  27   6         83.20         64.94        49.53 o                         
   1  27   6         82.36        125.78        51.87 o                         
   2  27   6        975.00        955.44        80.10 o                         
   3  27   6       4503.52       4632.40       179.92 o                         
   0  28   6         20.38        -13.85        23.52 o                         
   1  28   6         78.61          0.83        25.91 o                         
   2  28   6        152.98         84.53        31.01 o                         
   1   1   7         94.88        132.79        10.26 o                         
   2   1   7        515.21        542.99        16.86 o                         
   3   1   7         73.88         81.02         8.04 o                         
   4   1   7       1356.60       1346.67        32.97 o                         
   5   1   7        275.63        287.31        23.12 o                         
   6   1   7        628.02        535.68        35.93 o                         
   7   1   7        726.21        651.71        42.46 o                         
   8   1   7         71.03         77.32        23.97 o                         
   1   2   7      13562.92      14204.11       106.54 o                         
   2   2   7       2002.61       1829.56        29.33 o                         
   3   2   7        435.48        467.11        18.88 o                         
   4   2   7         33.30         28.94         6.16 o                         
   5   2   7       1010.93        946.11        40.44 o                         
   6   2   7       2483.46       2592.11        99.75 o                         
   7   2   7        117.54        143.70        25.71 o                         
   8   2   7       1087.67       1173.89        91.86 o                         
   1   3   7       8594.62       8182.45        65.77 o                         
   2   3   7        796.50        879.05        23.48 o                         
   3   3   7         13.48         18.44         5.01 o                         
   4   3   7        990.14       1038.18        35.41 o                         
   5   3   7       1083.57       1139.05        43.97 o                         
   6   3   7        438.05        465.14        35.94 o                         
   7   3   7       1516.20       1624.12       100.84 o                         
   8   3   7        754.89        724.73        67.28 o                         
   1   4   7       1734.62       1711.60        27.67 o                         
   2   4   7       1176.43       1197.33        30.07 o                         
   3   4   7        860.03        850.14        26.43 o                         
   4   4   7         89.63         69.96        10.72 o                         
   5   4   7          2.87        -11.10        11.46 o                         
   6   4   7       4059.26       4063.91       113.04 o                         
   7   4   7        749.32        732.74        56.81 o                         
   8   4   7        288.82        208.41        50.41 o                         
   1   5   7         10.29         28.82         6.72 o                         
   2   5   7         54.56         56.71         7.46 o                         
   3   5   7        106.11         70.89        10.17 o                         
   4   5   7          0.92         10.77         7.69 o                         
   5   5   7        603.60        519.79        26.77 o                         
   6   5   7        166.87        139.91        20.23 o                         
   7   5   7       2415.60       2444.45       103.81 o                         
   8   5   7         29.17          0.53        17.67 o                         
   1   6   7       1531.04       1513.83        37.68 o                         
   2   6   7         15.73         17.93         5.33 o                         
   3   6   7        203.55        195.79        13.45 o                         
   4   6   7       1981.30       1965.58        52.48 o                         
   5   6   7        399.25        387.98        20.96 o                         
   6   6   7        535.40        554.38        56.11 o                         
   7   6   7         30.23         26.14        18.24 o                         
   8   6   7          2.07         43.52        24.35 o                         
   1   7   7       1363.62       1559.98        40.74 o                         
   2   7   7         36.35         42.11        10.64 o                         
   3   7   7        815.27        842.70        28.02 o                         
   4   7   7        102.65        114.93        11.59 o                         
   5   7   7       1039.99       1030.24        47.13 o                         
   6   7   7         15.23         -0.25        19.79 o                         
   7   7   7         85.78         80.75        28.34 o                         
   8   7   7        124.70        123.48        28.31 o                         
   1   8   7         29.31         65.46         9.09 o                         
   2   8   7        352.89        385.69        21.71 o                         
   3   8   7       1506.77       1562.13        36.17 o                         
   4   8   7        285.98        344.81        24.87 o                         
   5   8   7       2554.63       2479.02        67.90 o                         
   6   8   7         98.22        126.33        23.17 o                         
   7   8   7          7.48         17.23        16.60 o                         
   8   8   7        581.62        560.32        64.02 o                         
   1   9   7       9350.92       9263.88        97.41 o                         
   2   9   7         77.62         98.96        10.95 o                         
   3   9   7        445.88        482.04        18.15 o                         
   4   9   7       1412.11       1509.06        49.32 o                         
   5   9   7        111.48        111.23        14.64 o                         
   6   9   7        150.74        144.60        21.83 o                         
   7   9   7        158.90        257.24        41.13 o                         
   1  10   7       5509.59       5256.42        83.24 o                         
   2  10   7      10226.07      10300.64       120.36 o                         
   3  10   7         24.13         15.39         4.97 o                         
   4  10   7       3981.52       4023.10        77.03 o                         
   5  10   7       1985.40       2009.90        68.10 o                         
   6  10   7       3575.98       3699.44       109.85 o                         
   7  10   7       1819.81       1946.21        93.29 o                         
   1  11   7      10461.00      10398.81       121.66 o                         
   2  11   7       2226.08       2202.64        49.18 o                         
   3  11   7        155.00        137.98        12.29 o                         
   4  11   7        109.59        102.67        13.47 o                         
   5  11   7          0.66          9.88         9.63 o                         
   6  11   7       2058.24       2180.32        83.25 o                         
   7  11   7        759.74        795.89        79.54 o                         
   1  12   7       5523.40       5694.65        99.22 o                         
   2  12   7       2014.31       1969.53        49.02 o                         
   3  12   7        246.67        237.78        19.28 o                         
   4  12   7          5.70          8.72         6.06 o                         
   5  12   7         44.08         31.26         9.83 o                         
   6  12   7        876.48        888.52        53.78 o                         
   7  12   7        167.67        177.03        36.55 o                         
   1  13   7        167.55        172.34        17.88 o                         
   2  13   7        336.29        324.15        22.81 o                         
   3  13   7        585.25        582.68        35.48 o                         
   4  13   7         33.43         43.78        10.17 o                         
   5  13   7         53.26         38.25        11.47 o                         
   6  13   7          6.71        -26.45        17.64 o                         
   7  13   7         47.73         25.66        21.84 o                         
   1  14   7       1181.70       1134.37        46.48 o                         
   2  14   7        288.23        251.22        21.15 o                         
   3  14   7         11.49         19.56         8.94 o                         
   4  14   7        741.10        786.07        39.86 o                         
   5  14   7         27.34          2.37         9.57 o                         
   6  14   7        409.42        367.75        41.53 o                         
   7  14   7          4.83         24.73        22.33 o                         
   1  15   7       3309.04       3410.67        96.90 o                         
   2  15   7       3713.58       3718.99        82.11 o                         
   3  15   7        708.32        778.60        40.31 o                         
   4  15   7        174.03        112.64        27.83 o                         
   5  15   7          0.24          7.58        12.46 o                         
   6  15   7        771.52        748.50        58.86 o                         
   7  15   7       1519.49       1661.46       104.53 o                         
   1  16   7       1739.51       1718.20        62.36 o                         
   2  16   7        537.35        460.05        33.79 o                         
   3  16   7        466.74        429.28        30.14 o                         
   4  16   7          0.54         -3.91        16.32 o                         
   5  16   7         29.20        -14.74        14.66 o                         
   6  16   7       2197.71       2373.25       112.43 o                         
   1  17   7       8515.91       8526.90       129.00 o                         
   2  17   7         41.31         44.83        11.17 o                         
   3  17   7         44.15         29.43        10.28 o                         
   4  17   7       1070.16       1014.18        70.06 o                         
   5  17   7         74.79         71.73        21.10 o                         
   6  17   7        361.71        372.77        41.79 o                         
   1  18   7       1575.97       1541.93        54.66 o                         
   2  18   7       6390.91       6330.95       123.63 o                         
   3  18   7          0.16        -11.03         9.96 o                         
   4  18   7          3.99         33.27        19.78 o                         
   5  18   7         49.84         37.45        31.91 o                         
   6  18   7       1892.31       2010.67       113.22 o                         
   1  19   7        859.86        816.36        49.01 o                         
   2  19   7        106.44        106.76        18.16 o                         
   3  19   7         31.61         40.85        21.30 o                         
   4  19   7          6.23         57.24        23.17 o                         
   5  19   7          9.07         31.25        19.41 o                         
   6  19   7        158.01        205.85        43.78 o                         
   1  20   7          2.35          7.14        15.94 o                         
   2  20   7       1071.18       1079.19        53.33 o                         
   3  20   7        100.11         45.31        22.21 o                         
   4  20   7         38.80         13.47        21.35 o                         
   5  20   7         21.59         46.43        29.99 o                         
   1  21   7         96.03         47.95        22.86 o                         
   2  21   7        326.70        300.96        30.01 o                         
   3  21   7         22.68          3.70        18.06 o                         
   4  21   7          0.58          0.62        27.02 o                         
   5  21   7         26.94         64.45        22.32 o                         
   1  22   7        822.23        777.92        62.04 o                         
   2  22   7         81.59         46.58        18.56 o                         
   3  22   7        411.26        330.25        45.35 o                         
   4  22   7        120.10         96.83        26.97 o                         
   5  22   7          2.74         26.47        23.31 o                         
   1  23   7       2698.44       2517.58       125.06 o                         
   2  23   7        756.64        641.01        66.34 o                         
   3  23   7          6.84         -0.59        20.24 o                         
   4  23   7        313.83        340.48        43.68 o                         
   1  24   7       2132.49       2171.63       107.76 o                         
   2  24   7        233.36        326.12        47.39 o                         
   3  24   7          8.42          8.90        23.85 o                         
   4  24   7          3.96         31.28        25.23 o                         
   1  25   7        218.75        274.03        40.94 o                         
   2  25   7        580.82        589.84        79.53 o                         
   3  25   7        172.62         64.36        24.07 o                         
   1  26   7        419.54        289.45        50.88 o                         
   2  26   7        103.19         84.59        32.14 o                         
   3  26   7        137.24        119.52        45.43 o                         
   1  27   7       1513.89       1463.97       110.80 o                         
   2  27   7        657.52        809.66        78.37 o                         
   1  28   7        311.56        327.95        55.58 o                         
   0   0   8      32875.02      32195.80       251.97 o                         
   1   0   8        514.63        482.77        27.25 o                         
   2   0   8        236.96        403.44        20.57 o                         
   3   0   8       1070.18        991.63        39.21 o                         
   4   0   8       2350.51       2362.19        66.34 o                         
   5   0   8        292.69        170.36        26.43 o                         
   6   0   8       3942.11       3785.00       134.12 o                         
   7   0   8        385.19        352.00        44.87 o                         
   8   0   8       1833.07       1825.61       168.01 o                         
   0   1   8          1.17         -3.35         4.33 o                         
   1   1   8       6625.36       6377.35        67.97 o                         
   2   1   8      14246.04      15033.50       130.67 o                         
   3   1   8       2798.78       2711.20        44.96 o                         
   4   1   8       5199.94       5046.38        70.00 o                         
   5   1   8       4074.50       4072.68        97.62 o                         
   6   1   8          2.33          4.96        10.33 o                         
   7   1   8       1853.76       1840.40        85.29 o                         
   8   1   8        110.27         72.13        26.63 o                         
   0   2   8      18150.68      17778.11       130.67 o                         
   1   2   8       8037.39       8129.69        82.23 o                         
   2   2   8       2185.21       2022.11        36.92 o                         
   3   2   8       3034.96       3086.40        48.26 o                         
   4   2   8       7423.98       7709.05        91.08 o                         
   5   2   8         15.72         15.84        10.06 o                         
   6   2   8       2822.82       2837.58        88.62 o                         
   7   2   8         11.97        -17.62        21.34 o                         
   8   2   8       1792.57       1737.12       110.35 o                         
   0   3   8          3.78          3.65         8.50 o                         
   1   3   8       4746.75       4536.48        47.82 o                         
   2   3   8          2.86          7.31         5.19 o                         
   3   3   8      10102.66      10142.76        85.68 o                         
   4   3   8        319.67        299.10        18.11 o                         
   5   3   8       7313.12       7482.22       113.65 o                         
   6   3   8         79.81         41.69        17.29 o                         
   7   3   8        999.08       1049.75        67.11 o                         
   8   3   8         45.51         31.93        26.18 o                         
   0   4   8        637.66        517.48        22.74 o                         
   1   4   8       2169.09       2199.63        30.60 o                         
   2   4   8       8330.42       8112.23        74.78 o                         
   3   4   8       2218.95       2126.42        49.10 o                         
   4   4   8       9116.10       9107.53        92.62 o                         
   5   4   8          3.37          3.32        12.32 o                         
   6   4   8       1967.36       2031.74        73.50 o                         
   7   4   8          1.86          2.00        19.38 o                         
   8   4   8        180.00        210.71        39.33 o                         
   0   5   8       2022.57       2115.96        46.47 o                         
   1   5   8       5862.55       5533.48        73.92 o                         
   2   5   8        108.44         88.83         9.06 o                         
   3   5   8       1983.64       1876.95        42.30 o                         
   4   5   8       8549.44       8384.74       109.63 o                         
   5   5   8       3790.76       3925.67        75.74 o                         
   6   5   8        712.36        679.30        50.86 o                         
   7   5   8       1146.31       1208.93        73.14 o                         
   8   5   8         22.30         52.22        23.92 o                         
   0   6   8      13807.20      13847.66       114.72 o                         
   1   6   8        107.70         59.70        13.14 o                         
   2   6   8       5187.94       4224.17       368.98 o                         
   3   6   8      10485.70      10391.41        94.49 o                         
   4   6   8         21.58         28.68        13.04 o                         
   5   6   8         66.60         65.57        11.29 o                         
   6   6   8       5958.81       5924.04       201.24 o                         
   7   6   8        809.19        682.66        56.50 o                         
   8   6   8        385.94        360.14        57.78 o                         
   0   7   8        843.79        941.12        30.34 o                         
   1   7   8       7568.59       7331.67        92.21 o                         
   2   7   8       6935.91       7034.57        95.38 o                         
   3   7   8        343.09        305.41        17.90 o                         
   4   7   8       8642.61       8680.05       101.37 o                         
   5   7   8       4430.30       4350.98        62.25 o                         
   6   7   8        246.85        301.84        36.31 o                         
   7   7   8       1899.73       1888.60        93.74 o                         
   0   8   8        394.70        336.90        19.75 o                         
   1   8   8       1581.04       1515.43        45.08 o                         
   2   8   8      12025.47      12483.63       120.18 o                         
   3   8   8       4278.10       4525.41        70.16 o                         
   4   8   8       5249.98       5197.91        84.86 o                         
   5   8   8         80.69         93.07        17.62 o                         
   6   8   8       3011.73       3272.13       111.69 o                         
   7   8   8         94.63         62.94        21.05 o                         
   0   9   8       2326.48       2539.92        56.29 o                         
   1   9   8       6089.06       6037.41        91.57 o                         
   2   9   8          9.68         17.31         7.74 o                         
   3   9   8       6356.10       6301.93        70.76 o                         
   4   9   8        531.90        550.47        32.32 o                         
   5   9   8       4064.32       4085.14       105.57 o                         
   6   9   8        617.07        643.58        45.98 o                         
   7   9   8       1906.18       1919.24        91.95 o                         
   0  10   8         86.77        148.95        22.73 o                         
   1  10   8        554.89        564.09        26.45 o                         
   2  10   8       6653.06       6635.58        95.17 o                         
   3  10   8         13.16          8.40         5.15 o                         
   4  10   8      10418.27      10341.32       105.35 o                         
   5  10   8         32.35         13.94        11.36 o                         
   6  10   8        936.74        952.13        55.48 o                         
   7  10   8          5.33          4.11        26.83 o                         
   0  11   8       5194.56       5565.89       164.71 o                         
   1  11   8       1534.99       1270.31        41.42 o                         
   2  11   8          1.43          9.60         8.72 o                         
   3  11   8       7456.66       7504.68        86.32 o                         
   4  11   8       2877.99       2808.94        59.67 o                         
   5  11   8       1375.21       1297.53        60.71 o                         
   6  11   8       1128.02       1186.57        62.35 o                         
   7  11   8        289.78        300.96        44.70 o                         
   0  12   8       9935.63       9724.76       273.56 o                         
   1  12   8       2775.35       2836.66        71.30 o                         
   2  12   8        802.69        822.78        33.00 o                         
   3  12   8       4886.15       4601.32        72.63 o                         
   4  12   8       1320.73       1373.73        43.03 o                         
   5  12   8        288.00        274.67        24.68 o                         
   6  12   8       1107.62       1033.48        66.63 o                         
   7  12   8        860.29        983.81        78.59 o                         
   0  13   8        659.93        792.07        65.01 o                         
   1  13   8       6883.63       6850.17       122.10 o                         
   2  13   8       6360.51       6404.86        98.08 o                         
   3  13   8       2190.50       2166.28        62.02 o                         
   4  13   8       5446.47       5424.31        97.94 o                         
   5  13   8        380.26        407.84        30.73 o                         
   6  13   8        864.40        883.62        68.59 o                         
   7  13   8       3097.48       2887.13       150.14 o                         
   0  14   8       5456.56       5374.07       172.47 o                         
   1  14   8        794.64        786.40        46.93 o                         
   2  14   8       3052.15       3106.47        70.83 o                         
   3  14   8       2380.76       2362.21        65.88 o                         
   4  14   8       6106.46       6008.38       127.79 o                         
   5  14   8        131.85         98.82        19.05 o                         
   6  14   8        375.16        326.29        43.56 o                         
   7  14   8        410.59        364.84        48.62 o                         
   0  15   8        249.79        181.27        56.94 o                         
   1  15   8       2528.65       2434.51        84.38 o                         
   2  15   8        228.16        229.36        21.98 o                         
   3  15   8       8600.94       8629.55       127.32 o                         
   4  15   8       2229.00       2315.89        80.01 o                         
   5  15   8       1399.86       1271.83        72.91 o                         
   6  15   8       1542.18       1511.24        83.97 o                         
   0  16   8       3818.67       3516.58       144.20 o                         
   1  16   8       2791.06       2756.00        82.11 o                         
   2  16   8       3570.59       3522.67        84.44 o                         
   3  16   8       3127.20       3074.70        84.68 o                         
   4  16   8       2152.02       2147.53       100.51 o                         
   5  16   8        299.00        282.59        34.69 o                         
   6  16   8        454.94        491.69        49.31 o                         
   0  17   8        636.73        498.85        57.21 o                         
   1  17   8        532.18        544.31        46.38 o                         
   2  17   8         66.35         63.93        13.97 o                         
   3  17   8       6091.38       5870.43       118.50 o                         
   4  17   8         89.36         66.52        22.17 o                         
   5  17   8        677.34        676.06        54.45 o                         
   6  17   8         45.77         33.76        19.31 o                         
   0  18   8        899.69       1032.00       105.20 o                         
   1  18   8          2.72          2.39        17.91 o                         
   2  18   8       4442.31       4483.72       107.24 o                         
   3  18   8        778.63        787.08        48.81 o                         
   4  18   8        253.81        294.83        40.29 o                         
   5  18   8          9.33          7.34        18.71 o                         
   6  18   8        772.89        766.53        71.63 o                         
   0  19   8        437.02        387.02        39.72 o                         
   1  19   8       2771.27       2646.45       106.52 o                         
   2  19   8       1282.02       1305.24        59.28 o                         
   3  19   8       1222.97       1255.97        79.00 o                         
   4  19   8       4705.67       4681.54       157.71 o                         
   5  19   8       1222.97       1302.73        86.79 o                         
   6  19   8        363.61        282.02        52.65 o                         
   0  20   8       2288.49       2071.57       153.44 o                         
   1  20   8        156.69        122.45        25.48 o                         
   2  20   8       6223.75       6198.89       131.34 o                         
   3  20   8       1919.70       1882.58        99.83 o                         
   4  20   8        309.52        294.90        47.04 o                         
   5  20   8         21.58         45.06        27.64 o                         
   0  21   8        772.95        900.85       104.27 o                         
   1  21   8       3262.40       3299.33       125.01 o                         
   2  21   8       1407.96       1504.30        65.95 o                         
   3  21   8       1677.13       1764.99        98.25 o                         
   4  21   8       3167.52       3325.85       139.32 o                         
   5  21   8       1426.20       1526.07        97.40 o                         
   0  22   8        184.06        126.59        42.03 o                         
   1  22   8       1352.48       1358.31        81.89 o                         
   2  22   8       3815.00       3739.35       143.34 o                         
   3  22   8       1411.28       1265.37        85.48 o                         
   4  22   8       1064.79       1016.89        79.32 o                         
   5  22   8         37.44        -13.54        23.75 o                         
   0  23   8         30.53          6.86        42.29 o                         
   1  23   8       1236.93       1254.11        80.82 o                         
   2  23   8         24.31         21.73        23.17 o                         
   3  23   8       1729.74       1792.91       104.13 o                         
   4  23   8        584.31        609.47        62.50 o                         
   0  24   8       1329.59       1421.93       150.94 o                         
   1  24   8         18.10         21.94        19.28 o                         
   2  24   8        997.95       1158.32        84.21 o                         
   3  24   8        217.10        174.84        35.30 o                         
   4  24   8        880.54        800.68        72.30 o                         
   0  25   8        324.83        327.78        56.87 o                         
   1  25   8       3553.38       3237.21       159.63 o                         
   2  25   8        212.45        171.20        36.25 o                         
   3  25   8        439.19        530.70        60.03 o                         
   0  26   8       4288.13       4449.23       212.48 o                         
   1  26   8          2.62         34.93        23.68 o                         
   2  26   8        664.52        636.72        66.69 o                         
   3  26   8        653.88        549.89        60.54 o                         
   0  27   8        172.33        245.73        65.90 o                         
   1  27   8       3203.35       3344.68       168.53 o                         
   2  27   8       1543.02       1678.92       107.53 o                         
   1   1   9        543.31        551.43        19.86 o                         
   2   1   9       1326.59       1359.72        36.78 o                         
   3   1   9        809.08        821.41        26.65 o                         
   4   1   9        138.08        177.81        14.84 o                         
   5   1   9        181.89        161.83        14.80 o                         
   6   1   9        123.41        119.02        20.22 o                         
   7   1   9        493.93        460.32        45.32 o                         
   8   1   9         91.05        159.69        47.95 o                         
   1   2   9         39.06         33.48         5.34 o                         
   2   2   9         32.69         19.68         5.53 o                         
   3   2   9         11.97          4.24         4.89 o                         
   4   2   9         61.17         40.38         7.90 o                         
   5   2   9        831.65        876.48        40.77 o                         
   6   2   9        927.26        941.92        52.08 o                         
   7   2   9         86.35         38.84        28.54 o                         
   8   2   9        660.18        676.25        77.72 o                         
   1   3   9      16701.00      16710.31        99.48 o                         
   2   3   9       4589.35       4396.02        59.21 o                         
   3   3   9        694.58        733.25        26.02 o                         
   4   3   9        288.58        288.81        18.38 o                         
   5   3   9         25.71         20.37        11.27 o                         
   6   3   9        219.50        207.00        26.86 o                         
   7   3   9        877.99        973.01        64.83 o                         
   1   4   9       2254.05       2648.79        41.39 o                         
   2   4   9       1187.49       1094.96        30.00 o                         
   3   4   9       1052.75        941.02        30.67 o                         
   4   4   9        258.26        247.45        17.08 o                         
   5   4   9       7319.84       7381.79       114.96 o                         
   6   4   9        593.64        581.89        51.08 o                         
   7   4   9         37.88          7.14        17.10 o                         
   1   5   9       1985.46       1883.90        33.47 o                         
   2   5   9        615.95        479.75        45.84 o                         
   3   5   9        321.93        310.08        16.69 o                         
   4   5   9        489.60        479.82        24.42 o                         
   5   5   9        418.80        429.42        29.14 o                         
   6   5   9        115.79         85.68        37.79 o                         
   7   5   9       1697.33       1733.39        88.78 o                         
   1   6   9       2550.73       2612.26        53.81 o                         
   2   6   9          9.79          3.95         3.43 o                         
   3   6   9        215.18        201.28        14.13 o                         
   4   6   9        518.35        517.85        23.59 o                         
   5   6   9        731.06        748.10        37.60 o                         
   6   6   9         94.85         90.63        27.47 o                         
   7   6   9        192.80        148.37        36.26 o                         
   1   7   9        294.56        342.81        19.60 o                         
   2   7   9          8.88          8.27         6.60 o                         
   3   7   9         35.02         50.02         9.10 o                         
   4   7   9        106.57         93.26        10.59 o                         
   5   7   9         41.80         30.58        11.49 o                         
   6   7   9         51.16         26.84        20.43 o                         
   7   7   9          0.42         -4.43        19.38 o                         
   1   8   9        552.25        543.72        26.22 o                         
   2   8   9        594.66        628.42        29.30 o                         
   3   8   9       1252.41       1370.37        43.53 o                         
   4   8   9        988.58        984.05        29.78 o                         
   5   8   9        508.17        572.39        39.08 o                         
   6   8   9       1892.67       1930.64        94.60 o                         
   7   8   9          0.42        -19.60        17.35 o                         
   1   9   9       5081.39       4800.48        81.52 o                         
   2   9   9       1330.18       1350.14        45.71 o                         
   3   9   9          3.46         12.56         7.15 o                         
   4   9   9        644.30        580.49        25.65 o                         
   5   9   9         41.28         48.44        15.35 o                         
   6   9   9         83.44         84.80        20.81 o                         
   7   9   9       1876.71       1927.74        93.19 o                         
   1  10   9        867.54        868.63        40.15 o                         
   2  10   9        383.77        339.61        23.88 o                         
   3  10   9        323.15        324.79        21.20 o                         
   4  10   9          0.77          3.85         6.54 o                         
   5  10   9       1158.60       1208.19        65.37 o                         
   6  10   9       2203.46       2444.44        96.78 o                         
   7  10   9        270.44        277.34        43.12 o                         
   1  11   9       8520.01       8519.57       127.52 o                         
   2  11   9        419.48        411.88        25.50 o                         
   3  11   9         11.95         20.46         9.10 o                         
   4  11   9        686.97        726.30        31.31 o                         
   5  11   9        133.22        118.79        18.18 o                         
   6  11   9        419.16        355.61        42.46 o                         
   7  11   9       2531.74       2876.70       154.94 o                         
   1  12   9        793.71        826.60        43.86 o                         
   2  12   9       2303.29       2232.88        59.39 o                         
   3  12   9       2011.61       2068.87        52.12 o                         
   4  12   9        547.39        554.86        27.05 o                         
   5  12   9        301.65        324.03        27.11 o                         
   6  12   9       1627.18       1687.72        92.81 o                         
   7  12   9         22.94         83.76        32.55 o                         
   1  13   9        149.72        126.46        21.58 o                         
   2  13   9        234.06        202.30        18.37 o                         
   3  13   9        704.73        679.97        31.36 o                         
   4  13   9        437.48        450.52        36.20 o                         
   5  13   9         60.78         27.70        15.70 o                         
   6  13   9         88.90         44.68        19.61 o                         
   7  13   9        508.07        509.77        66.45 o                         
   1  14   9        221.09        174.81        20.56 o                         
   2  14   9         23.79         12.64         9.16 o                         
   3  14   9         63.76         49.81        11.90 o                         
   4  14   9          0.10          4.50        12.89 o                         
   5  14   9          0.64        -13.73        13.16 o                         
   6  14   9        172.49        174.45        25.42 o                         
   1  15   9       1852.56       1817.39        74.91 o                         
   2  15   9         69.93         47.36        11.77 o                         
   3  15   9        228.01        193.95        20.43 o                         
   4  15   9         31.08         29.58        17.50 o                         
   5  15   9         56.86         50.50        18.68 o                         
   6  15   9        223.24        200.75        31.59 o                         
   1  16   9        153.07        181.10        29.26 o                         
   2  16   9       3348.22       3391.14        87.68 o                         
   3  16   9          0.91         -0.31        11.47 o                         
   4  16   9        118.46         99.63        19.63 o                         
   5  16   9       1531.82       1520.87        81.24 o                         
   6  16   9       2065.94       2078.46       100.44 o                         
   1  17   9       9505.38       9120.87       217.93 o                         
   2  17   9       1404.48       1346.34        60.96 o                         
   3  17   9         14.50         30.35        15.05 o                         
   4  17   9         44.59         66.21        22.69 o                         
   5  17   9          0.74         -9.48        17.14 o                         
   6  17   9        408.73        441.07        85.08 o                         
   1  18   9        157.62        132.68        26.41 o                         
   2  18   9        521.96        451.54        35.65 o                         
   3  18   9        784.54        733.91        49.45 o                         
   4  18   9        164.57        170.83        32.65 o                         
   5  18   9        757.84        796.22        67.40 o                         
   6  18   9        788.64        881.05        89.98 o                         
   1  19   9        116.09        106.17        29.89 o                         
   2  19   9        537.43        537.41        39.51 o                         
   3  19   9         83.31         56.93        23.71 o                         
   4  19   9         20.81        -21.77        22.28 o                         
   5  19   9          1.66         12.79        16.96 o                         
   1  20   9        211.69        188.61        29.48 o                         
   2  20   9        533.14        601.46        42.51 o                         
   3  20   9        210.48        175.19        37.22 o                         
   4  20   9         21.15         42.63        19.98 o                         
   5  20   9         65.84        102.31        26.83 o                         
   1  21   9        566.92        603.36        54.36 o                         
   2  21   9       2626.37       2514.61       110.88 o                         
   3  21   9          4.93         15.06        19.89 o                         
   4  21   9        181.64        185.53        35.05 o                         
   5  21   9          5.16         35.90        27.70 o                         
   1  22   9         41.18         57.39        22.76 o                         
   2  22   9        200.14        191.64        35.47 o                         
   3  22   9         62.53         23.24        21.47 o                         
   4  22   9        180.59        203.19        37.35 o                         
   1  23   9       3623.03       3785.54       147.87 o                         
   2  23   9       1372.82       1342.87        92.92 o                         
   3  23   9        211.23        148.91        31.40 o                         
   4  23   9         48.57         49.06        26.01 o                         
   1  24   9        140.07        103.51        34.90 o                         
   2  24   9       1444.56       1360.62        92.02 o                         
   3  24   9        476.91        536.03        59.47 o                         
   1  25   9       1452.86       1492.87       109.78 o                         
   2  25   9        156.84         84.08        41.42 o                         
   3  25   9        309.38        285.23        46.10 o                         
   1  26   9        634.05        633.46        73.16 o                         
   2  26   9         95.97        158.88        35.31 o                         
   1  27   9         16.29         72.87        35.28 o                         
   0   0  10      24005.91      24208.43       183.14 o                         
   1   0  10       4272.57       4142.70        77.02 o                         
   2   0  10       1378.53       1400.52        55.48 o                         
   3   0  10        325.07        312.60        23.41 o                         
   4   0  10       1352.47       1319.36        71.34 o                         
   5   0  10        282.90        245.34        29.23 o                         
   6   0  10       3560.40       3595.94       221.34 o                         
   7   0  10          0.16         12.85        38.73 o                         
   0   1  10        911.86        824.50        26.68 o                         
   1   1  10      22484.90      22514.25       145.05 o                         
   2   1  10       2296.13       2148.93        50.67 o                         
   3   1  10       1133.54       1162.23        30.67 o                         
   4   1  10       3294.62       3271.74        66.20 o                         
   5   1  10         22.20          7.33        11.52 o                         
   6   1  10       2555.92       2576.50       101.38 o                         
   7   1  10       5731.72       6415.16       200.17 o                         
   0   2  10      20477.12      20390.10       167.45 o                         
   1   2  10          0.77          5.12         3.79 o                         
   2   2  10       5884.50       5636.49        95.59 o                         
   3   2  10        198.14        218.80        16.10 o                         
   4   2  10         50.61         54.69         9.90 o                         
   5   2  10       1285.30       1303.79        41.57 o                         
   6   2  10       2369.00       2359.46        90.36 o                         
   7   2  10        143.49        134.12        30.34 o                         
   0   3  10          8.45          4.78         6.51 o                         
   1   3  10       3671.10       3612.27        49.61 o                         
   2   3  10         30.08         57.55         7.35 o                         
   3   3  10       1572.04       1520.75        41.94 o                         
   4   3  10        113.41        105.64        12.30 o                         
   5   3  10        617.27        643.59        35.53 o                         
   6   3  10        929.80        926.08        56.00 o                         
   7   3  10       3152.65       3449.15       140.62 o                         
   0   4  10        862.50        866.78        38.51 o                         
   1   4  10        550.33        641.84        22.45 o                         
   2   4  10       2155.97       1715.61       129.86 o                         
   3   4  10        828.81        782.11        27.64 o                         
   4   4  10       4146.80       4227.77        74.28 o                         
   5   4  10        610.37        534.23        35.19 o                         
   6   4  10       2654.33       2764.88       113.76 o                         
   7   4  10        141.90        126.62        26.36 o                         
   0   5  10        959.68        879.57        40.04 o                         
   1   5  10       3535.89       3285.73        66.76 o                         
   2   5  10        660.65        627.86        23.65 o                         
   3   5  10       7777.63       7654.83        84.40 o                         
   4   5  10       3062.98       3163.90        64.57 o                         
   5   5  10       7852.08       8078.67       122.81 o                         
   6   5  10         67.21         33.46        28.54 o                         
   7   5  10        445.01        356.52        63.42 o                         
   0   6  10        804.30        907.72        38.22 o                         
   1   6  10        267.36        302.83        17.71 o                         
   2   6  10      17272.44      17212.79       115.68 o                         
   3   6  10        123.22        122.74        12.53 o                         
   4   6  10       8903.74       8968.42       127.91 o                         
   5   6  10        117.69        102.52        17.31 o                         
   6   6  10       1076.93       1235.94        70.98 o                         
   7   6  10       1598.39       1793.50        94.42 o                         
   0   7  10        946.19        824.09        37.70 o                         
   1   7  10         26.60         30.69         7.52 o                         
   2   7  10       1572.78       1542.32        46.80 o                         
   3   7  10      12113.90      11925.06       133.33 o                         
   4   7  10      10770.65      10555.61       141.69 o                         
   5   7  10       6223.51       6489.97       135.56 o                         
   6   7  10       1542.23       1529.48        79.14 o                         
   7   7  10        118.58        115.32        27.35 o                         
   0   8  10         45.63         65.65        12.15 o                         
   1   8  10        733.76        801.64        31.58 o                         
   2   8  10       5552.23       5519.50        91.19 o                         
   3   8  10       2207.50       2053.80        54.60 o                         
   4   8  10       4267.36       4254.13        75.66 o                         
   5   8  10         22.01         48.00        17.93 o                         
   6   8  10        580.18        600.12        58.50 o                         
   7   8  10         39.84        -11.87        19.14 o                         
   0   9  10        277.17        287.92        26.47 o                         
   1   9  10       4074.00       3916.48       100.07 o                         
   2   9  10        504.72        521.08        29.56 o                         
   3   9  10       3295.23       3465.90        69.25 o                         
   4   9  10        450.10        460.59        25.36 o                         
   5   9  10       3482.41       3601.37       110.51 o                         
   6   9  10         14.80         11.67        13.86 o                         
   7   9  10         14.62         52.70        23.60 o                         
   0  10  10       5236.17       5441.60       121.37 o                         
   1  10  10        194.21        101.52        30.84 o                         
   2  10  10       3642.14       3651.34        79.10 o                         
   3  10  10          0.98          4.19        10.16 o                         
   4  10  10       2285.20       2336.92        48.00 o                         
   5  10  10          0.35         14.22        10.11 o                         
   6  10  10        784.13        720.66        53.93 o                         
   7  10  10        177.46        179.97        35.03 o                         
   0  11  10        176.14        211.50        26.28 o                         
   1  11  10       5068.75       5034.33       110.35 o                         
   2  11  10        997.73        998.93        40.12 o                         
   3  11  10       3061.04       3079.28        67.18 o                         
   4  11  10         14.01          0.76         9.99 o                         
   5  11  10       1143.37       1194.14        60.33 o                         
   6  11  10        359.19        306.33        39.62 o                         
   7  11  10       1759.57       2088.12       134.70 o                         
   0  12  10      12441.33      12142.39       235.99 o                         
   1  12  10       2072.39       2004.82        76.65 o                         
   2  12  10       2958.47       2956.09        74.38 o                         
   3  12  10        344.08        315.27        22.54 o                         
   4  12  10       1003.01       1057.91        54.94 o                         
   5  12  10        115.75        106.25        24.97 o                         
   6  12  10       2025.73       2102.70       104.58 o                         
   7  12  10          2.53         37.21        26.59 o                         
   0  13  10       2141.75       2252.84       121.45 o                         
   1  13  10      10773.63      10779.06       164.23 o                         
   2  13  10       2261.23       2300.80        66.90 o                         
   3  13  10       1420.49       1446.47        48.19 o                         
   4  13  10       3109.29       3125.75        95.11 o                         
   5  13  10        465.65        475.80        39.75 o                         
   6  13  10       1968.12       1970.16       121.41 o                         
   0  14  10       7109.64       7253.75       180.47 o                         
   1  14  10          2.02         18.89        13.53 o                         
   2  14  10        259.25        270.56        22.67 o                         
   3  14  10        148.44        125.78        14.85 o                         
   4  14  10       1838.60       1840.50        74.44 o                         
   5  14  10        127.35        119.35        23.55 o                         
   6  14  10        996.67       1031.93        89.35 o                         
   0  15  10        813.01        808.59       102.99 o                         
   1  15  10       1296.74       1238.77        63.48 o                         
   2  15  10       1662.43       1561.13        59.37 o                         
   3  15  10       1039.37        971.98        50.35 o                         
   4  15  10        939.70        901.11        56.63 o                         
   5  15  10        352.03        359.30        40.59 o                         
   6  15  10        706.52        773.11        78.27 o                         
   0  16  10       6029.21       6188.75       203.91 o                         
   1  16  10          1.81          2.47        13.79 o                         
   2  16  10       2072.45       2184.68        84.43 o                         
   3  16  10          8.54         41.02        13.99 o                         
   4  16  10       1202.61       1304.42        74.72 o                         
   5  16  10        431.85        468.20        48.93 o                         
   6  16  10       1165.84       1209.67        98.55 o                         
   0  17  10         60.83         55.19        23.91 o                         
   1  17  10       5193.20       5144.61       131.19 o                         
   2  17  10        149.22        179.44        26.55 o                         
   3  17  10       2452.94       2317.50        87.60 o                         
   4  17  10        123.52        104.57        24.20 o                         
   5  17  10       1657.48       1724.36       104.47 o                         
   6  17  10         35.79          8.19        16.40 o                         
   0  18  10       1467.25       1277.23        98.29 o                         
   1  18  10         44.34         68.95        20.72 o                         
   2  18  10       2566.03       2528.46        95.07 o                         
   3  18  10        340.04        324.66        34.15 o                         
   4  18  10       4917.19       5127.62       164.59 o                         
   5  18  10         56.93          2.38        20.74 o                         
   0  19  10       4680.83       4713.30       191.37 o                         
   1  19  10        312.18        242.18        35.57 o                         
   2  19  10        166.17        130.02        25.42 o                         
   3  19  10       3211.36       3098.46       126.88 o                         
   4  19  10        313.33        379.85        47.55 o                         
   5  19  10       2884.35       2665.91       147.26 o                         
   0  20  10         26.77         79.93        29.79 o                         
   1  20  10        172.65        194.93        37.77 o                         
   2  20  10       3580.13       3623.21       118.38 o                         
   3  20  10        730.44        785.78        66.72 o                         
   4  20  10       3159.35       3262.84       137.19 o                         
   5  20  10        236.64        276.15        49.14 o                         
   0  21  10        214.46        198.84        43.43 o                         
   1  21  10        371.88        349.47        48.09 o                         
   2  21  10        540.65        598.89        49.54 o                         
   3  21  10       2593.83       2703.11       123.97 o                         
   4  21  10       2641.65       2741.64       128.73 o                         
   0  22  10         80.86         54.26        26.51 o                         
   1  22  10          0.54        -21.54        35.96 o                         
   2  22  10       1118.75       1127.87        80.60 o                         
   3  22  10        769.20        709.90        78.08 o                         
   4  22  10       2469.02       2363.70       121.23 o                         
   0  23  10        123.63        118.12        42.95 o                         
   1  23  10       2098.72       2112.02       107.53 o                         
   2  23  10          2.89         11.35        17.80 o                         
   3  23  10        636.34        677.19        65.67 o                         
   4  23  10        208.76        155.42        77.23 o                         
   0  24  10       3783.21       3973.37       196.35 o                         
   1  24  10       1049.06       1033.15        91.18 o                         
   2  24  10       1436.68       1529.62        97.40 o                         
   3  24  10        569.42        542.02        70.44 o                         
   0  25  10          0.14         54.31        27.42 o                         
   1  25  10       2342.25       2259.36       139.84 o                         
   2  25  10        186.22        207.60        39.61 o                         
   0  26  10       3808.64       4303.05       278.18 o                         
   1  26  10        391.08        460.37        64.16 o                         
   1   1  11        641.43        643.09        22.55 o                         
   2   1  11       1900.97       1991.59        53.84 o                         
   3   1  11        393.11        357.41        18.72 o                         
   4   1  11        755.68        757.70        32.64 o                         
   5   1  11        955.63        980.28        49.88 o                         
   6   1  11        600.82        660.40        68.88 o                         
   7   1  11         49.09         41.93        30.38 o                         
   1   2  11       5413.11       5275.88        65.76 o                         
   2   2  11        519.00        278.50        72.69 o                         
   3   2  11        748.53        768.25        29.04 o                         
   4   2  11        636.65        637.04        29.27 o                         
   5   2  11       3739.98       3718.54       121.92 o                         
   6   2  11         98.82         77.72        31.16 o                         
   7   2  11         52.54         49.08        24.21 o                         
   1   3  11       1321.91       1357.37        29.84 o                         
   2   3  11       2432.87       2345.77        53.38 o                         
   3   3  11       7585.64       7660.23        96.32 o                         
   4   3  11          0.87         -1.56         8.86 o                         
   5   3  11        642.53        657.48        36.96 o                         
   6   3  11       3326.45       3359.80       124.61 o                         
   7   3  11        367.67        362.13        42.93 o                         
   1   4  11          2.96          8.70         5.17 o                         
   2   4  11          1.21         -0.95         3.80 o                         
   3   4  11        597.22        581.90        34.77 o                         
   4   4  11        809.86        800.72        36.30 o                         
   5   4  11        103.49         82.01        20.85 o                         
   6   4  11        430.40        399.10        45.78 o                         
   7   4  11          3.98          0.79        20.15 o                         
   1   5  11       1457.45       1527.25        39.47 o                         
   2   5  11       1501.78       1241.38       102.14 o                         
   3   5  11       1367.21       1205.27        32.84 o                         
   4   5  11         27.34         12.43         7.98 o                         
   5   5  11        755.46        867.59        48.96 o                         
   6   5  11       1060.13       1108.85        79.98 o                         
   7   5  11        117.44        179.59        33.33 o                         
   1   6  11       1941.05       1764.94        34.59 o                         
   2   6  11        165.78        173.50        15.25 o                         
   3   6  11        556.49        530.54        26.26 o                         
   4   6  11          0.60         13.82         8.22 o                         
   5   6  11        236.03        222.26        26.16 o                         
   6   6  11       1223.33       1216.74        82.96 o                         
   7   6  11         25.22         50.81        33.58 o                         
   1   7  11         79.02         47.88         9.64 o                         
   2   7  11        686.70        699.35        30.47 o                         
   3   7  11         79.88         66.29        11.14 o                         
   4   7  11        334.10        375.74        23.90 o                         
   5   7  11        323.56        268.83        29.11 o                         
   6   7  11        326.25        350.59        40.01 o                         
   7   7  11         49.03        100.67        28.02 o                         
   1   8  11         41.39         41.50         8.73 o                         
   2   8  11        243.31        247.56        21.23 o                         
   3   8  11        114.61         88.02        19.34 o                         
   4   8  11          9.35          3.13         9.95 o                         
   5   8  11          4.68         23.83        16.54 o                         
   6   8  11        536.69        634.85        58.32 o                         
   7   8  11         78.52         77.19        30.32 o                         
   1   9  11       2243.38       2190.49        52.65 o                         
   2   9  11         59.29         62.94        11.07 o                         
   3   9  11       4110.97       4123.35        76.95 o                         
   4   9  11          6.67          5.18         9.72 o                         
   5   9  11        685.78        651.24        47.71 o                         
   6   9  11        499.33        554.78        54.60 o                         
   7   9  11        336.64        392.84        50.43 o                         
   1  10  11        741.59        750.75        38.54 o                         
   2  10  11        959.12        974.00        42.49 o                         
   3  10  11        592.39        608.53        30.49 o                         
   4  10  11       2847.55       2856.67        69.32 o                         
   5  10  11       1434.31       1527.67        68.57 o                         
   6  10  11        646.40        703.54        60.48 o                         
   7  10  11         44.09         62.79        32.98 o                         
   1  11  11       1402.56       1385.07        54.45 o                         
   2  11  11       2360.70       2259.32        66.42 o                         
   3  11  11       3489.51       3502.69        76.76 o                         
   4  11  11         59.61         58.73        13.94 o                         
   5  11  11       3000.34       3114.48        98.86 o                         
   6  11  11       2296.88       2403.18       117.22 o                         
   1  12  11       2686.60       2852.02        78.63 o                         
   2  12  11          5.10          0.17         9.48 o                         
   3  12  11        156.08        106.01        14.68 o                         
   4  12  11          6.67          9.32         9.62 o                         
   5  12  11        734.69        755.83        49.69 o                         
   6  12  11        491.97        408.19        53.13 o                         
   1  13  11        375.88        375.56        32.01 o                         
   2  13  11        670.38        670.77        43.32 o                         
   3  13  11        116.80         84.97        12.51 o                         
   4  13  11         60.62         23.50        13.54 o                         
   5  13  11         69.91         68.53        17.59 o                         
   6  13  11        105.37         86.44        26.25 o                         
   1  14  11       1314.94       1338.40        61.23 o                         
   2  14  11        664.25        653.45        42.13 o                         
   3  14  11        807.02        785.20        45.47 o                         
   4  14  11          7.07         12.66        18.43 o                         
   5  14  11        542.82        495.91        46.87 o                         
   6  14  11          2.91         10.21        28.22 o                         
   1  15  11        195.15        143.25        20.80 o                         
   2  15  11       4200.58       3887.47        92.96 o                         
   3  15  11       1777.44       1799.83        70.33 o                         
   4  15  11        234.54        266.06        27.73 o                         
   5  15  11        435.73        510.08        55.93 o                         
   6  15  11        864.39        866.65        74.97 o                         
   1  16  11       1464.31       1374.58        81.84 o                         
   2  16  11          4.11         30.32        16.47 o                         
   3  16  11       2192.57       2153.68        78.45 o                         
   4  16  11        620.24        613.97        48.06 o                         
   5  16  11        535.59        616.81        69.13 o                         
   6  16  11        105.28         76.30        24.29 o                         
   1  17  11       1386.78       1381.47        71.60 o                         
   2  17  11       1386.48       1450.98        72.06 o                         
   3  17  11       2923.71       2838.68       112.43 o                         
   4  17  11        590.02        620.91        50.37 o                         
   5  17  11        418.51        506.49        62.84 o                         
   1  18  11        436.40        407.81        40.27 o                         
   2  18  11       1179.40       1248.85        85.29 o                         
   3  18  11        620.75        672.46        49.65 o                         
   4  18  11        238.29        241.30        36.71 o                         
   5  18  11         47.16         47.22        27.12 o                         
   1  19  11        155.70        150.20        26.63 o                         
   2  19  11         75.15         46.14        19.87 o                         
   3  19  11        622.41        541.02        54.44 o                         
   4  19  11        143.33        139.31        25.58 o                         
   5  19  11       1187.62       1152.39        99.22 o                         
   1  20  11         90.37         89.03        18.05 o                         
   2  20  11         23.07         30.09        17.42 o                         
   3  20  11         25.82         31.63        31.55 o                         
   4  20  11         11.34         27.03        39.78 o                         
   1  21  11        395.08        397.69        41.53 o                         
   2  21  11          1.16          0.35        20.77 o                         
   3  21  11          1.66         30.78        21.20 o                         
   4  21  11         81.92         33.16        25.63 o                         
   1  22  11        906.61        933.58        64.01 o                         
   2  22  11         49.62         65.05        24.25 o                         
   3  22  11        623.71        603.94        68.95 o                         
   4  22  11        706.53        555.38        69.99 o                         
   1  23  11        929.49        950.83        75.29 o                         
   2  23  11       1083.08       1031.37        85.29 o                         
   3  23  11       1061.46       1211.71        86.97 o                         
   1  24  11        350.89        291.06        49.02 o                         
   2  24  11        526.13        523.15        75.17 o                         
   1  25  11        241.47        153.40        36.21 o                         
   2  25  11        510.26        466.45        56.67 o                         
   0   0  12      22856.15      22694.99       261.17 o                         
   1   0  12        134.24        132.47        19.19 o                         
   2   0  12       4581.84       4669.37       133.68 o                         
   3   0  12         41.19         18.92        12.99 o                         
   4   0  12        152.98        166.12        23.75 o                         
   5   0  12        535.95        632.53        64.46 o                         
   6   0  12        192.86        159.52        47.58 o                         
   7   0  12        965.28        966.66       195.34 o                         
   0   1  12       3364.78       3334.53        79.64 o                         
   1   1  12       7613.17       7591.82        84.02 o                         
   2   1  12       2024.44       1997.42        58.59 o                         
   3   1  12        559.72        621.05        30.88 o                         
   4   1  12        282.35        239.58        24.18 o                         
   5   1  12        955.95        978.99        60.62 o                         
   6   1  12       1873.17       2057.01       146.17 o                         
   7   1  12       1286.14       1279.17       104.49 o                         
   0   2  12      15052.67      14986.50       155.65 o                         
   1   2  12         55.42         53.22         7.92 o                         
   2   2  12       3865.34       3894.29        70.29 o                         
   3   2  12        153.20        169.46        18.34 o                         
   4   2  12        273.81        299.74        23.23 o                         
   5   2  12        113.67        139.83        23.72 o                         
   6   2  12       1894.72       2016.88       121.26 o                         
   7   2  12         24.04         30.15        27.75 o                         
   0   3  12         14.26         31.41         8.95 o                         
   1   3  12       8938.21       8907.01        79.67 o                         
   2   3  12       1705.66       1794.42        52.04 o                         
   3   3  12       2897.03       2986.45        62.06 o                         
   4   3  12        272.80        282.34        22.52 o                         
   5   3  12       2045.21       2309.30        86.84 o                         
   6   3  12         41.77         -0.47        32.32 o                         
   7   3  12        938.38        975.85        99.29 o                         
   0   4  12      14415.12      14605.70       153.04 o                         
   1   4  12       1181.14       1146.27        31.80 o                         
   2   4  12       2599.91       2480.66        43.31 o                         
   3   4  12        145.26        167.63        17.39 o                         
   4   4  12       2137.61       2279.95        63.62 o                         
   5   4  12         33.09         28.20        15.82 o                         
   6   4  12       2674.91       2669.51       114.35 o                         
   7   4  12         86.79         95.62        27.19 o                         
   0   5  12       9194.21       9221.55       127.13 o                         
   1   5  12       3326.40       3305.95        62.42 o                         
   2   5  12       1201.77       1111.44        32.43 o                         
   3   5  12       2567.39       2756.87        67.62 o                         
   4   5  12        175.88        128.42        15.55 o                         
   5   5  12       3403.61       3539.07        92.00 o                         
   6   5  12        201.37         98.24        33.69 o                         
   7   5  12        263.61        326.02        40.64 o                         
   0   6  12       2970.05       3043.64        72.53 o                         
   1   6  12        836.37        867.29        33.05 o                         
   2   6  12       2743.86       2814.42        50.71 o                         
   3   6  12       1037.36       1008.79        41.78 o                         
   4   6  12      11869.05      12028.97       128.18 o                         
   5   6  12       1066.46       1178.48        69.28 o                         
   6   6  12        232.76        241.55        53.20 o                         
   7   6  12       2069.73       2154.90       107.02 o                         
   0   7  12      11275.85      11200.25       195.90 o                         
   1   7  12       1382.62       1423.21        33.20 o                         
   2   7  12        769.14        813.58        47.68 o                         
   3   7  12      12221.50      12054.00       120.15 o                         
   4   7  12         55.76         40.12        12.78 o                         
   5   7  12       1804.37       1927.16       103.09 o                         
   6   7  12       1129.13       1064.51        78.80 o                         
   7   7  12        112.68        104.93        45.88 o                         
   0   8  12       2695.23       2691.57        83.51 o                         
   1   8  12       1470.64       1484.30        39.85 o                         
   2   8  12       4396.11       4494.87        67.08 o                         
   3   8  12         29.92         34.06         8.01 o                         
   4   8  12       5534.16       5597.64       122.69 o                         
   5   8  12         40.45         67.70        26.94 o                         
   6   8  12        672.07        723.15        72.72 o                         
   0   9  12       3215.53       3178.48        94.09 o                         
   1   9  12       7069.94       7231.88        96.49 o                         
   2   9  12         96.32         77.27        13.24 o                         
   3   9  12       1162.28       1237.32        45.37 o                         
   4   9  12        172.77        164.28        21.35 o                         
   5   9  12       1586.85       1668.68        92.03 o                         
   6   9  12         20.30         -1.58        26.44 o                         
   0  10  12      10779.40      10928.24       179.69 o                         
   1  10  12         15.95         22.00         6.78 o                         
   2  10  12       3522.67       3789.16        77.78 o                         
   3  10  12        576.21        617.97        33.79 o                         
   4  10  12        375.68        401.84        31.06 o                         
   5  10  12        207.56        173.72        29.59 o                         
   6  10  12       1084.43       1051.62        69.96 o                         
   0  11  12       2770.90       2673.25        92.15 o                         
   1  11  12       5877.10       5845.27        90.59 o                         
   2  11  12       1510.02       1512.68        53.81 o                         
   3  11  12        856.80        916.31        44.42 o                         
   4  11  12        189.00        163.53        21.50 o                         
   5  11  12        265.30        286.10        37.11 o                         
   6  11  12         31.75         -8.51        29.81 o                         
   0  12  12       1669.40       1683.96        88.47 o                         
   1  12  12        235.55        167.49        18.23 o                         
   2  12  12       4613.15       4844.05       108.71 o                         
   3  12  12        432.55        419.16        32.84 o                         
   4  12  12       1438.83       1458.26        59.95 o                         
   5  12  12        254.99        195.73        32.00 o                         
   6  12  12        180.80        193.97        34.42 o                         
   0  13  12       3856.29       3613.32       152.12 o                         
   1  13  12       1320.48       1399.46        47.23 o                         
   2  13  12       1362.00       1268.41        58.85 o                         
   3  13  12       1453.01       1382.87        61.00 o                         
   4  13  12         43.87         63.42        17.04 o                         
   5  13  12       1336.22       1321.46        77.16 o                         
   6  13  12       1141.00       1185.72        86.49 o                         
   0  14  12       8774.04       8695.80       240.87 o                         
   1  14  12          5.39         -4.35         9.79 o                         
   2  14  12       2646.55       2674.38        85.44 o                         
   3  14  12        966.64        897.80        50.58 o                         
   4  14  12        131.81        119.98        18.79 o                         
   5  14  12       1335.66       1420.36        92.38 o                         
   6  14  12       2158.31       2227.56       120.04 o                         
   0  15  12       2084.85       2050.83        99.51 o                         
   1  15  12       4359.79       4455.86       142.70 o                         
   2  15  12       2835.35       2858.28        89.83 o                         
   3  15  12       2361.34       2394.54        82.83 o                         
   4  15  12        600.76        526.19        52.96 o                         
   5  15  12        590.16        727.48        76.65 o                         
   0  16  12       2098.43       2082.08       124.26 o                         
   1  16  12         20.60         23.31        10.83 o                         
   2  16  12       2616.64       2535.77        94.53 o                         
   3  16  12        488.12        480.96        38.53 o                         
   4  16  12        443.98        494.63        58.06 o                         
   5  16  12         25.62         14.21        23.14 o                         
   0  17  12         69.93         77.64        24.23 o                         
   1  17  12       1264.40       1229.42        69.60 o                         
   2  17  12        129.29        167.41        25.58 o                         
   3  17  12       1607.02       1743.52        95.74 o                         
   4  17  12        277.08        200.73        36.10 o                         
   5  17  12        722.45        840.65       109.53 o                         
   0  18  12        450.64        467.25        62.83 o                         
   1  18  12         11.30         12.48        14.97 o                         
   2  18  12       1406.72       1432.67        74.07 o                         
   3  18  12          0.36         23.89        27.44 o                         
   4  18  12       2026.78       2179.96       131.24 o                         
   5  18  12         15.12         86.92        30.39 o                         
   0  19  12       4492.71       4394.85       193.22 o                         
   1  19  12        904.26        916.03        57.59 o                         
   2  19  12        760.83        828.63        57.78 o                         
   3  19  12       5808.01       5940.66       176.93 o                         
   4  19  12        340.47        319.84        54.54 o                         
   0  20  12         20.16         -1.43        22.13 o                         
   1  20  12        813.23        836.59        55.92 o                         
   2  20  12       2330.56       2222.05       100.29 o                         
   3  20  12        170.97        163.12        38.40 o                         
   4  20  12       2918.85       2825.56       154.92 o                         
   0  21  12       3166.84       3261.34       173.43 o                         
   1  21  12        235.54        246.16        31.94 o                         
   2  21  12        519.39        501.94        52.49 o                         
   3  21  12       4769.35       4697.87       196.17 o                         
   4  21  12        387.61        391.16        60.72 o                         
   0  22  12        465.88        454.22        68.75 o                         
   1  22  12        292.61        237.21        33.33 o                         
   2  22  12       1445.72       1496.66        94.60 o                         
   3  22  12          1.93         -1.14        23.76 o                         
   0  23  12        544.35        490.56        71.60 o                         
   1  23  12       1168.05       1098.18        83.94 o                         
   2  23  12         55.28        -24.43        29.12 o                         
   3  23  12         94.58         14.89        24.25 o                         
   0  24  12        362.53        288.53        56.68 o                         
   1  24  12         34.70         -3.97        21.12 o                         
   2  24  12        671.57        699.76        77.78 o                         
   0  25  12       1050.85       1185.27       113.44 o                         
   1   1  13        103.89         85.37        10.79 o                         
   2   1  13        544.29        557.78        26.48 o                         
   3   1  13       1872.88       1800.56        57.64 o                         
   4   1  13         13.53         16.46        15.31 o                         
   5   1  13       2235.17       2183.75        96.33 o                         
   6   1  13         19.89         -0.89        25.66 o                         
   7   1  13         45.65         67.94        29.98 o                         
   1   2  13       1031.43       1023.92        31.82 o                         
   2   2  13       1730.08       1675.15        47.72 o                         
   3   2  13         35.36         30.93        11.97 o                         
   4   2  13        404.07        391.13        36.23 o                         
   5   2  13         51.80         53.38        29.86 o                         
   6   2  13         32.41         20.27        24.03 o                         
   7   2  13          0.28         -2.55        24.42 o                         
   1   3  13       2519.54       2468.06        55.85 o                         
   2   3  13       1153.29       1049.74        36.40 o                         
   3   3  13       1714.18       1774.44        68.08 o                         
   4   3  13        174.85        178.21        24.07 o                         
   5   3  13       2905.94       2913.52       105.82 o                         
   6   3  13         31.36         31.59        20.02 o                         
   7   3  13        139.07         49.83        34.93 o                         
   1   4  13         20.16         20.82         5.79 o                         
   2   4  13       3993.22       3879.92        74.25 o                         
   3   4  13         41.92         49.09         7.11 o                         
   4   4  13        691.52        701.78        44.42 o                         
   5   4  13        261.54        271.15        32.26 o                         
   6   4  13        159.65        199.11        34.89 o                         
   7   4  13        117.94        100.18        32.84 o                         
   1   5  13       3174.56       3136.30        62.49 o                         
   2   5  13          9.11          4.98         5.95 o                         
   3   5  13       2994.18       3280.75        88.92 o                         
   4   5  13          0.02          7.93        11.37 o                         
   5   5  13        933.96        836.35        55.35 o                         
   6   5  13         29.57         17.70        19.21 o                         
   1   6  13        136.44        134.13        14.63 o                         
   2   6  13          1.68         -4.97        10.65 o                         
   3   6  13         48.72         36.26        13.78 o                         
   4   6  13        156.58        157.58        22.12 o                         
   5   6  13         11.32         -4.32        16.31 o                         
   6   6  13        167.12        174.14        31.39 o                         
   1   7  13        208.81        219.49        18.48 o                         
   2   7  13         33.44         46.12        10.01 o                         
   3   7  13         55.60         32.46         9.09 o                         
   4   7  13         24.09         31.38        13.09 o                         
   5   7  13        287.73        296.32        37.46 o                         
   6   7  13         67.57         52.40        25.03 o                         
   1   8  13         63.94         45.12         8.96 o                         
   2   8  13       2180.43       2280.82        70.82 o                         
   3   8  13        370.40        342.08        28.26 o                         
   4   8  13        194.00        194.53        25.50 o                         
   5   8  13         11.13         17.50        19.99 o                         
   6   8  13        128.11        100.33        43.81 o                         
   1   9  13          0.61          5.40         7.04 o                         
   2   9  13         90.57         84.63        11.47 o                         
   3   9  13       3779.26       3626.40        67.72 o                         
   4   9  13         33.95         26.64        19.28 o                         
   5   9  13       4256.64       4299.97       151.01 o                         
   6   9  13        228.92        237.14        39.73 o                         
   1  10  13       1292.70       1165.03        38.32 o                         
   2  10  13       8567.74       8275.87        98.74 o                         
   3  10  13       1023.63        994.31        43.52 o                         
   4  10  13        641.82        671.62        47.77 o                         
   5  10  13          1.50          3.21        16.38 o                         
   6  10  13          0.23         48.01        24.46 o                         
   1  11  13          4.01          9.02         9.49 o                         
   2  11  13         91.22         54.06        14.44 o                         
   3  11  13       4094.57       4198.99        93.02 o                         
   4  11  13         85.47         86.65        21.44 o                         
   5  11  13       2614.38       2758.20       112.15 o                         
   6  11  13        107.73        114.67        33.71 o                         
   1  12  13        262.68        251.99        21.11 o                         
   2  12  13       4970.87       4946.75       100.08 o                         
   3  12  13          1.54         -9.88        15.29 o                         
   4  12  13        393.46        398.93        37.96 o                         
   5  12  13        128.93        147.32        28.48 o                         
   6  12  13        293.56        295.28        50.28 o                         
   1  13  13         47.70         15.43        11.98 o                         
   2  13  13         32.91         26.55        10.37 o                         
   3  13  13       1172.18       1177.23        56.68 o                         
   4  13  13          3.79         10.91        13.79 o                         
   5  13  13        141.63        144.15        27.55 o                         
   1  14  13         89.50        110.34        15.86 o                         
   2  14  13        318.42        311.16        26.77 o                         
   3  14  13         54.74         58.78        15.72 o                         
   4  14  13          5.58         16.34        15.31 o                         
   5  14  13         24.26         16.85        30.55 o                         
   1  15  13         64.53         47.79        13.48 o                         
   2  15  13        796.16        776.06        43.13 o                         
   3  15  13       1752.18       1719.47        83.16 o                         
   4  15  13        209.89        153.69        31.57 o                         
   5  15  13       3517.60       3577.68       169.09 o                         
   1  16  13        283.91        258.76        32.69 o                         
   2  16  13       5529.75       5672.73       131.61 o                         
   3  16  13        105.47         50.15        27.21 o                         
   4  16  13        865.03        919.34        71.89 o                         
   5  16  13         62.52        126.86        37.19 o                         
   1  17  13        172.33        165.27        26.55 o                         
   2  17  13        118.12         91.30        22.14 o                         
   3  17  13       2010.11       2054.42        91.96 o                         
   4  17  13          0.03          9.69        33.88 o                         
   5  17  13       3020.31       3026.91       160.28 o                         
   1  18  13        151.18        127.34        23.88 o                         
   2  18  13       1023.29       1149.88        91.99 o                         
   3  18  13         13.43         11.12        22.85 o                         
   4  18  13        372.81        344.88        63.55 o                         
   1  19  13        195.32        134.63        27.88 o                         
   2  19  13        121.70         77.56        24.49 o                         
   3  19  13        872.57        926.46        86.74 o                         
   4  19  13         41.03         40.51        32.81 o                         
   1  20  13        210.92        224.23        31.29 o                         
   2  20  13         26.20         21.18        18.02 o                         
   3  20  13         82.52         92.81        31.17 o                         
   4  20  13        381.92        250.21        48.39 o                         
   1  21  13          0.50         39.89        21.77 o                         
   2  21  13         49.45         -3.32        21.11 o                         
   3  21  13       1230.96       1297.15       143.64 o                         
   1  22  13        350.69        337.99        40.72 o                         
   2  22  13        279.37        238.74        46.26 o                         
   1  23  13        370.71        332.28        45.79 o                         
   2  23  13         89.59         49.78        28.89 o                         
   0   0  14        368.36        317.10        51.34 o                         
   1   0  14       3416.98       3379.07        90.52 o                         
   2   0  14       6869.40       6905.63       147.30 o                         
   3   0  14       3106.50       3083.81       110.44 o                         
   4   0  14       3524.64       3495.87       135.77 o                         
   5   0  14       6961.34       6981.22       299.09 o                         
   6   0  14       1341.67       1661.05       159.53 o                         
   0   1  14        842.60        839.92        45.55 o                         
   1   1  14       1467.65       1456.40        42.31 o                         
   2   1  14       2489.07       2494.86        60.30 o                         
   3   1  14       4326.22       4235.89        91.32 o                         
   4   1  14         65.36         93.87        18.90 o                         
   5   1  14       3266.53       3264.30       132.04 o                         
   6   1  14       1339.90       1348.66       100.63 o                         
   0   2  14        280.20        286.74        28.97 o                         
   1   2  14         79.46         81.50        12.86 o                         
   2   2  14       5659.20       5544.39        89.65 o                         
   3   2  14        124.43        140.15        17.97 o                         
   4   2  14       4638.94       4811.93       117.70 o                         
   5   2  14        262.94        203.91        36.71 o                         
   6   2  14       1069.53       1138.15        84.72 o                         
   0   3  14          7.94          1.60         7.89 o                         
   1   3  14       1900.52       1892.57        56.72 o                         
   2   3  14         67.72         70.63        13.88 o                         
   3   3  14       4251.07       4198.64        94.63 o                         
   4   3  14        133.95        112.18        26.90 o                         
   5   3  14       1772.83       1765.60        84.89 o                         
   6   3  14         11.34         -1.98        26.30 o                         
   0   4  14       1766.29       1846.42        58.83 o                         
   1   4  14        590.04        585.24        27.86 o                         
   2   4  14       3543.07       3656.79        84.74 o                         
   3   4  14        250.82        236.02        23.05 o                         
   4   4  14       3084.97       3029.30        93.86 o                         
   5   4  14         60.66         37.31        24.25 o                         
   6   4  14        734.38        827.70        72.18 o                         
   0   5  14      11215.78      11242.21       231.45 o                         
   1   5  14       1028.46       1085.30        38.81 o                         
   2   5  14        426.77        383.78        17.94 o                         
   3   5  14       4772.71       4462.49        78.20 o                         
   4   5  14         83.57        108.33        19.55 o                         
   5   5  14       1030.01        981.31        64.26 o                         
   6   5  14         21.39         61.81        26.88 o                         
   0   6  14       7226.58       7436.21       128.36 o                         
   1   6  14       5407.95       5462.38        89.88 o                         
   2   6  14        830.07        781.97        32.48 o                         
   3   6  14          1.95         25.00        10.29 o                         
   4   6  14       1639.60       1794.77        69.01 o                         
   5   6  14        699.95        718.05        52.60 o                         
   6   6  14       1552.92       1624.76        92.99 o                         
   0   7  14       5080.33       5208.21       113.40 o                         
   1   7  14       4324.82       4351.33        82.33 o                         
   2   7  14       1239.10       1209.47        49.44 o                         
   3   7  14       1407.12       1479.49        61.06 o                         
   4   7  14        116.13        124.93        22.15 o                         
   5   7  14        444.10        438.96        45.03 o                         
   6   7  14         40.35         89.15        26.39 o                         
   0   8  14      11568.95      12039.30       222.10 o                         
   1   8  14       1536.78       1383.79        45.89 o                         
   2   8  14       1008.43       1058.08        51.30 o                         
   3   8  14       1789.08       1807.92        74.47 o                         
   4   8  14        935.10        970.78        57.28 o                         
   5   8  14        510.02        427.38        44.18 o                         
   6   8  14       1556.80       1572.95       100.68 o                         
   0   9  14       1074.17       1058.19        55.64 o                         
   1   9  14       1638.09       1649.98        39.17 o                         
   2   9  14        254.14        218.94        21.21 o                         
   3   9  14       3357.46       3219.33       100.19 o                         
   4   9  14        388.08        366.53        36.87 o                         
   5   9  14       1238.47       1253.39        76.08 o                         
   6   9  14        201.25        233.04        38.78 o                         
   0  10  14       2951.69       2836.30        94.42 o                         
   1  10  14          6.99          7.84         6.35 o                         
   2  10  14       1693.77       1501.16        51.37 o                         
   3  10  14        136.12         93.82        18.80 o                         
   4  10  14       1698.47       1617.57        70.14 o                         
   5  10  14         76.51         61.59        20.64 o                         
   6  10  14       1282.41       1239.27       101.56 o                         
   0  11  14       2259.37       2308.11        87.70 o                         
   1  11  14       2772.47       2868.18        75.16 o                         
   2  11  14       1646.00       1679.09        52.23 o                         
   3  11  14       1441.89       1429.45        67.87 o                         
   4  11  14        330.18        288.31        30.10 o                         
   5  11  14       1756.11       1810.13       100.04 o                         
   0  12  14       1259.53       1256.33        82.22 o                         
   1  12  14        272.16        303.92        25.77 o                         
   2  12  14       2190.82       2165.68        61.33 o                         
   3  12  14       2051.75       2075.55        82.16 o                         
   4  12  14       1235.42       1249.22        66.17 o                         
   5  12  14        940.78       1015.90        70.87 o                         
   0  13  14       1432.67       1538.35       100.58 o                         
   1  13  14       2190.75       2123.44        66.13 o                         
   2  13  14       3868.48       3948.04       110.41 o                         
   3  13  14        752.24        773.05        50.56 o                         
   4  13  14         42.94         -9.40        21.60 o                         
   5  13  14       3709.63       3849.42       138.19 o                         
   0  14  14        886.12       1001.55       109.72 o                         
   1  14  14        552.87        528.59        41.87 o                         
   2  14  14       2549.01       2776.10        83.89 o                         
   3  14  14        430.83        472.97        41.75 o                         
   4  14  14       1206.50       1326.04        76.06 o                         
   5  14  14        671.87        776.15        81.09 o                         
   0  15  14       3225.39       3512.58       267.91 o                         
   1  15  14       3230.69       3163.46       102.96 o                         
   2  15  14        843.59        949.28        57.38 o                         
   3  15  14        384.16        359.50        35.12 o                         
   4  15  14        104.40         97.47        24.03 o                         
   5  15  14       2691.59       2668.52       148.56 o                         
   0  16  14        908.97        783.47        81.15 o                         
   1  16  14          4.88         61.40        20.39 o                         
   2  16  14       1790.93       1889.43        81.86 o                         
   3  16  14        729.71        673.38        54.50 o                         
   4  16  14       1660.38       1729.75       101.14 o                         
   0  17  14       1416.95       1399.11        95.93 o                         
   1  17  14       1972.12       2022.77        93.01 o                         
   2  17  14        141.07         98.00        22.12 o                         
   3  17  14        418.91        416.97        43.60 o                         
   4  17  14          0.75        -36.72        24.48 o                         
   0  18  14       4768.45       4564.70       174.24 o                         
   1  18  14         15.53         21.82        16.12 o                         
   2  18  14        852.55        883.70        71.44 o                         
   3  18  14        825.42        829.67        82.06 o                         
   4  18  14        753.01        681.50        76.75 o                         
   0  19  14        668.62        702.32        96.97 o                         
   1  19  14       2833.70       2921.28       115.84 o                         
   2  19  14        844.23        860.71        62.98 o                         
   3  19  14        377.70        303.87        47.91 o                         
   0  20  14       6439.79       6336.22       246.98 o                         
   1  20  14        657.49        747.55        60.18 o                         
   2  20  14        301.22        272.85        42.20 o                         
   3  20  14        269.17        277.49        48.96 o                         
   0  21  14       2718.84       2688.16       140.64 o                         
   1  21  14       2734.64       2770.27       117.00 o                         
   2  21  14        536.19        587.71        60.48 o                         
   0  22  14       5293.46       5471.99       238.42 o                         
   1  22  14        322.93        359.89        43.84 o                         
   2  22  14        426.80        397.17        54.59 o                         
   0  23  14        703.29        717.09        76.09 o                         
   1   1  15        171.54        194.08        17.69 o                         
   2   1  15        974.10        919.65        37.83 o                         
   3   1  15        901.77        806.82        41.46 o                         
   4   1  15         87.66         79.85        17.86 o                         
   5   1  15        287.69        153.22        37.17 o                         
   6   1  15          0.34         11.87        20.93 o                         
   1   2  15       3355.56       3315.68        76.61 o                         
   2   2  15          0.68         -0.19         7.84 o                         
   3   2  15       2789.72       2683.56        75.08 o                         
   4   2  15        173.83        188.63        24.27 o                         
   5   2  15       3677.36       3596.60       140.53 o                         
   6   2  15        174.55        190.40        47.65 o                         
   1   3  15        401.66        343.40        27.09 o                         
   2   3  15        784.81        802.06        39.29 o                         
   3   3  15        930.12        877.09        48.66 o                         
   4   3  15        613.65        626.28        44.29 o                         
   5   3  15       2791.07       2801.74       123.82 o                         
   6   3  15        642.52        752.98        70.29 o                         
   1   4  15         93.09        108.39        17.90 o                         
   2   4  15       2795.13       2718.52        70.62 o                         
   3   4  15       1570.02       1560.11        64.69 o                         
   4   4  15        734.72        799.28        50.21 o                         
   5   4  15        632.66        535.98        48.48 o                         
   6   4  15          0.06         13.31        23.08 o                         
   1   5  15          7.94          3.00        10.13 o                         
   2   5  15        298.42        313.19        25.68 o                         
   3   5  15       2479.73       2526.94        94.48 o                         
   4   5  15         75.38         65.38        16.26 o                         
   5   5  15       1580.74       1543.70        82.48 o                         
   6   5  15         21.75         27.92        24.28 o                         
   1   6  15       1903.17       1923.24        58.20 o                         
   2   6  15        260.34        223.48        23.65 o                         
   3   6  15        682.86        673.59        49.16 o                         
   4   6  15         28.48         27.80        12.94 o                         
   5   6  15       1398.66       1378.87        85.95 o                         
   6   6  15         10.07        -11.61        23.12 o                         
   1   7  15        475.14        424.95        27.89 o                         
   2   7  15        361.67        315.35        24.63 o                         
   3   7  15          1.78         -6.38        19.49 o                         
   4   7  15          1.72         14.58        17.39 o                         
   5   7  15          1.83         20.92        28.77 o                         
   6   7  15          0.79         -0.56        24.82 o                         
   1   8  15        263.06        251.96        22.56 o                         
   2   8  15          0.63          4.39         9.32 o                         
   3   8  15        127.37        156.03        29.43 o                         
   4   8  15        131.90        110.93        22.24 o                         
   5   8  15        150.77        154.92        36.94 o                         
   6   8  15        242.16        302.83        46.02 o                         
   1   9  15        954.36        997.67        49.29 o                         
   2   9  15        123.30         95.77        17.01 o                         
   3   9  15       1290.82       1299.11        66.30 o                         
   4   9  15          6.15          2.50        14.39 o                         
   5   9  15       2153.99       2278.84       104.08 o                         
   1  10  15          4.18         -4.08        13.00 o                         
   2  10  15        289.79        322.11        29.34 o                         
   3  10  15       2421.33       2436.02        90.29 o                         
   4  10  15          1.40          4.74        15.29 o                         
   5  10  15        426.87        463.49        44.09 o                         
   1  11  15        829.28        867.79        41.01 o                         
   2  11  15        164.86        142.52        26.20 o                         
   3  11  15       1876.31       1771.83        77.58 o                         
   4  11  15          1.09          1.05        14.93 o                         
   5  11  15        953.87        957.01        64.70 o                         
   1  12  15        622.51        637.23        45.06 o                         
   2  12  15          3.24         10.18        11.25 o                         
   3  12  15        787.37        750.14        51.08 o                         
   4  12  15         18.17         18.10        14.84 o                         
   5  12  15       2118.96       2161.19        96.56 o                         
   1  13  15         95.25         83.45        18.65 o                         
   2  13  15          0.33         17.28        13.29 o                         
   3  13  15        266.17        282.45        31.59 o                         
   4  13  15         25.97         -7.99        17.64 o                         
   5  13  15        128.13        132.05        43.51 o                         
   1  14  15        403.33        417.10        40.94 o                         
   2  14  15          2.08          0.26        24.05 o                         
   3  14  15        329.27        355.69        35.85 o                         
   4  14  15         11.37         -3.31        37.35 o                         
   1  15  15        196.13        158.64        25.87 o                         
   2  15  15       2554.77       2331.73        90.91 o                         
   3  15  15       1099.44       1220.81        74.74 o                         
   4  15  15        525.23        603.10        62.45 o                         
   1  16  15        261.76        191.57        30.12 o                         
   2  16  15       2557.50       2537.29        96.51 o                         
   3  16  15       2028.03       1875.02        93.02 o                         
   4  16  15         22.32        -13.25        20.18 o                         
   1  17  15         15.60         12.89        16.40 o                         
   2  17  15        300.64        317.86        42.21 o                         
   3  17  15       2267.78       2328.31       119.15 o                         
   4  17  15          4.81         -2.23        30.82 o                         
   1  18  15          0.01        -12.47        21.81 o                         
   2  18  15        541.90        525.29        49.06 o                         
   3  18  15        783.91        882.66        87.26 o                         
   1  19  15         64.80         73.37        21.37 o                         
   2  19  15         87.33         76.65        23.53 o                         
   3  19  15       1065.32        982.78        92.76 o                         
   1  20  15        118.89        114.92        33.00 o                         
   2  20  15        125.48        163.68        35.04 o                         
   1  21  15         59.95         24.35        23.41 o                         
   0   0  16        309.50        447.30       107.81 o                         
   1   0  16          1.22         15.40        17.29 o                         
   2   0  16       4712.25       4787.42       160.46 o                         
   3   0  16         21.30         21.27        22.72 o                         
   4   0  16       2199.63       2239.13       115.53 o                         
   5   0  16        177.95        135.89        43.01 o                         
   6   0  16       3212.36       3250.29       202.71 o                         
   0   1  16       7027.84       6923.17       294.54 o                         
   1   1  16       1127.82       1090.02        45.00 o                         
   2   1  16       1859.89       1896.76        69.66 o                         
   3   1  16       4438.65       4494.21        99.92 o                         
   4   1  16         45.94         21.64        13.41 o                         
   5   1  16       5748.42       6106.72       173.01 o                         
   6   1  16        437.95        473.44        53.33 o                         
   0   2  16         21.67         19.91        19.33 o                         
   1   2  16         42.69         14.21        10.63 o                         
   2   2  16       4057.98       4142.36       101.62 o                         
   3   2  16        495.36        440.41        32.46 o                         
   4   2  16       4446.18       4617.99       117.00 o                         
   5   2  16        268.12        307.48        40.71 o                         
   6   2  16        468.18        395.89        52.44 o                         
   0   3  16         72.77         75.17        18.97 o                         
   1   3  16       1476.42       1470.97        70.21 o                         
   2   3  16        638.65        603.62        57.78 o                         
   3   3  16       1239.73       1229.69        52.84 o                         
   4   3  16        295.82        316.65        32.27 o                         
   5   3  16       1643.18       1712.74        98.78 o                         
   0   4  16       3109.38       3185.15       153.06 o                         
   1   4  16        108.64         93.63        22.66 o                         
   2   4  16       1495.99       1593.46        70.68 o                         
   3   4  16        143.79         77.26        19.23 o                         
   4   4  16       1217.65       1286.11        62.68 o                         
   5   4  16         39.86         21.48        20.43 o                         
   0   5  16       1445.95       1478.10       101.98 o                         
   1   5  16       4839.00       4789.09       130.22 o                         
   2   5  16        199.76        179.99        25.71 o                         
   3   5  16       2164.87       2163.63        85.63 o                         
   4   5  16        400.02        410.27        41.41 o                         
   5   5  16         93.30         56.28        24.76 o                         
   0   6  16      32705.74      33235.90       378.45 o                         
   1   6  16        657.23        617.64        36.40 o                         
   2   6  16        611.19        556.56        42.63 o                         
   3   6  16        850.65        809.25        56.47 o                         
   4   6  16         87.96        105.91        22.71 o                         
   5   6  16          3.41         21.73        20.51 o                         
   0   7  16       1248.73       1157.87        80.39 o                         
   1   7  16       6953.89       7248.61       125.43 o                         
   2   7  16        431.85        434.37        37.99 o                         
   3   7  16         92.08         61.71        21.43 o                         
   4   7  16       1644.22       1740.78        94.82 o                         
   5   7  16         20.49         -0.06        17.43 o                         
   0   8  16       8732.31       8956.52       208.17 o                         
   1   8  16         93.32         91.21        15.49 o                         
   2   8  16        112.63        128.73        22.06 o                         
   3   8  16       1129.46       1072.73        69.99 o                         
   4   8  16        660.57        614.99        52.73 o                         
   5   8  16        201.45        237.02        37.65 o                         
   0   9  16       2833.62       2897.07       121.57 o                         
   1   9  16       1504.38       1584.58        63.10 o                         
   2   9  16        105.70        111.54        21.26 o                         
   3   9  16       2517.89       2546.41       100.15 o                         
   4   9  16        229.71        223.30        32.14 o                         
   5   9  16        191.20        140.84        28.69 o                         
   0  10  16        594.14        420.26        48.36 o                         
   1  10  16        150.77        114.30        25.57 o                         
   2  10  16       1786.60       1734.14        75.32 o                         
   3  10  16          4.38         14.73        15.88 o                         
   4  10  16       2697.62       2629.22       100.59 o                         
   5  10  16        353.69        426.39        43.66 o                         
   0  11  16         71.09         59.11        20.19 o                         
   1  11  16       1282.53       1335.40        64.62 o                         
   2  11  16         69.06         55.60        16.41 o                         
   3  11  16       2204.89       2307.94        95.96 o                         
   4  11  16         95.42         36.89        29.71 o                         
   5  11  16       2089.75       2214.84        98.65 o                         
   0  12  16        218.71        208.77        35.96 o                         
   1  12  16         59.04         47.07        17.93 o                         
   2  12  16       3363.74       3226.72       129.13 o                         
   3  12  16         11.48          1.21        16.61 o                         
   4  12  16       1295.06       1160.28        67.03 o                         
   0  13  16        838.63        856.44        73.41 o                         
   1  13  16       1967.54       1890.20        80.53 o                         
   2  13  16        932.09        947.59        77.24 o                         
   3  13  16       2545.33       2475.78       107.29 o                         
   4  13  16        170.02        224.26        45.94 o                         
   0  14  16        943.52        924.77       137.49 o                         
   1  14  16       1307.19       1299.31        72.20 o                         
   2  14  16       4417.81       4477.51       143.36 o                         
   3  14  16        162.26        150.28        28.95 o                         
   4  14  16       1014.86        990.50       100.23 o                         
   0  15  16         58.91         47.69        27.26 o                         
   1  15  16        373.22        375.26        38.00 o                         
   2  15  16        986.95       1072.97        71.52 o                         
   3  15  16        906.90        900.17        66.06 o                         
   4  15  16        176.02        124.54        30.17 o                         
   0  16  16        139.50         58.27        32.60 o                         
   1  16  16        739.71        760.26        59.27 o                         
   2  16  16       2703.57       2611.77       111.43 o                         
   3  16  16        270.09        236.16        34.67 o                         
   0  17  16        246.38        186.38        47.06 o                         
   1  17  16       1440.30       1428.25        80.74 o                         
   2  17  16         20.41         32.05        32.99 o                         
   3  17  16       2304.24       2207.38       118.27 o                         
   0  18  16       4577.15       4808.09       253.62 o                         
   1  18  16         63.85         43.21        26.70 o                         
   2  18  16       1032.78       1033.81        80.33 o                         
   0  19  16       1639.02       1643.25       128.29 o                         
   1  19  16       1498.65       1612.19        83.78 o                         
   2  19  16        268.96        299.66        62.21 o                         
   0  20  16       6210.31       6745.94       449.19 o                         
   1  20  16         14.96         49.78        24.88 o                         
   1   1  17       1315.70       1313.90        72.22 o                         
   2   1  17        120.24        123.12        19.23 o                         
   3   1  17         43.08         42.80        18.25 o                         
   4   1  17         51.87         40.56        14.66 o                         
   5   1  17         17.02          3.32        18.44 o                         
   1   2  17         18.79         22.62        18.88 o                         
   2   2  17        495.12        435.52        43.14 o                         
   3   2  17        467.67        496.29        34.52 o                         
   4   2  17         26.90         10.42        14.73 o                         
   5   2  17       1818.38       1967.59       100.19 o                         
   1   3  17        770.43        789.06        53.23 o                         
   2   3  17       1246.75       1314.53       115.99 o                         
   3   3  17        975.43        956.64        47.76 o                         
   4   3  17        253.45        262.65        32.63 o                         
   5   3  17         62.01         27.37        20.92 o                         
   1   4  17        910.41        859.09        63.74 o                         
   2   4  17        614.33        572.46        44.28 o                         
   3   4  17        644.64        657.17        52.80 o                         
   4   4  17         13.89         -5.47        18.56 o                         
   5   4  17        597.10        652.32        59.06 o                         
   1   5  17        356.15        390.11        40.79 o                         
   2   5  17        688.45        678.60        47.35 o                         
   3   5  17        139.83         81.33        22.93 o                         
   4   5  17          7.87         12.74        15.62 o                         
   5   5  17        290.03        214.62        42.65 o                         
   1   6  17          6.34          6.15        20.13 o                         
   2   6  17         30.95         27.01        17.22 o                         
   3   6  17         83.18         34.16        18.08 o                         
   4   6  17          0.05        -20.90        17.57 o                         
   5   6  17        255.84        230.81        42.67 o                         
   1   7  17         20.50         15.80        14.69 o                         
   2   7  17         40.48         25.37        16.25 o                         
   3   7  17          6.56         26.53        16.70 o                         
   4   7  17         44.18         28.31        15.59 o                         
   5   7  17          8.97         -5.44        22.08 o                         
   1   8  17         30.24         27.95        16.09 o                         
   2   8  17        437.20        439.42        51.24 o                         
   3   8  17         92.74         92.05        25.57 o                         
   4   8  17          3.94         59.91        39.63 o                         
   5   8  17        451.80        403.99        54.77 o                         
   1   9  17       1073.05       1074.51        62.74 o                         
   2   9  17       1371.43       1322.82        67.06 o                         
   3   9  17         75.19         79.41        18.43 o                         
   4   9  17        152.60        109.37        24.04 o                         
   1  10  17         68.95         78.54        22.67 o                         
   2  10  17        861.22        853.35        69.07 o                         
   3  10  17       2296.17       2196.23       101.97 o                         
   4  10  17        370.98        397.46        42.54 o                         
   1  11  17       1048.05       1114.59        65.61 o                         
   2  11  17       4125.68       4077.08       137.31 o                         
   3  11  17         27.70         23.25        17.87 o                         
   4  11  17         18.14        -32.77        28.50 o                         
   1  12  17        212.51        205.18        33.16 o                         
   2  12  17        397.78        350.34        43.25 o                         
   3  12  17        814.86        839.90        68.19 o                         
   4  12  17         93.25         78.94        40.02 o                         
   1  13  17         51.59         42.87        19.56 o                         
   2  13  17        580.89        490.42        49.36 o                         
   3  13  17         70.35         59.50        20.33 o                         
   4  13  17         21.94         23.10        21.06 o                         
   1  14  17         32.23         42.66        24.14 o                         
   2  14  17          0.08          4.96        32.77 o                         
   3  14  17         17.64         -4.93        32.01 o                         
   1  15  17        967.62        944.42        68.00 o                         
   2  15  17        290.46        284.75        42.26 o                         
   3  15  17        186.06        235.07        33.77 o                         
   1  16  17        111.82        136.08        30.24 o                         
   2  16  17       1939.37       1699.60       100.03 o                         
   3  16  17        890.34        908.93        77.69 o                         
   1  17  17        859.43        816.80        72.31 o                         
   2  17  17        860.58        951.92        85.66 o                         
   1  18  17          3.99          3.75        18.91 o                         
   0   0  18         16.16         38.68        54.35 o                         
   1   0  18       4140.50       4470.94       254.55 o                         
   2   0  18       6192.98       6985.71       199.91 o                         
   3   0  18       1033.99        956.78        69.77 o                         
   4   0  18         68.66         31.83        22.80 o                         
   5   0  18         63.32         27.54        52.72 o                         
   0   1  18        710.88        767.25       106.97 o                         
   1   1  18        641.92        655.96        71.99 o                         
   2   1  18       1304.78       1316.12        65.76 o                         
   3   1  18       1477.19       1485.06        61.00 o                         
   4   1  18       1663.97       1669.90        92.50 o                         
   5   1  18       1606.53       1398.81        85.90 o                         
   0   2  18        429.11        471.11        84.98 o                         
   1   2  18        244.68        180.56        46.47 o                         
   2   2  18       4380.58       4714.59       179.75 o                         
   3   2  18         18.52         -4.70        14.12 o                         
   4   2  18       1032.27       1034.74        63.27 o                         
   5   2  18        161.62        156.43        31.54 o                         
   0   3  18        872.13        895.18       142.14 o                         
   1   3  18       3921.57       4081.60       154.02 o                         
   2   3  18        120.41        115.12        23.52 o                         
   3   3  18       1603.38       1584.18        72.32 o                         
   4   3  18         24.21          1.27        17.21 o                         
   0   4  18       6811.51       6851.32       315.54 o                         
   1   4  18         38.11         10.16        21.92 o                         
   2   4  18       1610.06       1707.61        85.92 o                         
   3   4  18        529.06        512.00        44.17 o                         
   4   4  18        325.87        363.42        41.28 o                         
   0   5  18         48.08         56.04        34.31 o                         
   1   5  18       3578.14       3793.72       149.74 o                         
   2   5  18         29.01         14.72        20.42 o                         
   3   5  18        627.74        704.58        55.71 o                         
   4   5  18       2800.22       2953.59       109.61 o                         
   0   6  18       4235.40       4623.52       214.40 o                         
   1   6  18         91.62        147.85        33.46 o                         
   2   6  18         30.16         12.56        24.12 o                         
   3   6  18        857.34        909.74        63.09 o                         
   4   6  18       1281.58       1256.49        78.30 o                         
   0   7  18        511.54        514.92        75.65 o                         
   1   7  18       2605.68       2690.64       117.07 o                         
   2   7  18        130.90         75.64        25.61 o                         
   3   7  18       1769.29       1793.36        89.00 o                         
   4   7  18       2998.94       3200.21       123.68 o                         
   0   8  18       5015.06       5218.16       230.61 o                         
   1   8  18         15.92         10.15        17.92 o                         
   2   8  18        503.00        538.05        50.66 o                         
   3   8  18       1618.92       1708.91        92.97 o                         
   4   8  18       2787.56       2732.40       114.51 o                         
   0   9  18          1.06         83.93        38.01 o                         
   1   9  18       1923.25       1897.86        99.19 o                         
   2   9  18         25.05         26.91        22.42 o                         
   3   9  18       2065.58       2083.30       101.74 o                         
   4   9  18        900.73        910.68        66.43 o                         
   0  10  18       2434.51       2536.87       162.00 o                         
   1  10  18        274.68        310.31        42.63 o                         
   2  10  18       1142.16       1128.17        74.62 o                         
   3  10  18          4.25         11.09        25.19 o                         
   4  10  18        907.92        932.70        74.54 o                         
   0  11  18        789.95        838.20        94.33 o                         
   1  11  18        704.09        812.51        67.06 o                         
   2  11  18        397.40        428.62        46.31 o                         
   3  11  18        699.99        693.95        60.41 o                         
   0  12  18         18.76          1.24        23.60 o                         
   1  12  18       1862.31       1902.74       111.79 o                         
   2  12  18       2840.81       2937.16       120.61 o                         
   3  12  18        750.67        732.35        62.69 o                         
   0  13  18         90.37         45.99        26.93 o                         
   1  13  18        244.26        303.00        46.28 o                         
   2  13  18        774.26        793.10        74.25 o                         
   3  13  18       1806.38       1722.11       101.63 o                         
   0  14  18        344.49        223.49        66.33 o                         
   1  14  18        650.17        710.40        71.54 o                         
   2  14  18       4893.04       5215.20       163.84 o                         
   0  15  18        398.36        317.16        77.63 o                         
   1  15  18       1968.33       1948.93       115.02 o                         
   2  15  18        718.41        718.76        62.70 o                         
   0  16  18        487.50        411.32        86.14 o                         
   1  16  18         51.50          8.36        24.46 o                         
   0  17  18          2.79        -36.67        33.70 o                         
   1   1  19         70.80         84.35        37.83 o                         
   2   1  19        382.35        352.21        48.56 o                         
   3   1  19          0.01        -25.03        21.44 o                         
   4   1  19         55.76         10.45        27.23 o                         
   1   2  19       2649.56       2670.35       145.60 o                         
   2   2  19          4.07          6.31        21.48 o                         
   3   2  19         55.18         66.31        20.05 o                         
   4   2  19         41.11         35.31        19.82 o                         
   1   3  19       1111.12        982.78        77.96 o                         
   2   3  19         13.12          5.97        24.72 o                         
   3   3  19          7.24         -0.01        18.28 o                         
   4   3  19         25.46          5.59        21.43 o                         
   1   4  19        634.88        770.40        69.80 o                         
   2   4  19       2776.17       2669.07       130.99 o                         
   3   4  19        505.39        518.98        50.66 o                         
   4   4  19        136.77        142.32        32.50 o                         
   1   5  19        877.62        881.44        75.68 o                         
   2   5  19          3.02        -34.68        23.12 o                         
   3   5  19        476.97        440.13        53.10 o                         
   4   5  19        228.41        173.41        31.27 o                         
   1   6  19         44.53         58.68        24.07 o                         
   2   6  19         21.64         48.17        23.06 o                         
   3   6  19        182.25        193.85        34.31 o                         
   4   6  19        164.87        202.23        33.46 o                         
   1   7  19        152.09        109.44        35.83 o                         
   2   7  19          0.02         27.55        22.15 o                         
   3   7  19         43.45         24.75        43.64 o                         
   1   8  19        117.70         90.27        25.28 o                         
   2   8  19         69.31         54.78        25.52 o                         
   3   8  19        263.64        216.94        47.19 o                         
   1   9  19       1685.66       1713.39        97.13 o                         
   2   9  19        197.96        175.92        37.41 o                         
   3   9  19          6.61        -13.12        28.74 o                         
   1  10  19       2047.78       2044.41       107.24 o                         
   2  10  19       1118.76       1096.89        86.34 o                         
   3  10  19        269.04        287.42        45.59 o                         
   1  11  19       1275.45       1352.28        96.73 o                         
   2  11  19         27.80          8.79        26.34 o                         
   3  11  19          0.11         43.88        21.57 o                         
   1  12  19        596.84        573.03        63.90 o                         
   2  12  19        213.28        189.64        41.66 o                         
   1  13  19          2.44         -7.20        24.30 o                         
   2  13  19        309.19        238.37        43.13 o                         
   1  14  19        125.01         97.16        34.57 o                         
   0   0  20       1118.60       1427.47       217.43 o                         
   1   0  20       1565.96       1748.12       172.26 o                         
   2   0  20       3567.21       3683.33       255.81 o                         
   3   0  20        469.96        585.05        83.65 o                         
   0   1  20        805.30        882.11       124.14 o                         
   1   1  20       2840.56       2869.92       154.70 o                         
   2   1  20        982.60       1007.10        76.86 o                         
   3   1  20        147.64         96.46        26.18 o                         
   0   2  20       2094.75       2125.45       188.82 o                         
   1   2  20        568.43        671.66        68.65 o                         
   2   2  20        902.89        862.56       115.08 o                         
   3   2  20         38.61         38.88        18.16 o                         
   0   3  20         33.14          3.54        36.60 o                         
   1   3  20       1273.52       1484.68       100.72 o                         
   2   3  20         92.12        106.09        32.11 o                         
   3   3  20        183.10        133.51        36.87 o                         
   0   4  20       2630.46       2482.66       167.36 o                         
   1   4  20         72.44         67.79        27.39 o                         
   2   4  20        271.54        174.00        39.06 o                         
   3   4  20        568.57        607.73        62.55 o                         
   0   5  20        268.19        419.21        72.85 o                         
   1   5  20        522.61        379.29        50.94 o                         
   2   5  20         58.73         20.48        20.58 o                         
   3   5  20       1676.99       1873.57       128.26 o                         
   0   6  20        426.91        597.80        84.36 o                         
   1   6  20          9.01        -21.46        23.26 o                         
   2   6  20        302.98        274.18        45.41 o                         
   3   6  20       1311.11       1486.05       114.42 o                         
   0   7  20        426.24        425.22        71.96 o                         
   1   7  20        182.10        162.82        31.46 o                         
   2   7  20        158.90        166.10        32.14 o                         
   3   7  20       3463.44       3235.03       167.51 o                         
   0   8  20       1041.84        829.12       133.03 o                         
   1   8  20         25.68         36.87        22.04 o                         
   2   8  20        122.29        112.77        41.89 o                         
   0   9  20          7.28        -10.59        29.40 o                         
   1   9  20        187.34        156.90        31.82 o                         
   2   9  20        136.21        124.74        32.10 o                         
   0  10  20        650.11        682.82        88.88 o                         
   1  10  20          9.88         21.60        20.20 o                         
   2  10  20        823.71        794.01        75.74 o                         
   0  11  20       1239.71       1316.93       124.56 o                         
   1  11  20       2198.95       2051.35       121.53 o                         
   0  12  20        147.50        162.85        51.57 o                         
   1  12  20        471.41        520.30        63.35 o                         
   1   1  21          0.36         44.42        25.70 o                         
   2   1  21          5.52        -22.66        22.17 o                         
   1   2  21       2820.48       3145.90       149.54 o                         
   2   2  21          2.30        -57.18        38.12 o                         
   1   3  21        281.69        358.54        51.48 o                         
   2   3  21        547.11        518.44        61.04 o                         
   1   4  21       3621.89       3860.70       165.68 o                         
   2   4  21          0.97         13.79        25.31 o                         
   1   5  21        601.35        688.47        64.50 o                         
   2   5  21        159.08        167.71        32.35 o                         
   1   6  21       1221.70       1174.14        83.66 o                         
   1   7  21         40.05         18.04        26.54 o                         
   1   8  21        244.07        133.99        38.27 o                         
   0   0  22        974.43       1099.77       202.64 o                         
   0   1  22        182.23         62.36       142.43 o                         
                                                                                
