# Supplementary material for: Crystal structures of (2,2′-bipyridyl-κ2 N,N′)bis­[N,N-bis­(2-hydroxy­eth­yl)di­thio­carbamato-κ2 S,S′]zinc dihydrate and (2,2′-bipyridyl-κ2 N,N′)bis­[N-(2-hydroxy­eth­yl)-N-iso­propyl­dithio­carbamato-κ2 S,S′]zinc
Source: Acta Crystallogr E Crystallogr Commun. 2016 Jan 20;72(Pt 2):203–8. doi: 10.1107/S2056989016000700 (PMC4770968; doi:10.1107/S2056989016000700)
Supplement: Supplementary file 3 [file e-72-00203-IIsup3.hkl]

data_II                                                                         
_shelx_title '  II'                                                             
_shelx_refln_list_code          4                                               
_shelx_F_calc_maximum      355.78                                               
_exptl_crystal_F_000      1208.00                                               
_reflns_d_resolution_high  0.7697                                               
                                                                                
loop_                                                                           
 _space_group_symop_operation_xyz                                               
 'x, y, z'                                                                      
 '-x, y, -z+1/2'                                                                
 'x+1/2, y+1/2, z'                                                              
 '-x+1/2, y+1/2, -z+1/2'                                                        
 '-x, -y, -z'                                                                   
 'x, -y, z-1/2'                                                                 
 '-x+1/2, -y+1/2, -z'                                                           
 'x+1/2, -y+1/2, z-1/2'                                                         
                                                                                
_cell_length_a    19.4997                                                       
_cell_length_b     9.0027                                                       
_cell_length_c    15.5352                                                       
_cell_angle_alpha  90.000                                                       
_cell_angle_beta   98.031                                                       
_cell_angle_gamma  90.000                                                       
                                                                                
_shelx_F_squared_multiplier     1.000                                           
                                                                                
loop_                                                                           
 _refln_index_h                                                                 
 _refln_index_k                                                                 
 _refln_index_l                                                                 
 _refln_F_squared_calc                                                          
 _refln_F_squared_meas                                                          
 _refln_F_squared_sigma                                                         
 _refln_observed_status                                                         
   4   0   0       5051.87       4928.77       202.74 o                         
   6   0   0       1314.78       1608.47       125.36 o                         
   8   0   0       2370.46       2726.40       187.70 o                         
  10   0   0      33789.21      24187.82     11066.42 o                         
  12   0   0      34061.91      31139.55      2751.19 o                         
  14   0   0       2091.86       1861.52       127.99 o                         
  16   0   0         11.76         29.23        25.86 o                         
  18   0   0       2056.10       2025.69        71.55 o                         
  20   0   0       1292.79       1403.17       218.97 o                         
  22   0   0       6835.21       7039.78       524.43 o                         
  24   0   0       2953.83       3212.00       367.45 o                         
   1   1   0          1.74          7.32         7.09 o                         
   3   1   0      37027.86      35575.24       532.60 o                         
   5   1   0      17409.36      17731.90       259.80 o                         
   7   1   0        117.09        133.96        18.39 o                         
   9   1   0       2009.78       2121.69       134.83 o                         
  11   1   0      11606.81      11824.22       304.69 o                         
  13   1   0        225.31        180.57        33.73 o                         
  15   1   0        179.59        153.52        31.41 o                         
  17   1   0       2881.87       2648.86       157.75 o                         
  19   1   0         83.57         29.34        48.05 o                         
  21   1   0       1387.30       1368.99       157.91 o                         
  23   1   0       2750.46       2895.82       239.75 o                         
   0   2   0      12352.70      12779.78       420.78 o                         
   2   2   0      43866.15      41368.70       664.88 o                         
   4   2   0       5394.97       5128.52        89.66 o                         
   6   2   0       5037.42       4867.96        95.08 o                         
   8   2   0      18686.53      18540.64       331.15 o                         
  10   2   0       1886.51       1746.26        76.61 o                         
  12   2   0       4170.28       3941.42       121.17 o                         
  14   2   0       8999.63       9055.60       341.56 o                         
  16   2   0        184.15        173.87        35.74 o                         
  18   2   0       3814.19       3862.21       170.32 o                         
  20   2   0       4933.27       5081.93       296.21 o                         
  22   2   0        944.82        877.66       152.07 o                         
  24   2   0       1085.99       1312.77       166.77 o                         
   1   3   0       5769.55       5934.09       152.39 o                         
   3   3   0       1851.10       1923.17        65.85 o                         
   5   3   0        102.77        122.45        15.87 o                         
   7   3   0        391.26        394.71        24.49 o                         
   9   3   0       1429.17       1401.09        46.37 o                         
  11   3   0       3513.37       3589.17       116.44 o                         
  13   3   0       1919.40       2027.91       152.54 o                         
  15   3   0          0.32         17.42        31.41 o                         
  17   3   0       1600.14       1690.84       164.33 o                         
  19   3   0          0.39       -117.67       102.14 o                         
  21   3   0        951.15        833.12       121.84 o                         
  23   3   0        144.74        323.51        87.81 o                         
   0   4   0      14245.09      13818.44       270.45 o                         
   2   4   0       4489.09       4322.05        97.41 o                         
   4   4   0       5991.26       5605.58       132.80 o                         
   6   4   0      13820.57      13843.18       210.55 o                         
   8   4   0        847.20        786.31        37.11 o                         
  10   4   0       8830.83       8856.86       133.00 o                         
  12   4   0       6556.43       6306.63       184.05 o                         
  14   4   0        760.53        766.81        92.87 o                         
  16   4   0       3885.44       4059.50       186.29 o                         
  18   4   0       1498.84       1596.99       204.76 o                         
  20   4   0        332.69        220.95       112.55 o                         
  22   4   0       2758.24       2837.01       231.41 o                         
   1   5   0       2201.84       2228.75        67.90 o                         
   3   5   0        644.85        701.21        41.52 o                         
   5   5   0          1.19          7.99        14.90 o                         
   7   5   0         75.79         98.04        13.66 o                         
   9   5   0        349.12        333.30        28.23 o                         
  11   5   0       1299.45       1326.95        61.57 o                         
  13   5   0       3542.94       3505.40       163.76 o                         
  15   5   0        127.62         94.62        60.29 o                         
  17   5   0          9.56          0.99        32.12 o                         
  19   5   0         42.24         31.30        34.46 o                         
  21   5   0        242.69        372.80        71.59 o                         
   0   6   0       8421.03       8591.35       238.46 o                         
   2   6   0      11701.29      11172.84       298.73 o                         
   4   6   0       8019.16       8064.48       186.54 o                         
   6   6   0         42.55        127.46        50.01 o                         
   8   6   0      11965.92      12170.85       294.24 o                         
  10   6   0       2369.27       2484.91        81.50 o                         
  12   6   0       2233.89       2258.54        83.37 o                         
  14   6   0       1885.13       1880.84       122.00 o                         
  16   6   0       1256.21       1263.44       156.62 o                         
  18   6   0       1107.83        855.78       137.39 o                         
  20   6   0        517.71        478.02       108.26 o                         
   1   7   0       1641.75       1637.57        90.60 o                         
   3   7   0        515.31        527.52        47.08 o                         
   5   7   0       6772.70       6684.35       197.27 o                         
   7   7   0        159.25        130.08        33.28 o                         
   9   7   0       3110.60       3140.57       173.53 o                         
  11   7   0      10573.18      10836.79       263.48 o                         
  13   7   0        892.22        883.53        77.86 o                         
  15   7   0          2.36        -67.52        52.75 o                         
  17   7   0        361.54        248.13        79.01 o                         
  19   7   0          1.52        -56.66        58.66 o                         
   0   8   0      13574.25      13714.97       724.68 o                         
   2   8   0       1379.05       1252.55       103.04 o                         
   4   8   0       6168.41       6171.55       187.74 o                         
   6   8   0      22225.98      22207.55       444.89 o                         
   8   8   0       1962.64       2023.09       141.55 o                         
  10   8   0        180.37        204.51        37.47 o                         
  12   8   0        380.62        283.27        63.30 o                         
  14   8   0       1087.29        990.53       143.64 o                         
  16   8   0       7059.74       6998.06       403.60 o                         
  18   8   0       5838.20       5899.70       382.81 o                         
   1   9   0         35.51        -27.82        60.74 o                         
   3   9   0       4288.61       4176.17       180.92 o                         
   5   9   0       3426.19       3714.40       273.55 o                         
   7   9   0        691.48        936.94        98.56 o                         
   9   9   0        222.75        137.66        43.14 o                         
  11   9   0        569.80        551.13        83.59 o                         
  13   9   0        234.32        190.16        57.04 o                         
  15   9   0        244.76        298.83        79.39 o                         
   0  10   0       1996.51       2309.85       313.24 o                         
   2  10   0        329.43        368.12        95.26 o                         
   4  10   0       1390.16       1293.43       164.67 o                         
   6  10   0       1839.71       2162.07       219.65 o                         
   8  10   0       1048.90       1013.81       198.77 o                         
  10  10   0        828.10       1036.79       158.28 o                         
  12  10   0        304.77        124.92        62.78 o                         
   1  11   0        383.76        361.51        99.79 o                         
   3  11   0        196.74         49.46       111.56 o                         
   5  11   0       3239.53       3769.93       354.31 o                         
   7  11   0        341.58        318.83       107.54 o                         
 -25   1   1        303.15        442.66       150.44 o                         
 -23   1   1       6190.51       6532.52       366.16 o                         
 -21   1   1       6224.45       6047.71       334.65 o                         
 -19   1   1       1299.44       1457.06       208.85 o                         
 -17   1   1         42.82         30.62        21.36 o                         
 -15   1   1        365.04        306.14        37.70 o                         
 -13   1   1       6816.68       6445.88       160.50 o                         
 -11   1   1      16853.18      16997.30       365.37 o                         
  -9   1   1      23993.64      24764.31       452.38 o                         
  -7   1   1       1395.69       1388.56        49.36 o                         
  -5   1   1      20371.53      20686.92       326.92 o                         
  -3   1   1       1142.63       1078.41        36.59 o                         
  -1   1   1      27491.43      27517.75       411.49 o                         
   1   1   1      29614.07      29679.54       440.33 o                         
   3   1   1      25708.64      26019.15       345.59 o                         
   5   1   1        281.19        240.68        29.76 o                         
   7   1   1         27.42         39.27        12.08 o                         
   9   1   1       9315.55       8960.89       272.71 o                         
  11   1   1      18166.89      17730.29       378.23 o                         
  13   1   1      15684.52      16035.35       379.03 o                         
  15   1   1        905.36        810.53        70.68 o                         
  17   1   1       1002.70        968.58        77.27 o                         
  19   1   1        183.59        232.14        93.30 o                         
  21   1   1       3578.30       3875.27       428.92 o                         
  23   1   1       6190.05       6589.76       369.87 o                         
 -24   2   1        371.28        607.91       128.85 o                         
 -22   2   1       2788.23       2626.47       219.41 o                         
 -20   2   1          1.46        -52.75        51.51 o                         
 -18   2   1        803.63        699.79        72.62 o                         
 -16   2   1        808.63        803.16        74.04 o                         
 -14   2   1        379.96        411.11        50.36 o                         
 -12   2   1       5945.40       5855.28       157.96 o                         
 -10   2   1       4284.72       4058.70       109.50 o                         
  -8   2   1       4740.82       5132.77       106.97 o                         
  -6   2   1      10084.52      10121.35       161.54 o                         
  -4   2   1      13633.00      14010.43       216.34 o                         
  -2   2   1      53433.65      50049.38       750.35 o                         
   0   2   1        764.63        888.21        25.89 o                         
   2   2   1      22626.27      23021.79       367.97 o                         
   4   2   1       8569.81       8853.38       150.65 o                         
   6   2   1       4133.13       4012.34        84.90 o                         
   8   2   1        103.38         94.29        13.42 o                         
  10   2   1       9336.74       9686.72       178.77 o                         
  12   2   1       4180.59       3966.22       181.85 o                         
  14   2   1        101.09         68.92        22.29 o                         
  16   2   1       2229.55       2293.92       116.18 o                         
  18   2   1        533.53        637.30       100.31 o                         
  20   2   1         79.16         45.48        41.29 o                         
  22   2   1       1017.54       1114.94       250.44 o                         
  24   2   1        790.07        770.56       206.98 o                         
 -23   3   1         14.53         43.15        49.22 o                         
 -21   3   1       2374.23       2505.62       208.44 o                         
 -19   3   1       6331.59       6399.12       323.95 o                         
 -17   3   1       5997.22       6213.99       298.73 o                         
 -15   3   1       3768.44       3845.40       174.54 o                         
 -13   3   1       2502.63       2654.47       132.76 o                         
 -11   3   1       8986.86       9393.99       174.26 o                         
  -9   3   1      11176.21      10897.48       205.85 o                         
  -7   3   1      13145.12      12960.37       177.78 o                         
  -5   3   1      10230.64      10451.55       152.85 o                         
  -3   3   1        126.48        119.12        17.21 o                         
  -1   3   1       1414.18       1440.75        48.20 o                         
   1   3   1       3355.79       3345.99        65.58 o                         
   3   3   1      27358.87      26463.20       313.86 o                         
   5   3   1      42382.10      43056.98       491.00 o                         
   7   3   1      13607.92      14061.08       293.20 o                         
   9   3   1        781.87        803.01        35.89 o                         
  11   3   1      11324.71      11720.24       235.66 o                         
  13   3   1       4575.63       4888.38       230.07 o                         
  15   3   1      11390.23      11367.62       328.16 o                         
  17   3   1       1214.08       1261.31       132.35 o                         
  19   3   1       1801.83       1770.44       168.77 o                         
  21   3   1        212.43        138.26        61.08 o                         
  23   3   1       1103.65       1393.60       167.89 o                         
 -22   4   1        479.86        247.08       200.72 o                         
 -20   4   1       2734.41       2705.72       211.27 o                         
 -18   4   1        450.39        391.59       107.38 o                         
 -16   4   1        991.86        976.11        88.87 o                         
 -14   4   1       5244.54       5459.42       250.54 o                         
 -12   4   1       2294.38       2348.64        89.43 o                         
 -10   4   1       2407.12       2428.85        74.73 o                         
  -8   4   1       4379.39       4084.10        84.14 o                         
  -6   4   1       2347.26       2339.81        57.38 o                         
  -4   4   1       3198.69       3543.89       123.18 o                         
  -2   4   1       2644.07       2573.42        84.00 o                         
   0   4   1       6248.35       6420.71       114.33 o                         
   2   4   1       2565.34       2529.69        77.21 o                         
   4   4   1      12198.74      11732.68       176.81 o                         
   6   4   1        744.97        808.50        40.32 o                         
   8   4   1      17224.85      18079.98       318.76 o                         
  10   4   1       6464.15       6822.53       171.44 o                         
  12   4   1       4510.74       4748.49       188.43 o                         
  14   4   1        760.81        795.77        82.72 o                         
  16   4   1       2220.95       2365.06       174.98 o                         
  18   4   1        208.91        159.61        55.56 o                         
  20   4   1       1366.38       1454.30       158.26 o                         
  22   4   1          5.18        -82.04        54.69 o                         
 -21   5   1       1104.29       1138.72       118.91 o                         
 -19   5   1        371.31        436.97        74.55 o                         
 -17   5   1         42.15         30.04        27.99 o                         
 -15   5   1       1840.50       1653.85       119.26 o                         
 -13   5   1       3166.70       3194.16       101.06 o                         
 -11   5   1       3730.90       3636.23       145.38 o                         
  -9   5   1       2420.70       2489.17        78.02 o                         
  -7   5   1        945.51        909.08        60.10 o                         
  -5   5   1       4549.73       4636.74       131.74 o                         
  -3   5   1       5620.16       5530.39       126.52 o                         
  -1   5   1      24217.47      23849.59       420.51 o                         
   1   5   1      13970.20      13384.92       214.92 o                         
   3   5   1       1282.95       1321.06        62.22 o                         
   5   5   1         47.30         94.24        19.57 o                         
   7   5   1        893.69        845.15        43.27 o                         
   9   5   1      13493.96      13129.42       213.25 o                         
  11   5   1       1102.14       1042.62        59.67 o                         
  13   5   1       2374.04       2433.01       137.01 o                         
  15   5   1        931.25        931.76        90.94 o                         
  17   5   1        749.22        866.45        95.41 o                         
  19   5   1       1667.68       1884.12       149.90 o                         
  21   5   1       3604.25       4120.21       238.03 o                         
 -20   6   1        465.77        371.39        97.66 o                         
 -18   6   1        143.56         70.70        96.41 o                         
 -16   6   1        431.12        414.98        64.03 o                         
 -14   6   1        505.92        400.57        49.53 o                         
 -12   6   1       3435.74       3523.77       109.76 o                         
 -10   6   1       3292.38       3331.81        97.17 o                         
  -8   6   1       1439.82       1441.51        91.12 o                         
  -6   6   1        641.92        604.13        72.43 o                         
  -4   6   1        907.51        962.98        57.28 o                         
  -2   6   1      10506.32      10479.12       193.26 o                         
   0   6   1       7352.21       7179.28       121.29 o                         
   2   6   1       6033.12       6161.83       159.36 o                         
   4   6   1        204.98        156.78        24.35 o                         
   6   6   1       5879.25       5803.91       163.83 o                         
   8   6   1        554.98        649.49        62.54 o                         
  10   6   1       6185.94       6359.16       139.59 o                         
  12   6   1       1766.54       1681.63       100.08 o                         
  14   6   1       2647.52       2537.94       142.20 o                         
  16   6   1       1582.44       1654.25       124.43 o                         
  18   6   1       1406.37       1504.44       180.24 o                         
  20   6   1        226.04        180.02       178.80 o                         
 -19   7   1       1487.61       1583.24       192.12 o                         
 -17   7   1       4927.74       4948.13       331.10 o                         
 -15   7   1       3146.72       3421.14       258.15 o                         
 -13   7   1        984.81        971.02        68.87 o                         
 -11   7   1        122.39        143.47        29.97 o                         
  -9   7   1         21.88        -24.57        34.09 o                         
  -7   7   1       5852.66       5717.24       192.64 o                         
  -5   7   1      18853.08      18366.13       370.26 o                         
  -3   7   1      11136.84      11182.16       252.26 o                         
  -1   7   1       2239.71       2343.48        88.48 o                         
   1   7   1       1175.16       1265.49        79.68 o                         
   3   7   1        208.19        192.08        35.75 o                         
   5   7   1       5226.75       4938.45       165.94 o                         
   7   7   1      10535.49      10271.14       301.00 o                         
   9   7   1       1696.09       1730.69       164.53 o                         
  11   7   1        785.85        727.93        50.66 o                         
  13   7   1         90.70         61.42        32.17 o                         
  15   7   1       1214.27       1176.19       230.10 o                         
  17   7   1       3281.50       3437.89       275.83 o                         
  19   7   1       1817.24       1857.85       210.01 o                         
 -18   8   1          2.44        -23.57        99.85 o                         
 -16   8   1         26.53        -27.02        45.81 o                         
 -14   8   1         11.52         21.11        52.44 o                         
 -12   8   1       1098.26       1200.61       119.91 o                         
 -10   8   1       4941.86       5031.54       276.29 o                         
  -8   8   1         23.88         24.28        31.96 o                         
  -6   8   1       1061.86       1064.10        80.70 o                         
  -4   8   1         55.59         17.04        46.56 o                         
  -2   8   1        354.01        321.64        47.13 o                         
   0   8   1       5484.96       5610.13       308.77 o                         
   2   8   1       1551.79       1434.65        94.23 o                         
   4   8   1          5.14         11.58        28.40 o                         
   6   8   1       2552.38       2417.88       122.17 o                         
   8   8   1          6.55        -28.02        30.41 o                         
  10   8   1       1400.17       1369.81        84.91 o                         
  12   8   1        326.34        249.33        59.62 o                         
  14   8   1          6.36         68.66        74.88 o                         
  16   8   1        215.39        232.67       138.20 o                         
  18   8   1         70.32         33.44       160.78 o                         
 -15   9   1       2523.03       2900.84       257.15 o                         
 -13   9   1       1105.80        997.78       179.42 o                         
 -11   9   1         71.56         53.09        31.27 o                         
  -9   9   1        564.43        649.72       144.88 o                         
  -7   9   1       6776.24       7099.65       281.49 o                         
  -5   9   1       7988.10       8187.91       453.08 o                         
  -3   9   1       7633.19       7663.75       260.35 o                         
  -1   9   1         12.27        -30.44        46.75 o                         
   1   9   1        357.98        339.81        81.91 o                         
   3   9   1       4689.62       4417.10       265.15 o                         
   5   9   1       6985.53       6998.67       263.21 o                         
   7   9   1       7709.79       8112.97       302.45 o                         
   9   9   1        414.31        398.64        68.79 o                         
  11   9   1        101.07          4.64        31.24 o                         
  13   9   1         39.47        -20.26        46.09 o                         
  15   9   1       1690.20       1618.61       190.21 o                         
 -12  10   1         42.56         24.17        34.53 o                         
 -10  10   1       1377.24       1120.01       162.32 o                         
  -8  10   1       1212.32       1292.87       227.11 o                         
  -6  10   1       1982.36       2064.48       212.80 o                         
  -4  10   1       2670.33       2674.53       240.16 o                         
  -2  10   1        177.47        160.54        65.47 o                         
   0  10   1       1752.38       1823.55       195.11 o                         
   2  10   1         70.78        -49.43        48.69 o                         
   4  10   1       3749.97       3895.12       303.61 o                         
   6  10   1        499.14        545.35       149.93 o                         
   8  10   1       1576.38       1763.95       197.24 o                         
  10  10   1       1125.12        804.83       133.05 o                         
  12  10   1         46.84        -15.99        32.53 o                         
  -7  11   1         93.93        -26.16       130.04 o                         
  -5  11   1        875.89        861.11       143.26 o                         
  -3  11   1       3424.47       4076.25       313.06 o                         
  -1  11   1       5695.82       6350.25       394.88 o                         
   1  11   1       1314.73       1329.12       178.05 o                         
   3  11   1        132.14         76.41       122.56 o                         
   5  11   1         10.32         10.93       107.25 o                         
   7  11   1        416.12        392.42       100.87 o                         
 -24   0   2       2750.44       3341.98       377.63 o                         
 -22   0   2       3695.30       3894.54       384.57 o                         
 -20   0   2       3711.22       3746.52       354.76 o                         
 -18   0   2        166.33        101.39        26.30 o                         
 -16   0   2        777.55        951.12        65.43 o                         
 -14   0   2        672.83        713.42        67.93 o                         
 -12   0   2       1956.52       1500.45        76.42 o                         
 -10   0   2      72971.62      69865.25      1559.77 o                         
  -8   0   2      13575.07      12641.18       266.89 o                         
  -6   0   2      79500.18      77051.00      1288.72 o                         
  -4   0   2     113344.83     105602.74      1485.52 o                         
  -2   0   2       3915.82       4155.87        94.53 o                         
   0   0   2     126580.29     113855.84      6137.31 o                         
   2   0   2      11857.82      12809.21       375.10 o                         
   4   0   2       8609.18       9059.39       331.05 o                         
   6   0   2       1007.00        964.86       104.03 o                         
   8   0   2       8003.62       7268.89       346.08 o                         
  10   0   2       9471.21       5338.55      4645.31 o                         
  12   0   2      17278.24      18014.88       509.10 o                         
  14   0   2         62.59         79.42        24.96 o                         
  16   0   2        692.12        664.04        86.65 o                         
  18   0   2         37.55         45.75        16.00 o                         
  20   0   2         38.26         -7.17        51.68 o                         
  22   0   2       6049.28       6792.87       519.18 o                         
  24   0   2       4081.32       4163.50       420.73 o                         
 -25   1   2       1176.43       1345.54       173.13 o                         
 -23   1   2       1454.92       1329.30       164.78 o                         
 -21   1   2          3.83        -25.76        55.14 o                         
 -19   1   2       1752.68       1784.07        95.99 o                         
 -17   1   2          0.84        -16.79        23.36 o                         
 -15   1   2          0.40        -28.92        20.89 o                         
 -13   1   2       5792.35       5758.62       196.92 o                         
 -11   1   2       1069.11        931.57        39.58 o                         
  -9   1   2        773.23        725.56        30.50 o                         
  -7   1   2      32605.30      33627.41       629.18 o                         
  -5   1   2      30222.70      30553.49       348.10 o                         
  -3   1   2      18471.76      18566.92       301.80 o                         
  -1   1   2       3557.65       3762.98        93.02 o                         
   1   1   2      21048.58      21330.90       286.53 o                         
   3   1   2        317.26        345.53        19.44 o                         
   5   1   2       5456.07       5636.54       110.42 o                         
   7   1   2          2.08          7.25         9.79 o                         
   9   1   2       2048.88       1857.95        83.99 o                         
  11   1   2       4631.70       4354.28       110.52 o                         
  13   1   2         35.85         57.88        17.84 o                         
  15   1   2        510.96        469.01        34.26 o                         
  17   1   2         58.16         23.91        31.41 o                         
  19   1   2        613.46        652.78       106.94 o                         
  21   1   2          0.61        -47.88        46.29 o                         
  23   1   2        762.42        724.58       125.53 o                         
 -24   2   2         20.38        -79.97        69.68 o                         
 -22   2   2       1830.62       2064.51       197.34 o                         
 -20   2   2       6867.03       6843.14       346.02 o                         
 -18   2   2       8350.86       8528.09       299.58 o                         
 -16   2   2        278.82        208.07        43.01 o                         
 -14   2   2         59.19         42.57        18.48 o                         
 -12   2   2       7321.12       7199.32       188.03 o                         
 -10   2   2       8694.06       7691.10       155.44 o                         
  -8   2   2      41349.14      38601.89       573.93 o                         
  -6   2   2       6976.85       6664.80       109.50 o                         
  -4   2   2       1929.97       2162.28        52.42 o                         
  -2   2   2       2389.48       2312.37        56.78 o                         
   0   2   2        153.74        192.12        17.63 o                         
   2   2   2      38500.47      39346.62       572.07 o                         
   4   2   2      79811.50      76775.61       848.75 o                         
   6   2   2        343.98        512.93        31.87 o                         
   8   2   2         18.74         32.61        11.39 o                         
  10   2   2       3802.28       3707.05       140.32 o                         
  12   2   2       1981.95       1985.01        78.14 o                         
  14   2   2      36413.88      36159.46       692.19 o                         
  16   2   2       4935.71       5107.06       220.11 o                         
  18   2   2         21.15          9.72        44.13 o                         
  20   2   2        298.61        318.22        75.89 o                         
  22   2   2         31.18         45.33        49.59 o                         
  24   2   2       2764.38       3158.57       261.71 o                         
 -23   3   2        358.92        169.62        68.30 o                         
 -21   3   2       1852.71       1677.56       172.88 o                         
 -19   3   2       3185.32       2889.48       212.50 o                         
 -17   3   2         33.34         56.76        41.94 o                         
 -15   3   2        333.54        354.21        55.67 o                         
 -13   3   2       3931.92       3729.93       158.42 o                         
 -11   3   2       1570.74       1439.88        60.91 o                         
  -9   3   2       6034.27       5824.76       109.62 o                         
  -7   3   2        291.78        274.78        22.47 o                         
  -5   3   2        394.08        405.49        23.90 o                         
  -3   3   2       7841.78       8000.14       136.42 o                         
  -1   3   2       2301.72       2343.02        65.58 o                         
   1   3   2       5620.74       5361.46       110.45 o                         
   3   3   2      24534.08      26418.93       394.95 o                         
   5   3   2       5879.09       6158.10       118.80 o                         
   7   3   2       4108.38       4030.15        94.53 o                         
   9   3   2        405.53        361.53        27.01 o                         
  11   3   2        159.13        145.06        34.59 o                         
  13   3   2       1871.45       1819.54       139.39 o                         
  15   3   2       4262.47       4001.99       224.15 o                         
  17   3   2          7.12         31.44        35.30 o                         
  19   3   2        730.52        843.68       115.76 o                         
  21   3   2          1.76        -63.74        49.53 o                         
  23   3   2        126.49        224.00        93.13 o                         
 -22   4   2       1262.52       1294.85       154.75 o                         
 -20   4   2       1552.15       1762.54       170.40 o                         
 -18   4   2       2182.26       2131.39       175.26 o                         
 -16   4   2       3494.79       3314.87       165.36 o                         
 -14   4   2       2396.15       2423.75       162.34 o                         
 -12   4   2       2478.87       2385.52        94.04 o                         
 -10   4   2       7254.18       7141.84       130.23 o                         
  -8   4   2       5862.40       5806.99       106.38 o                         
  -6   4   2       5885.72       5663.48       107.46 o                         
  -4   4   2      11225.70      11223.42       264.92 o                         
  -2   4   2        641.78        562.39        41.97 o                         
   0   4   2      11289.40      10865.72       272.03 o                         
   2   4   2      13085.78      12877.86       255.31 o                         
   4   4   2       1343.58       1157.22        45.59 o                         
   6   4   2      21902.81      21994.84       303.64 o                         
   8   4   2       1534.13       1590.09        57.59 o                         
  10   4   2        734.47        763.30        43.24 o                         
  12   4   2      11842.02      11374.70       317.86 o                         
  14   4   2        696.24        712.22        78.42 o                         
  16   4   2       2674.87       2968.10       250.20 o                         
  18   4   2       3128.29       3159.34       187.19 o                         
  20   4   2        194.49        181.41        54.53 o                         
  22   4   2       2544.74       2793.29       197.17 o                         
 -21   5   2        678.80        724.31       115.77 o                         
 -19   5   2       4207.47       4626.35       327.81 o                         
 -17   5   2        606.33        647.90        82.53 o                         
 -15   5   2       2403.66       2301.52       142.27 o                         
 -13   5   2       1068.82        939.23        41.68 o                         
 -11   5   2       1323.14       1204.57        55.40 o                         
  -9   5   2       3721.95       3573.47        85.68 o                         
  -7   5   2       6770.50       6543.53       171.69 o                         
  -5   5   2         57.95         65.49        17.61 o                         
  -3   5   2       1750.07       1611.47        69.59 o                         
  -1   5   2        274.13        210.65        18.61 o                         
   1   5   2       5583.25       5580.84       156.89 o                         
   3   5   2      16601.64      16547.43       333.05 o                         
   5   5   2       2884.82       3069.79        70.93 o                         
   7   5   2       1394.18       1367.63        58.99 o                         
   9   5   2       2200.60       2258.79        74.52 o                         
  11   5   2         66.18         70.12        21.15 o                         
  13   5   2       7005.36       6852.23       164.48 o                         
  15   5   2       2316.40       2334.60       217.93 o                         
  17   5   2         41.26         46.82        41.03 o                         
  19   5   2       1861.23       2110.42       158.03 o                         
  21   5   2         32.78        -24.68        40.06 o                         
 -20   6   2         16.32       -129.40       155.37 o                         
 -18   6   2        129.04         15.78        63.36 o                         
 -16   6   2       1437.30       1514.09       118.30 o                         
 -14   6   2      11813.62      11815.12       265.90 o                         
 -12   6   2       5350.04       5421.21       146.68 o                         
 -10   6   2        120.65        160.96        43.47 o                         
  -8   6   2       2486.87       2555.49       122.36 o                         
  -6   6   2       2622.41       2733.22       121.90 o                         
  -4   6   2       9386.01       9250.34       203.76 o                         
  -2   6   2      38147.63      36616.13       473.03 o                         
   0   6   2       9827.06       9951.51       175.21 o                         
   2   6   2        119.92        109.66        16.33 o                         
   4   6   2        110.12         62.51        20.85 o                         
   6   6   2        969.60       1011.55        72.15 o                         
   8   6   2      20510.86      20088.97       330.76 o                         
  10   6   2       7920.44       7934.49       180.26 o                         
  12   6   2        780.37        848.98        58.04 o                         
  14   6   2        179.23        286.37        70.22 o                         
  16   6   2         34.27          3.22        24.74 o                         
  18   6   2       2019.01       1815.43       198.16 o                         
  20   6   2       4958.46       5351.24       358.58 o                         
 -19   7   2        158.62        162.71        93.08 o                         
 -17   7   2          4.51        -75.00        83.51 o                         
 -15   7   2        366.34        306.14       100.58 o                         
 -13   7   2       3166.31       3049.59       135.82 o                         
 -11   7   2        151.20        133.34        44.14 o                         
  -9   7   2        354.06        263.74        40.82 o                         
  -7   7   2       2911.66       2846.85       133.08 o                         
  -5   7   2       6098.00       5986.32       199.64 o                         
  -3   7   2         88.47         65.51        21.21 o                         
  -1   7   2       1531.82       1500.53        90.82 o                         
   1   7   2       5211.87       5252.14       174.86 o                         
   3   7   2         11.50         43.63        27.25 o                         
   5   7   2        548.50        527.75        75.20 o                         
   7   7   2       1770.31       1720.89       125.54 o                         
   9   7   2       1112.60       1137.48       103.26 o                         
  11   7   2       4988.86       4917.55       130.81 o                         
  13   7   2        577.61        537.94        60.50 o                         
  15   7   2         90.17         43.78       135.16 o                         
  17   7   2        192.09        179.71        70.95 o                         
  19   7   2        520.17        578.53       124.12 o                         
 -18   8   2       1702.24       1622.27       200.92 o                         
 -16   8   2       5090.35       4849.01       632.62 o                         
 -14   8   2       1790.00       1721.91       151.08 o                         
 -12   8   2        338.07        362.76        49.34 o                         
 -10   8   2         58.52          5.76        39.75 o                         
  -8   8   2        268.47        171.21        49.10 o                         
  -6   8   2       1212.34       1073.73        82.37 o                         
  -4   8   2       1483.08       1664.09        93.66 o                         
  -2   8   2         54.54         65.60        21.03 o                         
   0   8   2        103.42         85.89        19.14 o                         
   2   8   2        748.20        901.52        87.52 o                         
   4   8   2       8418.96       8422.64       276.88 o                         
   6   8   2      12193.47      12401.28       366.55 o                         
   8   8   2       1128.14       1151.37       107.05 o                         
  10   8   2        797.28        773.46        92.16 o                         
  12   8   2        401.50        328.20        73.00 o                         
  14   8   2       2658.06       2493.98       226.99 o                         
  16   8   2       3063.72       3484.61       280.45 o                         
 -15   9   2          3.13        -37.86        48.43 o                         
 -13   9   2        143.91        158.29        47.21 o                         
 -11   9   2         43.09         13.35        56.10 o                         
  -9   9   2       1075.51       1170.47       116.23 o                         
  -7   9   2       7297.18       7286.05       385.97 o                         
  -5   9   2       3399.59       3357.08       180.63 o                         
  -3   9   2        632.09        531.43        85.39 o                         
  -1   9   2        238.02        176.22        68.59 o                         
   1   9   2        161.30         80.21        78.42 o                         
   3   9   2       2044.75       2280.16       130.17 o                         
   5   9   2       3626.80       3621.92       200.20 o                         
   7   9   2        108.40         86.42        31.15 o                         
   9   9   2         22.04         33.57        28.73 o                         
  11   9   2         73.27         94.36        42.32 o                         
  13   9   2        789.69        810.42       125.16 o                         
  15   9   2        165.01        171.77        64.30 o                         
 -12  10   2       1053.82       1189.56       131.03 o                         
 -10  10   2         15.25         85.87        57.04 o                         
  -8  10   2        144.90        106.02       213.71 o                         
  -6  10   2        576.61        493.99       108.50 o                         
  -4  10   2       5041.70       4833.12       327.65 o                         
  -2  10   2       4719.21       4981.94       331.08 o                         
   0  10   2       1581.41       1833.02       198.21 o                         
   2  10   2         11.45         34.73        46.62 o                         
   4  10   2         34.92         20.23        46.29 o                         
   6  10   2       2030.50       2057.26       209.03 o                         
   8  10   2       6139.59       6657.08       390.47 o                         
  10  10   2       3665.08       4075.25       307.05 o                         
  12  10   2          9.30        -32.68        85.43 o                         
  -7  11   2         29.41         38.71       166.54 o                         
  -5  11   2       2679.69       2264.87       235.77 o                         
  -3  11   2       2027.47       2005.96       221.75 o                         
  -1  11   2        822.50        951.30       251.72 o                         
   1  11   2        190.12        192.27        66.54 o                         
   3  11   2        684.17        831.26       143.04 o                         
   5  11   2        176.45        160.22        61.88 o                         
   7  11   2        811.49        730.64       134.24 o                         
 -25   1   3        152.57         69.03        65.88 o                         
 -23   1   3        713.31        718.62       174.83 o                         
 -21   1   3       1588.43       1849.21       183.01 o                         
 -19   1   3       5974.52       5996.42       260.86 o                         
 -17   1   3       2365.34       2281.54       107.63 o                         
 -15   1   3       1456.78       1378.83        52.18 o                         
 -13   1   3        351.41        329.51        34.04 o                         
 -11   1   3       1236.45       1116.27        49.86 o                         
  -9   1   3       2608.79       2430.39        63.72 o                         
  -7   1   3      26162.87      25307.28       380.58 o                         
  -5   1   3       4036.44       3871.09        71.01 o                         
  -3   1   3       4114.38       4014.43        71.42 o                         
  -1   1   3       6366.50       6783.63       128.99 o                         
   1   1   3      32069.56      32360.23       384.77 o                         
   3   1   3      17979.56      18718.36       239.61 o                         
   5   1   3       6147.58       6203.23       129.05 o                         
   7   1   3      14453.78      14162.00       324.64 o                         
   9   1   3       1469.53       1385.18        72.64 o                         
  11   1   3       3453.09       3601.26       128.14 o                         
  13   1   3      10180.31      10070.01       289.73 o                         
  15   1   3       8322.25       7900.42       225.68 o                         
  17   1   3       5003.52       4830.15       162.98 o                         
  19   1   3        816.82        915.81       124.76 o                         
  21   1   3        944.39        770.65       118.78 o                         
  23   1   3        652.44        599.91       154.02 o                         
 -24   2   3          3.80        -49.78        52.83 o                         
 -22   2   3        189.89        135.97        58.20 o                         
 -20   2   3         14.93         27.34        25.89 o                         
 -18   2   3        415.46        481.38        64.12 o                         
 -16   2   3        358.66        383.13        55.49 o                         
 -14   2   3        764.73        744.29        60.54 o                         
 -12   2   3       1690.83       1672.69        78.23 o                         
 -10   2   3        924.29        871.86        36.24 o                         
  -8   2   3       6203.76       6667.44       127.25 o                         
  -6   2   3         19.46         47.24        10.85 o                         
  -4   2   3         96.18         99.44        13.23 o                         
  -2   2   3        750.34        876.18        42.16 o                         
   0   2   3       4992.14       5055.41        94.05 o                         
   2   2   3        462.07        488.25        22.84 o                         
   4   2   3        256.35        298.21        22.27 o                         
   6   2   3        388.99        353.21        27.79 o                         
   8   2   3       2551.65       2661.71        89.88 o                         
  10   2   3         40.13         68.29        24.84 o                         
  12   2   3        493.83        500.89        35.71 o                         
  14   2   3         21.15         37.01        22.68 o                         
  16   2   3         96.46         49.32        21.52 o                         
  18   2   3         26.55         30.52        73.10 o                         
  20   2   3         15.82        -30.70        46.90 o                         
  22   2   3        332.15        407.29       125.02 o                         
 -23   3   3         35.14        -42.70        53.98 o                         
 -21   3   3       7566.81       8119.00       395.09 o                         
 -19   3   3      12005.60      12774.06       508.28 o                         
 -17   3   3      11054.79      10464.66       309.55 o                         
 -15   3   3        140.11        103.97        37.86 o                         
 -13   3   3        189.48        201.23        48.49 o                         
 -11   3   3       2081.35       1934.08        60.50 o                         
  -9   3   3      20473.35      19918.17       251.96 o                         
  -7   3   3       9479.52       9055.31       154.04 o                         
  -5   3   3       8205.18       8215.31       163.26 o                         
  -3   3   3       1187.29       1320.65        49.51 o                         
  -1   3   3       1745.20       1618.31        56.28 o                         
   1   3   3      28309.08      28928.20       451.30 o                         
   3   3   3      70633.77      72061.21       834.59 o                         
   5   3   3      46631.17      48547.77       578.80 o                         
   7   3   3       1154.49       1387.58        54.53 o                         
   9   3   3       1439.02       1560.61        60.57 o                         
  11   3   3       2516.77       2338.81       110.80 o                         
  13   3   3      16643.91      16773.40       499.24 o                         
  15   3   3      13732.68      14407.50       476.11 o                         
  17   3   3       1819.36       1718.89       157.21 o                         
  19   3   3         34.29         42.79        44.10 o                         
  21   3   3        836.36        686.46       120.73 o                         
  23   3   3        419.15        551.75       109.06 o                         
 -22   4   3        229.92        137.86        68.77 o                         
 -20   4   3       3309.82       3731.46       252.79 o                         
 -18   4   3       3075.81       3099.00       215.76 o                         
 -16   4   3       2090.90       2016.16       181.27 o                         
 -14   4   3       5763.74       5594.85       193.35 o                         
 -12   4   3       1128.64       1123.95        54.58 o                         
 -10   4   3      10292.77      10306.61       164.87 o                         
  -8   4   3      19521.62      19505.30       256.36 o                         
  -6   4   3      13624.51      13838.12       232.14 o                         
  -4   4   3       1032.79        879.10        48.82 o                         
  -2   4   3      19513.10      19497.75       339.74 o                         
   0   4   3       8360.96       8961.97       163.06 o                         
   2   4   3      12752.28      11900.15       229.23 o                         
   4   4   3        845.11        509.53        43.56 o                         
   6   4   3       2022.75       1961.13        59.78 o                         
   8   4   3      10780.81      10855.07       192.24 o                         
  10   4   3      11888.99      12119.10       229.35 o                         
  12   4   3       6403.24       6612.66       166.49 o                         
  14   4   3       6248.42       6248.79       241.12 o                         
  16   4   3       1374.93       1296.80       113.42 o                         
  18   4   3        316.71        344.24        66.41 o                         
  20   4   3       1638.89       1970.79       167.08 o                         
  22   4   3        449.15        411.56        79.96 o                         
 -21   5   3         21.25         16.55        62.81 o                         
 -19   5   3        357.85        323.07        74.29 o                         
 -17   5   3         15.33        -35.78        36.20 o                         
 -15   5   3      13380.74      13385.47       304.50 o                         
 -13   5   3       3821.14       3909.49        99.75 o                         
 -11   5   3       5411.10       5510.55       170.26 o                         
  -9   5   3        142.22        150.63        18.94 o                         
  -7   5   3        874.35        849.57        43.82 o                         
  -5   5   3       6744.80       6171.63       180.89 o                         
  -3   5   3      21729.89      20991.76       318.13 o                         
  -1   5   3      18694.54      18879.33       313.90 o                         
   1   5   3        123.97         69.02        15.53 o                         
   3   5   3        681.84        817.83        45.84 o                         
   5   5   3        136.35        143.84        20.99 o                         
   7   5   3       3444.17       3357.76        75.90 o                         
   9   5   3      26400.29      27417.81       399.49 o                         
  11   5   3       6454.90       6743.05       179.75 o                         
  13   5   3         52.87         29.79        19.37 o                         
  15   5   3        252.81        202.00        67.33 o                         
  17   5   3        949.58       1059.99       107.45 o                         
  19   5   3       4004.08       4434.40       234.52 o                         
  21   5   3       5708.27       5580.11       278.24 o                         
 -20   6   3        562.07        421.32       218.80 o                         
 -18   6   3        353.85        301.81        83.25 o                         
 -16   6   3        966.52        905.15        89.79 o                         
 -14   6   3        128.14        138.85        35.68 o                         
 -12   6   3        202.98        255.85        28.50 o                         
 -10   6   3       1333.70       1407.72        65.07 o                         
  -8   6   3       3000.30       2907.77       131.82 o                         
  -6   6   3       3506.30       3397.93       135.43 o                         
  -4   6   3        137.64        107.46        24.97 o                         
  -2   6   3         15.60         32.64        11.02 o                         
   0   6   3        500.55        586.26        39.22 o                         
   2   6   3          8.59          9.82        11.30 o                         
   4   6   3       7753.00       8072.88       144.68 o                         
   6   6   3          9.56         38.71        25.26 o                         
   8   6   3        229.54        232.55        22.51 o                         
  10   6   3        996.43       1045.55        83.85 o                         
  12   6   3       1272.85       1337.98       100.02 o                         
  14   6   3       1487.34       1370.16       107.31 o                         
  16   6   3        338.37        298.98        60.94 o                         
  18   6   3         47.76         55.32        69.97 o                         
  20   6   3        120.81        253.27       157.01 o                         
 -19   7   3         23.02        -54.21       118.44 o                         
 -17   7   3       1077.51        830.74       269.29 o                         
 -15   7   3        989.12       1319.69       215.28 o                         
 -13   7   3       4907.39       4896.42       183.68 o                         
 -11   7   3       5500.42       5487.86       194.90 o                         
  -9   7   3       3008.89       2789.05       133.20 o                         
  -7   7   3       1758.91       1861.91       107.11 o                         
  -5   7   3       3380.90       3398.50       138.51 o                         
  -3   7   3       6471.28       6477.41       206.46 o                         
  -1   7   3       2685.75       2499.23       106.65 o                         
   1   7   3       1786.21       1783.79        76.10 o                         
   3   7   3        622.24        561.03        46.48 o                         
   5   7   3       1891.61       2095.34       128.98 o                         
   7   7   3       5115.21       5062.55       214.92 o                         
   9   7   3       3976.28       3846.32        92.78 o                         
  11   7   3       3042.38       3199.48       126.77 o                         
  13   7   3        342.17        413.35        93.82 o                         
  15   7   3         41.48         39.23        55.98 o                         
  17   7   3       1408.81       1425.41       178.83 o                         
  19   7   3       1390.50       1544.41       192.85 o                         
 -18   8   3        193.48         73.60        52.45 o                         
 -16   8   3       1756.33       1733.06       194.27 o                         
 -14   8   3        435.22        530.22        83.74 o                         
 -12   8   3        269.77        268.02        46.94 o                         
 -10   8   3        825.07        838.17        77.71 o                         
  -8   8   3         65.38         61.15        55.61 o                         
  -6   8   3         16.71         23.83        22.92 o                         
  -4   8   3       2322.28       2265.33       112.77 o                         
  -2   8   3        243.16        229.49        43.15 o                         
   0   8   3       1454.90       1386.86        72.95 o                         
   2   8   3       1194.03       1203.40        89.43 o                         
   4   8   3          8.60         23.94        27.58 o                         
   6   8   3        586.06        653.17        76.36 o                         
   8   8   3         84.02         44.28        30.39 o                         
  10   8   3        183.86        114.14        73.25 o                         
  12   8   3       1122.98       1138.01       149.77 o                         
  14   8   3         18.99         -0.64        39.41 o                         
  16   8   3        358.18        435.78       101.82 o                         
 -15   9   3       1769.02       1759.37       198.81 o                         
 -13   9   3       5970.70       6134.40       298.97 o                         
 -11   9   3       1162.88       1261.93       126.54 o                         
  -9   9   3       1666.18       1680.64       140.74 o                         
  -7   9   3        372.37        328.11        77.08 o                         
  -5   9   3       1120.63       1244.12       108.70 o                         
  -3   9   3       5033.91       5060.74       314.80 o                         
  -1   9   3       3020.97       3449.96       256.61 o                         
   1   9   3       1092.67       1059.93       141.53 o                         
   3   9   3       1187.64       1285.15       196.65 o                         
   5   9   3        361.66        390.68        74.56 o                         
   7   9   3       1513.97       1502.73       128.34 o                         
   9   9   3       1635.86       1758.94       182.30 o                         
  11   9   3       2112.62       2091.67       160.64 o                         
  13   9   3        585.08        522.63       177.94 o                         
  15   9   3        228.33        202.43        84.89 o                         
 -12  10   3         63.75        119.48        76.45 o                         
 -10  10   3        400.84        353.61        95.74 o                         
  -8  10   3       1082.56       1152.49       163.93 o                         
  -6  10   3        740.17        834.01       138.96 o                         
  -4  10   3         11.63          5.62        51.69 o                         
  -2  10   3       1073.17       1039.53       150.54 o                         
   0  10   3        158.83        158.72       114.58 o                         
   2  10   3        844.65        651.27       209.71 o                         
   4  10   3       1870.85       1950.52       201.40 o                         
   6  10   3          9.16         47.55        46.61 o                         
   8  10   3         43.08         47.88        44.21 o                         
  10  10   3        386.52        349.93       162.81 o                         
  -7  11   3        236.04         18.32       155.97 o                         
  -5  11   3       1480.60       1447.71       189.59 o                         
  -3  11   3       3566.46       3646.86       297.39 o                         
  -1  11   3       3459.54       3273.49       282.34 o                         
   1  11   3        126.33        143.94        62.02 o                         
   3  11   3       2384.77       2706.02       254.04 o                         
   5  11   3        278.52        265.75        90.29 o                         
   7  11   3       2871.73       2620.82       251.28 o                         
 -24   0   4        697.33        874.42       199.04 o                         
 -22   0   4         24.02         27.27        66.40 o                         
 -20   0   4         26.55         67.62        67.32 o                         
 -18   0   4       1573.22       1531.40       115.37 o                         
 -16   0   4      21199.35      20813.30       440.34 o                         
 -14   0   4      22259.77      23302.61       466.87 o                         
 -12   0   4       4592.07       4513.44       155.49 o                         
 -10   0   4      24568.87      24716.68       366.78 o                         
  -8   0   4      23807.13      24661.61       363.21 o                         
  -6   0   4      43611.46      43163.71       531.95 o                         
  -4   0   4       5128.61       5301.33       116.47 o                         
  -2   0   4       8354.40       8383.43       200.90 o                         
   0   0   4      11432.37      12631.01       200.18 o                         
   2   0   4      18340.21      19087.22       469.09 o                         
   4   0   4       1061.74       1028.13        94.80 o                         
   6   0   4      42077.47      40786.54      1072.55 o                         
   8   0   4       5973.62       5449.41       197.88 o                         
  10   0   4       1404.47       1516.96       101.66 o                         
  12   0   4        498.83        674.03        69.30 o                         
  14   0   4        230.81        175.98        41.39 o                         
  16   0   4       5528.28       5376.55       309.93 o                         
  18   0   4      21924.30      22778.28       974.47 o                         
  20   0   4        688.56        662.62       159.48 o                         
  22   0   4         11.63        -78.04        71.90 o                         
 -25   1   4          8.40         -6.56        65.78 o                         
 -23   1   4         79.76         13.46        50.08 o                         
 -21   1   4        169.80        205.36        68.40 o                         
 -19   1   4       1220.87       1019.57       143.46 o                         
 -17   1   4       4896.34       4470.12       159.01 o                         
 -15   1   4        385.40        458.26        36.05 o                         
 -13   1   4        667.63        832.97        42.20 o                         
 -11   1   4      16536.87      16902.59       215.84 o                         
  -9   1   4      17429.46      18206.43       206.84 o                         
  -7   1   4        816.52        910.84        34.22 o                         
  -5   1   4      12446.78      12911.55       137.89 o                         
  -3   1   4        590.56        654.68        25.50 o                         
  -1   1   4      10467.21      10887.14       169.03 o                         
   1   1   4       9701.77      10032.46       154.15 o                         
   3   1   4       7000.32       7658.09       146.17 o                         
   5   1   4       3702.55       3628.77        84.78 o                         
   7   1   4       5907.57       6448.97       177.60 o                         
   9   1   4      10514.45      10732.81       256.21 o                         
  11   1   4          9.91         24.99        15.44 o                         
  13   1   4        607.92        591.03        55.74 o                         
  15   1   4        307.23        251.96        38.26 o                         
  17   1   4       1486.51       1375.88        62.91 o                         
  19   1   4        964.08        952.05       128.58 o                         
  21   1   4        612.22        484.28        99.74 o                         
  23   1   4        180.64        290.42        84.62 o                         
 -24   2   4        203.25         29.33        85.66 o                         
 -22   2   4        672.67        776.21       122.68 o                         
 -20   2   4       8055.33       8381.17       349.45 o                         
 -18   2   4      10802.29      10741.09       276.12 o                         
 -16   2   4       3062.60       2901.31       127.13 o                         
 -14   2   4         18.70         39.35        19.74 o                         
 -12   2   4        263.27        205.34        29.16 o                         
 -10   2   4       3479.37       3066.35        77.32 o                         
  -8   2   4      20549.49      19896.37       295.14 o                         
  -6   2   4      13366.59      13395.44       206.63 o                         
  -4   2   4        291.49        199.10        18.66 o                         
  -2   2   4        160.41        243.21        19.76 o                         
   0   2   4       7049.58       6788.67       129.67 o                         
   2   2   4        125.37        102.89        10.55 o                         
   4   2   4     104396.55     106608.38      1082.42 o                         
   6   2   4       5354.05       5295.66        91.03 o                         
   8   2   4         31.71         44.97        12.50 o                         
  10   2   4       3950.07       4137.68       126.46 o                         
  12   2   4       2201.57       2086.63        64.74 o                         
  14   2   4      12315.31      11930.31       441.73 o                         
  16   2   4       9840.73       9632.49       416.27 o                         
  18   2   4         37.32         66.64        46.71 o                         
  20   2   4        835.46        767.18       119.98 o                         
  22   2   4        433.53        613.33       114.89 o                         
 -23   3   4        994.58       1032.07       218.24 o                         
 -21   3   4        682.13        583.48        78.82 o                         
 -19   3   4       2647.46       2773.09       426.01 o                         
 -17   3   4          2.06         -5.95        24.70 o                         
 -15   3   4        119.06        140.26        32.35 o                         
 -13   3   4       4044.25       4052.42       163.14 o                         
 -11   3   4       1053.34       1072.76        45.90 o                         
  -9   3   4       7101.47       7158.78       129.53 o                         
  -7   3   4       5686.49       5606.26       107.86 o                         
  -5   3   4        977.88        958.29        44.05 o                         
  -3   3   4         78.80         97.51        15.25 o                         
  -1   3   4        292.27        200.80        20.94 o                         
   1   3   4         33.02         33.70         9.25 o                         
   3   3   4       7073.86       7197.90       117.07 o                         
   5   3   4      10997.79      11819.52       253.67 o                         
   7   3   4       1273.22       1465.30        63.04 o                         
   9   3   4       2588.19       2433.68        86.22 o                         
  11   3   4        303.57        274.77        40.92 o                         
  13   3   4       1001.41        890.42        75.29 o                         
  15   3   4       4182.66       4266.80       241.52 o                         
  17   3   4        614.60        456.63        86.86 o                         
  19   3   4        152.60         54.45        72.72 o                         
  21   3   4       1865.24       1419.20       260.03 o                         
  23   3   4        337.21        521.41       107.31 o                         
 -22   4   4       1115.21        993.34       104.68 o                         
 -20   4   4       1618.52       1405.67       225.41 o                         
 -18   4   4       3469.73       3555.55       234.57 o                         
 -16   4   4       2042.37       2004.39       105.01 o                         
 -14   4   4       2072.01       2041.32       116.12 o                         
 -12   4   4       3064.00       3094.24        93.65 o                         
 -10   4   4       3850.21       3891.12       102.73 o                         
  -8   4   4       8271.90       8003.28       144.68 o                         
  -6   4   4       1290.16       1107.57        49.63 o                         
  -4   4   4      15234.71      15197.59       246.68 o                         
  -2   4   4       1271.82       1144.20        54.70 o                         
   0   4   4       5073.69       4923.64       115.13 o                         
   2   4   4      25001.32      25637.80       400.06 o                         
   4   4   4        645.90        561.35        33.51 o                         
   6   4   4       6193.11       6429.05       112.17 o                         
   8   4   4       5829.22       5788.58       143.95 o                         
  10   4   4         96.29        109.90        21.17 o                         
  12   4   4      10892.46      11235.40       227.28 o                         
  14   4   4       2957.26       2917.43       212.35 o                         
  16   4   4       1879.51       1783.33       135.52 o                         
  18   4   4       2230.07       2241.05       167.17 o                         
  20   4   4         81.13         68.60        55.82 o                         
  22   4   4       1300.96        956.33       154.08 o                         
 -21   5   4        216.94        163.39        72.97 o                         
 -19   5   4       2022.77       2113.25       185.56 o                         
 -17   5   4       2010.87       2001.76       122.99 o                         
 -15   5   4        588.88        561.66        57.36 o                         
 -13   5   4       2970.64       2888.68        89.06 o                         
 -11   5   4        251.35        231.45        23.25 o                         
  -9   5   4       2390.80       2396.84        83.93 o                         
  -7   5   4      14169.59      14518.26       255.32 o                         
  -5   5   4       2592.30       2702.88        85.26 o                         
  -3   5   4        352.85        247.26        25.58 o                         
  -1   5   4       1311.65       1373.61        63.23 o                         
   1   5   4        383.61        446.10        35.77 o                         
   3   5   4       6338.87       5971.59       161.60 o                         
   5   5   4       9546.41       9587.58       151.38 o                         
   7   5   4          8.51         10.73         6.24 o                         
   9   5   4       3687.32       3638.42       144.64 o                         
  11   5   4         38.93         14.76        15.32 o                         
  13   5   4       1128.51       1225.68        70.82 o                         
  15   5   4       2765.47       2758.93       165.87 o                         
  17   5   4        650.84        640.94        83.99 o                         
  19   5   4        316.00        249.31        60.25 o                         
  21   5   4        411.19        300.06        66.63 o                         
 -20   6   4        210.83        198.42        71.51 o                         
 -18   6   4        121.14         45.04        39.08 o                         
 -16   6   4       1588.68       1725.27       100.65 o                         
 -14   6   4      10361.65      10580.22       356.04 o                         
 -12   6   4      10099.58      10488.27       203.02 o                         
 -10   6   4       1584.31       1757.20        77.27 o                         
  -8   6   4        524.99        432.53        37.75 o                         
  -6   6   4       7368.75       7162.97       222.26 o                         
  -4   6   4       6475.16       6374.75       114.44 o                         
  -2   6   4      20825.46      21357.06       459.70 o                         
   0   6   4       4599.41       4636.97       124.52 o                         
   2   6   4       1169.26       1238.59        61.14 o                         
   4   6   4        239.19        211.02        28.66 o                         
   6   6   4       2176.75       2128.98        65.90 o                         
   8   6   4       9521.88       9575.13       229.59 o                         
  10   6   4      10893.70      11103.28       274.81 o                         
  12   6   4         52.11         35.75        18.42 o                         
  14   6   4         41.17         12.74        30.52 o                         
  16   6   4        590.12        633.03        81.65 o                         
  18   6   4       1235.56       1505.05       183.81 o                         
  20   6   4       3667.35       4614.50       430.23 o                         
 -19   7   4         45.51        115.74        58.59 o                         
 -17   7   4       1494.53       1655.92       190.52 o                         
 -15   7   4        545.87        550.63       108.85 o                         
 -13   7   4        269.92        265.45        44.71 o                         
 -11   7   4       9075.62       8951.67       263.91 o                         
  -9   7   4        904.71        874.40        76.54 o                         
  -7   7   4          7.00         16.68        18.87 o                         
  -5   7   4       3234.87       3361.90       139.19 o                         
  -3   7   4       4207.35       4125.33       159.39 o                         
  -1   7   4         53.07         48.13        14.74 o                         
   1   7   4         57.09         57.19        15.76 o                         
   3   7   4        222.69        194.54        26.58 o                         
   5   7   4        314.92        303.91        29.16 o                         
   7   7   4       9081.08       9018.64       151.68 o                         
   9   7   4       3362.79       3282.21       126.78 o                         
  11   7   4          2.57         28.31        29.94 o                         
  13   7   4         12.42         73.79        60.83 o                         
  15   7   4        153.51        182.61        71.30 o                         
  17   7   4       2582.37       2498.86       399.85 o                         
 -18   8   4         87.54        136.12       101.26 o                         
 -16   8   4        116.03         66.52       121.73 o                         
 -14   8   4        126.09        122.48        46.69 o                         
 -12   8   4        659.38        661.76        70.91 o                         
 -10   8   4       2997.68       2994.56       150.08 o                         
  -8   8   4         17.97         46.79        36.77 o                         
  -6   8   4        230.48        164.98        35.35 o                         
  -4   8   4       1952.16       1852.63       103.70 o                         
  -2   8   4       1956.86       2076.45       125.20 o                         
   0   8   4      14790.02      14706.17       289.89 o                         
   2   8   4       4572.89       4619.38       188.48 o                         
   4   8   4       2480.90       2502.69       144.74 o                         
   6   8   4         17.03        -13.91        36.35 o                         
   8   8   4       1432.44       1410.50        99.16 o                         
  10   8   4       4754.05       4710.23       186.53 o                         
  12   8   4      11408.91      10635.89       480.21 o                         
  14   8   4       3900.40       3838.15       507.37 o                         
  16   8   4         37.03        -11.55       101.21 o                         
 -15   9   4          5.78        -55.46        36.98 o                         
 -13   9   4        206.27        151.52        51.58 o                         
 -11   9   4       7007.19       7017.31       249.31 o                         
  -9   9   4       2460.20       2606.61       178.70 o                         
  -7   9   4       1486.43       1610.14       131.62 o                         
  -5   9   4         61.80         46.26        29.89 o                         
  -3   9   4        293.75        236.33        92.96 o                         
  -1   9   4        302.91        372.99       136.53 o                         
   1   9   4       2945.79       3128.83       240.41 o                         
   3   9   4       2658.26       2584.91       145.86 o                         
   5   9   4        702.50        883.33        96.85 o                         
   7   9   4        561.87        667.79        84.91 o                         
   9   9   4        509.80        447.91        60.42 o                         
  11   9   4        269.42        245.28        57.49 o                         
  13   9   4       1037.94       1303.08       171.65 o                         
 -12  10   4       2978.30       2983.52       209.50 o                         
 -10  10   4        353.33        285.39       140.44 o                         
  -8  10   4         32.95         10.23        44.00 o                         
  -6  10   4        329.93        258.56       143.33 o                         
  -4  10   4       1478.23       1698.90       192.92 o                         
  -2  10   4       8878.36       8929.53       451.47 o                         
   0  10   4       3957.78       4429.37       309.51 o                         
   2  10   4        251.87        302.58        93.79 o                         
   4  10   4          8.34        -34.72        69.73 o                         
   6  10   4        167.22          7.01        80.77 o                         
   8  10   4       2552.58       2547.04       177.56 o                         
  10  10   4       4063.70       4326.44       562.86 o                         
  -7  11   4         10.64        -14.70       179.56 o                         
  -5  11   4        111.10        114.12        86.83 o                         
  -3  11   4        536.49        417.62       180.37 o                         
  -1  11   4       1045.21       1186.00       209.00 o                         
   1  11   4        401.25        347.62        99.18 o                         
   3  11   4          7.86         53.19       119.50 o                         
   5  11   4         13.37        -11.16        98.73 o                         
 -25   1   5       1243.69       1319.25       176.04 o                         
 -23   1   5         22.92         40.54       117.81 o                         
 -21   1   5        334.72        197.25        66.62 o                         
 -19   1   5       1338.42       1381.73       104.19 o                         
 -17   1   5       8061.36       8664.68       208.39 o                         
 -15   1   5       6447.32       6371.03       157.44 o                         
 -13   1   5        966.60        931.25        44.75 o                         
 -11   1   5         23.30         16.59        12.96 o                         
  -9   1   5       3239.96       3328.58        75.68 o                         
  -7   1   5      26701.56      27520.52       390.83 o                         
  -5   1   5      44190.91      43878.31       582.44 o                         
  -3   1   5      27699.93      27920.40       403.54 o                         
  -1   1   5       3304.56       3583.39        74.31 o                         
   1   1   5        604.17        564.88        28.52 o                         
   3   1   5      14064.52      15241.38       229.55 o                         
   5   1   5      22208.75      22143.45       310.59 o                         
   7   1   5      38221.54      39512.09       674.41 o                         
   9   1   5       6429.84       6524.57       196.96 o                         
  11   1   5        353.70        356.93        58.62 o                         
  13   1   5         65.52         67.00        20.09 o                         
  15   1   5       7818.56       7103.25       192.26 o                         
  17   1   5      11618.90      10764.98       381.38 o                         
  19   1   5       3296.39       3155.45       234.36 o                         
  21   1   5        307.56        281.60        79.28 o                         
  23   1   5         15.43        179.20        71.40 o                         
 -24   2   5        274.45        297.52        85.08 o                         
 -22   2   5        717.27        759.94       189.96 o                         
 -20   2   5        461.14        520.92        68.81 o                         
 -18   2   5       2940.75       2949.65       181.88 o                         
 -16   2   5       6288.16       6298.53       200.35 o                         
 -14   2   5       2437.00       2427.43        96.43 o                         
 -12   2   5       2346.56       2278.04        86.33 o                         
 -10   2   5      10555.75      10198.72       165.14 o                         
  -8   2   5          1.94          3.64        17.05 o                         
  -6   2   5       3305.07       3205.57        74.59 o                         
  -4   2   5      26861.45      27648.90       344.71 o                         
  -2   2   5        343.99        344.79        22.44 o                         
   0   2   5       1511.12       1493.08        48.35 o                         
   2   2   5       4079.30       4109.75        98.06 o                         
   4   2   5       1341.37       1192.56        46.36 o                         
   6   2   5       2615.74       2594.54        67.80 o                         
   8   2   5       5964.15       5802.53       106.07 o                         
  10   2   5        536.63        481.93        29.95 o                         
  12   2   5       3802.90       3604.11       107.01 o                         
  14   2   5       3039.34       2934.36        75.95 o                         
  16   2   5       4089.85       4293.10       253.67 o                         
  18   2   5        409.79        352.38        83.25 o                         
  20   2   5         44.32         47.90        97.59 o                         
  22   2   5        615.94        650.00       120.10 o                         
 -23   3   5       1640.64       1441.02       247.16 o                         
 -21   3   5       5060.15       4953.69       228.66 o                         
 -19   3   5       4680.30       4797.36       218.24 o                         
 -17   3   5       2672.73       2397.81       123.01 o                         
 -15   3   5         17.28          2.91        21.01 o                         
 -13   3   5        254.54        254.22        29.83 o                         
 -11   3   5       8551.60       8314.70       334.95 o                         
  -9   3   5       9625.37       9164.51       158.15 o                         
  -7   3   5       7431.80       7228.16       169.61 o                         
  -5   3   5      13760.37      13868.94       247.85 o                         
  -3   3   5       5123.12       5274.85       113.56 o                         
  -1   3   5      21844.29      22394.25       324.93 o                         
   1   3   5      13647.73      13967.75       200.65 o                         
   3   3   5      19729.54      21267.38       275.08 o                         
   5   3   5       9621.44       9719.45       187.14 o                         
   7   3   5       1189.11       1268.51        71.15 o                         
   9   3   5       2410.64       2336.29        88.01 o                         
  11   3   5       3385.00       3557.99       141.65 o                         
  13   3   5      14809.54      14876.20       344.73 o                         
  15   3   5        933.02        875.21        93.21 o                         
  17   3   5         63.63         40.03        48.31 o                         
  19   3   5        391.04        258.66        83.72 o                         
  21   3   5         32.25         14.28        39.83 o                         
 -22   4   5         92.92         77.84        37.05 o                         
 -20   4   5        389.59        339.71        61.63 o                         
 -18   4   5       2979.91       2869.84       216.18 o                         
 -16   4   5        308.83        367.85        54.92 o                         
 -14   4   5        782.57        731.19        58.73 o                         
 -12   4   5        223.88        147.52        42.11 o                         
 -10   4   5       3378.39       3421.39        97.15 o                         
  -8   4   5       1263.30       1053.66        49.26 o                         
  -6   4   5        100.26        114.14        17.85 o                         
  -4   4   5       1421.26       1623.30        65.49 o                         
  -2   4   5       3977.33       4324.23       131.06 o                         
   0   4   5      12491.07      13728.15       265.72 o                         
   2   4   5      11414.37      11691.80       243.58 o                         
   4   4   5       1395.83       1365.03        53.28 o                         
   6   4   5       2710.84       2809.21        81.35 o                         
   8   4   5       1754.70       1650.07        75.14 o                         
  10   4   5       2165.17       2177.91        89.91 o                         
  12   4   5          6.15         35.47        19.38 o                         
  14   4   5       6010.93       6438.25       255.32 o                         
  16   4   5       2133.58       2041.87       147.83 o                         
  18   4   5       3616.15       3396.48       201.79 o                         
  20   4   5        345.76        476.50        80.05 o                         
 -21   5   5         86.20        139.68        59.60 o                         
 -19   5   5        328.61        195.55        83.35 o                         
 -17   5   5        765.49        761.04        92.14 o                         
 -15   5   5      10498.04      10769.28       337.07 o                         
 -13   5   5       4308.40       4349.10       123.91 o                         
 -11   5   5        645.91        621.55        43.43 o                         
  -9   5   5       1055.35        948.16        58.21 o                         
  -7   5   5       7155.17       7314.30       155.26 o                         
  -5   5   5       4075.45       3512.00       105.71 o                         
  -3   5   5       4401.92       3837.93       110.41 o                         
  -1   5   5       3339.79       3447.30        96.91 o                         
   1   5   5        977.20        985.13        45.90 o                         
   3   5   5        483.61        460.92        31.70 o                         
   5   5   5       8139.45       8687.94       179.89 o                         
   7   5   5       8764.06       8412.85       217.29 o                         
   9   5   5       6154.63       6256.73       164.77 o                         
  11   5   5       1677.57       1563.04        79.74 o                         
  13   5   5         15.96         -2.10        14.53 o                         
  15   5   5       4357.00       4535.94       218.60 o                         
  17   5   5       5101.41       5217.83       276.24 o                         
  19   5   5       8345.30       8496.61       339.89 o                         
 -20   6   5         39.33         75.86        55.14 o                         
 -18   6   5       1288.70       1292.56       167.57 o                         
 -16   6   5       6682.95       7017.85       222.75 o                         
 -14   6   5       3222.27       3529.52       179.31 o                         
 -12   6   5        821.24        841.25        52.91 o                         
 -10   6   5       1899.00       1933.83        85.62 o                         
  -8   6   5         45.14         48.49        24.75 o                         
  -6   6   5       6594.42       6633.49       155.37 o                         
  -4   6   5       3850.94       3735.47        93.95 o                         
  -2   6   5        181.18        239.78        32.03 o                         
   0   6   5          0.57         -0.17        12.59 o                         
   2   6   5       3717.32       3729.36       104.52 o                         
   4   6   5       3771.18       3592.01       102.31 o                         
   6   6   5       3104.18       3137.15        94.08 o                         
   8   6   5       1671.35       1891.89        88.88 o                         
  10   6   5         37.09         36.08        27.26 o                         
  12   6   5       2901.40       3147.93       163.24 o                         
  14   6   5         63.29         92.79        39.67 o                         
  16   6   5       2633.72       2678.02       171.02 o                         
  18   6   5        628.77        685.55       132.34 o                         
 -19   7   5         80.71         59.56        47.77 o                         
 -17   7   5        566.36        416.31       100.98 o                         
 -15   7   5        709.06        682.19       104.31 o                         
 -13   7   5       5404.78       5569.05       210.59 o                         
 -11   7   5       9749.68       9996.27       288.04 o                         
  -9   7   5       2251.69       2180.50       122.69 o                         
  -7   7   5         45.03         15.27        27.42 o                         
  -5   7   5         40.45         48.64        22.21 o                         
  -3   7   5        713.48        772.31        40.75 o                         
  -1   7   5      11256.02      11303.21       285.25 o                         
   1   7   5      11200.58      11113.93       281.19 o                         
   3   7   5       2536.10       2682.44        96.54 o                         
   5   7   5        110.33        130.00        19.97 o                         
   7   7   5         45.91         75.12        15.12 o                         
   9   7   5        777.74        855.23        59.70 o                         
  11   7   5       4931.96       5367.77       213.35 o                         
  13   7   5       6440.36       6674.16       369.66 o                         
  15   7   5        247.36        221.85       115.13 o                         
  17   7   5         62.06        190.43        67.64 o                         
 -18   8   5        208.20          8.73        61.52 o                         
 -16   8   5       1214.79       1241.93       168.18 o                         
 -14   8   5        121.37        157.33        50.80 o                         
 -12   8   5         17.49          1.39        33.81 o                         
 -10   8   5          3.91         13.82        43.61 o                         
  -8   8   5        879.40        913.85        99.29 o                         
  -6   8   5       1921.11       1814.66       153.15 o                         
  -4   8   5       1133.09        993.65        93.60 o                         
  -2   8   5         89.04         68.17        12.58 o                         
   0   8   5         26.93         -4.80        18.11 o                         
   2   8   5         13.07         12.37        17.43 o                         
   4   8   5        661.03        654.37        50.96 o                         
   6   8   5       1340.35       1435.94        99.62 o                         
   8   8   5       1915.73       1911.49       115.12 o                         
  10   8   5        272.86        361.89        53.04 o                         
  12   8   5        298.66        309.93        83.08 o                         
  14   8   5        202.06        219.71        77.01 o                         
  16   8   5         50.09         10.53        39.59 o                         
 -15   9   5         43.34         56.84        52.03 o                         
 -13   9   5       3129.76       3114.36       212.41 o                         
 -11   9   5       3297.37       3690.23       180.66 o                         
  -9   9   5       5908.12       6405.08       238.65 o                         
  -7   9   5         32.76        -64.59        68.32 o                         
  -5   9   5        697.56        609.90       112.12 o                         
  -3   9   5       1359.79       1328.73       163.85 o                         
  -1   9   5       3805.26       3563.02       378.53 o                         
   1   9   5       7055.19       6922.95       367.73 o                         
   3   9   5       2511.99       2651.37       151.77 o                         
   5   9   5         74.78         51.28        27.83 o                         
   7   9   5        151.97        252.99        47.54 o                         
   9   9   5        704.13        640.24        72.07 o                         
  11   9   5       5567.46       5909.90       354.95 o                         
  13   9   5       2963.80       2834.96       254.00 o                         
 -12  10   5       1928.66       2119.83       290.11 o                         
 -10  10   5       3153.26       3624.90       294.63 o                         
  -8  10   5       1158.93       1118.59       161.13 o                         
  -6  10   5        181.76        187.26       142.57 o                         
  -4  10   5       1299.65       1056.60       178.32 o                         
  -2  10   5        759.48        812.30       161.11 o                         
   0  10   5       1420.64       1828.30       196.43 o                         
   2  10   5       2411.31       2347.95       219.08 o                         
   4  10   5        211.24        111.22        56.69 o                         
   6  10   5          4.25          9.20        28.35 o                         
   8  10   5       1253.10       1158.03       119.30 o                         
  10  10   5       2186.70       2334.48       226.41 o                         
  -5  11   5        961.71        828.67       146.24 o                         
  -3  11   5        654.19        342.22        94.22 o                         
  -1  11   5        343.88        324.03        93.98 o                         
   1  11   5        334.47        325.12        88.03 o                         
   3  11   5         22.30         -2.04        36.12 o                         
 -24   0   6         32.66         24.83        67.73 o                         
 -22   0   6        126.31        256.83       113.45 o                         
 -20   0   6        146.71        115.84        72.00 o                         
 -18   0   6      12507.28      13980.95       887.45 o                         
 -16   0   6      52215.43      51785.87      1238.21 o                         
 -14   0   6      22942.21      23639.04       599.90 o                         
 -12   0   6        264.89        448.29        42.06 o                         
 -10   0   6       9198.46       9812.41       228.42 o                         
  -8   0   6        310.92        296.53        27.64 o                         
  -6   0   6      50410.89      52968.95       680.41 o                         
  -4   0   6      41288.19      42410.90       681.18 o                         
  -2   0   6       8880.48       8245.28       195.69 o                         
   0   0   6       5341.15       5954.46       120.38 o                         
   2   0   6       2388.90       2980.27        98.18 o                         
   4   0   6         81.27        240.76        34.52 o                         
   6   0   6      17759.59      16267.96       590.69 o                         
   8   0   6      29547.11      28249.14       656.50 o                         
  10   0   6        263.65        247.23        46.53 o                         
  12   0   6       3125.76       2997.49       228.66 o                         
  14   0   6       6121.86       5915.65       256.23 o                         
  16   0   6       4497.45       4137.65       246.86 o                         
  18   0   6      26786.60      27575.31      1139.64 o                         
  20   0   6       3333.99       3709.98       375.89 o                         
  22   0   6       1478.70       1658.02       260.37 o                         
 -23   1   6         58.45        -11.44       140.36 o                         
 -21   1   6        752.58        923.94       136.19 o                         
 -19   1   6       2741.56       2457.19       144.70 o                         
 -17   1   6        227.24        212.09        43.80 o                         
 -15   1   6       1250.26       1370.78        79.97 o                         
 -13   1   6       6753.38       6870.49       207.34 o                         
 -11   1   6        589.00        503.36        33.77 o                         
  -9   1   6       7537.80       7341.93       419.85 o                         
  -7   1   6       4702.00       5037.88        90.48 o                         
  -5   1   6      27025.28      28687.74       323.53 o                         
  -3   1   6       3978.09       4348.66        77.63 o                         
  -1   1   6          1.08          2.10         8.02 o                         
   1   1   6        690.39        569.40        31.00 o                         
   3   1   6        467.32        420.85        26.75 o                         
   5   1   6      17160.65      17991.51       309.83 o                         
   7   1   6       9738.63      10237.41       178.41 o                         
   9   1   6       2175.05       2356.44       105.81 o                         
  11   1   6       5521.26       5361.80       162.85 o                         
  13   1   6       2485.13       2316.38       105.92 o                         
  15   1   6        143.82        188.92        33.13 o                         
  17   1   6       2787.21       2669.39       208.49 o                         
  19   1   6        729.76        828.12       121.87 o                         
  21   1   6        219.31        104.43        71.65 o                         
 -24   2   6       2581.76       2815.96       251.68 o                         
 -22   2   6        722.26        808.63       130.79 o                         
 -20   2   6       2352.61       2510.77       213.46 o                         
 -18   2   6       1465.95       1391.36       111.85 o                         
 -16   2   6        265.81        342.17        56.61 o                         
 -14   2   6       2448.91       2232.50        98.85 o                         
 -12   2   6       3296.20       3161.88        96.70 o                         
 -10   2   6       2555.02       2596.05        77.35 o                         
  -8   2   6       1278.54       1281.34        52.33 o                         
  -6   2   6       5050.02       4706.62       104.59 o                         
  -4   2   6       5260.12       5302.17       118.48 o                         
  -2   2   6       9606.71       9665.40       169.47 o                         
   0   2   6      21351.98      21755.68       292.33 o                         
   2   2   6        617.61        535.30        31.89 o                         
   4   2   6      14562.57      15606.51       235.96 o                         
   6   2   6      10421.59      11149.39       177.71 o                         
   8   2   6       3233.21       3121.89        78.35 o                         
  10   2   6       6357.11       6327.69       132.71 o                         
  12   2   6       5505.42       5577.05       125.72 o                         
  14   2   6       1345.08       1274.42        48.33 o                         
  16   2   6       6487.21       6788.75       331.01 o                         
  18   2   6        683.13        783.39       176.81 o                         
  20   2   6       2828.95       2952.95       234.96 o                         
  22   2   6       2220.97       2235.98       217.17 o                         
 -23   3   6        565.23        727.56       140.62 o                         
 -21   3   6        959.24        917.51        98.38 o                         
 -19   3   6        307.99        350.46        59.59 o                         
 -17   3   6         30.82         28.81        24.38 o                         
 -15   3   6       1123.73       1136.63        81.85 o                         
 -13   3   6       2955.47       2920.87       147.64 o                         
 -11   3   6        843.85        821.12        52.90 o                         
  -9   3   6          1.30         26.32        12.23 o                         
  -7   3   6       3423.23       3741.41        95.55 o                         
  -5   3   6       1480.96        954.61       263.60 o                         
  -3   3   6       4408.51       4320.29       115.19 o                         
  -1   3   6         23.72         24.41        10.53 o                         
   1   3   6       4308.96       4741.21        95.97 o                         
   3   3   6          0.56         40.73        12.29 o                         
   5   3   6        398.83        428.20        38.51 o                         
   7   3   6       3813.72       3795.99       125.71 o                         
   9   3   6       1765.40       1780.11        78.92 o                         
  11   3   6       1101.39       1032.05        78.39 o                         
  13   3   6        401.83        337.12        55.65 o                         
  15   3   6         66.08        126.85        45.94 o                         
  17   3   6         69.27         59.27        47.65 o                         
  19   3   6        939.32        960.70       111.58 o                         
  21   3   6         71.74         43.96        58.32 o                         
 -22   4   6       1495.25       1514.53       131.32 o                         
 -20   4   6        817.34        786.17        91.90 o                         
 -18   4   6       2100.21       2183.30       162.50 o                         
 -16   4   6       1796.41       1785.61       123.08 o                         
 -14   4   6       2454.35       2323.68       100.02 o                         
 -12   4   6       1763.24       1693.83       123.54 o                         
 -10   4   6       3175.15       3039.66       104.55 o                         
  -8   4   6       7221.48       7210.51       144.69 o                         
  -6   4   6       1639.78       1583.49        62.46 o                         
  -4   4   6      12668.76      13086.17       237.91 o                         
  -2   4   6       5896.27       5614.04       245.68 o                         
   0   4   6        982.61        932.21        48.48 o                         
   2   4   6       8659.67       8599.40       153.53 o                         
   4   4   6       3003.38       2886.83        81.61 o                         
   6   4   6       5236.13       5432.35       121.14 o                         
   8   4   6       8782.47       8711.73       195.67 o                         
  10   4   6       1576.91       1630.87        80.07 o                         
  12   4   6       4637.44       4568.62       142.14 o                         
  14   4   6       1486.87       1483.54       146.26 o                         
  16   4   6        788.65        689.59        89.01 o                         
  18   4   6       2269.24       2558.30       177.34 o                         
  20   4   6       1211.71       1287.24       132.50 o                         
 -21   5   6          1.33        -30.58        33.59 o                         
 -19   5   6        162.11         59.72        35.18 o                         
 -17   5   6       1500.24       1518.37       115.78 o                         
 -15   5   6       1152.85       1196.99       100.12 o                         
 -13   5   6        942.78        988.73        61.11 o                         
 -11   5   6       1239.52       1176.21        69.46 o                         
  -9   5   6         47.18         68.72        17.88 o                         
  -7   5   6         32.36         28.64        16.46 o                         
  -5   5   6       5115.39       4963.62       125.94 o                         
  -3   5   6        881.38        789.65        70.41 o                         
  -1   5   6        219.34        113.32        41.95 o                         
   1   5   6         31.23         39.10        12.61 o                         
   3   5   6        837.78        863.63        45.89 o                         
   5   5   6       1772.44       1659.94        70.01 o                         
   7   5   6       2162.97       2147.21       117.20 o                         
   9   5   6          4.31         38.35        22.60 o                         
  11   5   6         28.47         13.17        13.41 o                         
  13   5   6        384.88        373.07        46.53 o                         
  15   5   6          3.24         29.70        33.43 o                         
  17   5   6         97.26        110.63        41.27 o                         
  19   5   6        609.54        778.83       100.90 o                         
 -20   6   6        268.59        311.50        90.16 o                         
 -18   6   6       2390.98       2227.43       222.16 o                         
 -16   6   6       5388.83       5893.98       252.00 o                         
 -14   6   6       4120.26       4093.90       246.99 o                         
 -12   6   6       2595.40       2475.73        94.95 o                         
 -10   6   6       2860.46       2949.28       107.75 o                         
  -8   6   6       4977.12       4897.49       142.71 o                         
  -6   6   6       6739.63       6933.48       169.45 o                         
  -4   6   6       2460.86       2127.61        86.16 o                         
  -2   6   6       1898.36       1957.54        83.25 o                         
   0   6   6       1355.73       1328.48        68.03 o                         
   2   6   6       2678.08       2558.78        87.50 o                         
   4   6   6       3811.88       3857.37       106.84 o                         
   6   6   6       4096.86       4430.09       108.61 o                         
   8   6   6        105.68        103.89        30.12 o                         
  10   6   6       3748.65       3680.20       154.19 o                         
  12   6   6         85.23        163.84        43.20 o                         
  14   6   6       1051.99       1028.90       124.66 o                         
  16   6   6       4187.32       4243.46       222.73 o                         
  18   6   6       1442.85       1732.47       199.23 o                         
 -19   7   6         41.70         -9.36        42.81 o                         
 -17   7   6        316.43        383.92       110.67 o                         
 -15   7   6       1455.36       1603.72       155.18 o                         
 -13   7   6         21.43         -5.06        25.14 o                         
 -11   7   6       5435.35       5522.31       210.69 o                         
  -9   7   6        201.29        154.67        37.68 o                         
  -7   7   6       4606.26       4622.97       112.56 o                         
  -5   7   6       6891.44       6943.46       156.39 o                         
  -3   7   6       6100.47       5917.01       144.28 o                         
  -1   7   6        523.69        512.09        44.58 o                         
   1   7   6       1433.50       1463.96       107.84 o                         
   3   7   6       1210.10        999.16        57.83 o                         
   5   7   6       5693.59       5276.29       158.45 o                         
   7   7   6       9375.32       9331.20       180.64 o                         
   9   7   6       2248.08       2248.92       142.15 o                         
  11   7   6       1424.03       1464.26       112.83 o                         
  13   7   6       1441.48       1506.59       174.91 o                         
  15   7   6          3.17        -33.81        55.44 o                         
  17   7   6       4076.89       4650.34       439.68 o                         
 -16   8   6       3873.59       3839.50       300.19 o                         
 -14   8   6        529.11        522.34        67.01 o                         
 -12   8   6       4082.68       4224.24       191.61 o                         
 -10   8   6      16690.71      16903.94       476.98 o                         
  -8   8   6       4121.63       4420.07       224.39 o                         
  -6   8   6        560.26        471.78        70.53 o                         
  -4   8   6        197.51        164.29        19.92 o                         
  -2   8   6       2279.68       2204.79        99.46 o                         
   0   8   6      13742.28      14301.92       373.02 o                         
   2   8   6      14689.77      15340.22       393.10 o                         
   4   8   6       4853.33       4802.62       184.25 o                         
   6   8   6        336.94        512.11        60.14 o                         
   8   8   6        318.38        294.58        47.84 o                         
  10   8   6       1939.59       1988.25       142.79 o                         
  12   8   6      10234.60      10525.71       488.27 o                         
  14   8   6       2621.27       2680.46       336.20 o                         
 -15   9   6        116.58         12.06        60.81 o                         
 -13   9   6        760.23        763.89       132.78 o                         
 -11   9   6       3365.96       3565.54       180.94 o                         
  -9   9   6       2197.95       2420.10       146.36 o                         
  -7   9   6        132.59        127.83        43.76 o                         
  -5   9   6         29.25         85.08        38.35 o                         
  -3   9   6        389.58        265.49        77.01 o                         
  -1   9   6       1170.24       1133.85       143.33 o                         
   1   9   6       1892.24       2069.88       192.32 o                         
   3   9   6        182.82        164.97        50.45 o                         
   5   9   6         47.87         -6.32        22.96 o                         
   7   9   6        666.78        552.93        65.76 o                         
   9   9   6         26.67          3.93        21.17 o                         
  11   9   6       3010.18       3058.78       252.79 o                         
  13   9   6       1337.57       1497.90       186.07 o                         
 -10  10   6       1609.41       1584.00       224.39 o                         
  -8  10   6       1533.36       1604.36       190.71 o                         
  -6  10   6       3606.60       3751.57       289.73 o                         
  -4  10   6        186.32         62.72       191.72 o                         
  -2  10   6        826.73        911.39       137.95 o                         
   0  10   6       2498.24       2169.07       296.04 o                         
   2  10   6        689.74        760.11       124.32 o                         
   4  10   6        888.99       1045.42       137.72 o                         
   6  10   6        238.67        235.48        59.94 o                         
   8  10   6        754.37        903.30       103.90 o                         
  -5  11   6         15.37         46.09        45.55 o                         
  -3  11   6         29.68         -9.15        90.88 o                         
  -1  11   6       1385.24       1577.30       187.79 o                         
   1  11   6        956.50       1032.76       204.57 o                         
   3  11   6       1679.04       1771.96       198.50 o                         
 -23   1   7        175.39        129.63        63.02 o                         
 -21   1   7        192.25         91.74        51.13 o                         
 -19   1   7         52.09         85.31        39.35 o                         
 -17   1   7       6737.49       7230.29       225.27 o                         
 -15   1   7      14795.12      15204.74       332.29 o                         
 -13   1   7      13901.68      14166.81       253.08 o                         
 -11   1   7         36.41         30.74        11.54 o                         
  -9   1   7       1452.73       1575.03        57.84 o                         
  -7   1   7       4265.48       4201.87        85.46 o                         
  -5   1   7      16470.87      16547.72       186.62 o                         
  -3   1   7      34448.40      34659.96       402.75 o                         
  -1   1   7       7967.11       7780.71       161.83 o                         
   1   1   7       1314.34       1443.03        49.96 o                         
   3   1   7       1671.87       1553.43        51.85 o                         
   5   1   7      11574.73      11784.23       211.79 o                         
   7   1   7      20399.04      20508.96       323.32 o                         
   9   1   7       6807.24       6905.00       150.53 o                         
  11   1   7       2700.81       2589.44       114.90 o                         
  13   1   7         60.09         25.68        36.53 o                         
  15   1   7       1006.12        898.84        78.47 o                         
  17   1   7       7010.12       7258.02       362.71 o                         
  19   1   7       5333.81       5361.04       321.64 o                         
  21   1   7        929.20       1103.10       152.06 o                         
 -24   2   7        761.78        751.16       134.90 o                         
 -22   2   7        282.92        225.65        75.37 o                         
 -20   2   7        347.32        347.31        63.26 o                         
 -18   2   7        284.73        274.48        53.91 o                         
 -16   2   7       1217.99       1234.34        88.59 o                         
 -14   2   7       2073.32       1942.72       107.62 o                         
 -12   2   7       3619.52       3503.60       100.22 o                         
 -10   2   7       3702.83       3542.47        94.07 o                         
  -8   2   7       1023.69       1281.97        65.39 o                         
  -6   2   7       6446.27       6673.85       133.83 o                         
  -4   2   7       5944.81       6012.77       116.10 o                         
  -2   2   7        228.75        224.19        17.72 o                         
   0   2   7       6192.17       6343.16       131.74 o                         
   2   2   7       1941.94       1954.05        61.53 o                         
   4   2   7         19.31         33.35         9.76 o                         
   6   2   7       9828.04      10006.78       171.05 o                         
   8   2   7       1381.96       1400.04        53.88 o                         
  10   2   7        336.05        342.61        31.37 o                         
  12   2   7       1889.43       1965.92        73.73 o                         
  14   2   7       5543.71       5252.89       137.77 o                         
  16   2   7       1223.40       1250.15       116.50 o                         
  18   2   7       1457.94       1487.34       133.68 o                         
  20   2   7        139.34        138.57        54.48 o                         
 -23   3   7       2799.44       2868.90       253.14 o                         
 -21   3   7       1837.79       1795.51       140.15 o                         
 -19   3   7        253.39        348.00        69.86 o                         
 -17   3   7         86.79         43.56        24.34 o                         
 -15   3   7       3585.98       3546.25       151.68 o                         
 -13   3   7       3368.22       3254.93       105.35 o                         
 -11   3   7      29538.04      29578.96       800.21 o                         
  -9   3   7       3406.94       3371.50       102.36 o                         
  -7   3   7       1717.57       1862.70        69.14 o                         
  -5   3   7       4448.00       4947.63       124.40 o                         
  -3   3   7      14625.47      12619.58      2023.12 o                         
  -1   3   7      20901.56      20187.47       307.50 o                         
   1   3   7       9024.74       8765.19       160.57 o                         
   3   3   7       1634.20       1619.25        60.26 o                         
   5   3   7       3024.62       3137.06        94.79 o                         
   7   3   7       3415.67       3335.15        98.61 o                         
   9   3   7       6255.59       5859.26       167.56 o                         
  11   3   7       1661.18       1688.75        99.94 o                         
  13   3   7        299.37        248.39        54.38 o                         
  15   3   7        844.76        798.41        93.78 o                         
  17   3   7         48.92          5.22        40.44 o                         
  19   3   7       2027.17       1986.83       161.49 o                         
  21   3   7       6051.70       5873.10       417.49 o                         
 -22   4   7        860.70        704.98       106.04 o                         
 -20   4   7        234.13        239.76        55.38 o                         
 -18   4   7        703.21        662.88        70.21 o                         
 -16   4   7        335.61        451.53        56.33 o                         
 -14   4   7       2194.24       2119.54        85.65 o                         
 -12   4   7       2895.41       2596.66       110.02 o                         
 -10   4   7         52.41         47.44        18.15 o                         
  -8   4   7       8496.26       9108.88       173.32 o                         
  -6   4   7       8201.77       8137.77       135.54 o                         
  -4   4   7       2271.57       2181.34       100.67 o                         
  -2   4   7      13028.57      13487.70       251.23 o                         
   0   4   7       3376.89       3513.99       115.19 o                         
   2   4   7       3401.23       3100.42        87.87 o                         
   4   4   7       3920.27       3702.54       117.24 o                         
   6   4   7        136.03        138.07        32.15 o                         
   8   4   7       3732.32       3776.00       142.16 o                         
  10   4   7      11019.92      10788.98       243.56 o                         
  12   4   7       6132.02       6487.07       239.67 o                         
  14   4   7       1287.15       1180.12       137.15 o                         
  16   4   7        412.39        304.85        61.72 o                         
  18   4   7        501.18        527.39        83.92 o                         
  20   4   7       1228.77       1292.26       133.73 o                         
 -21   5   7        236.95        137.05        57.26 o                         
 -19   5   7       2588.42       2633.78       143.33 o                         
 -17   5   7       6610.74       6615.49       227.12 o                         
 -15   5   7       1436.82       1313.53       107.26 o                         
 -13   5   7       2379.23       2486.43       119.18 o                         
 -11   5   7        218.36         93.26        38.74 o                         
  -9   5   7       1387.44       1273.92        72.74 o                         
  -7   5   7      10125.65       9853.96       250.64 o                         
  -5   5   7       7319.54       6895.36       171.05 o                         
  -3   5   7       1204.54       1216.14        77.91 o                         
  -1   5   7        908.85       1069.75        69.81 o                         
   1   5   7       1154.32       1101.47        52.95 o                         
   3   5   7      11221.29      11114.71       223.50 o                         
   5   5   7       4696.03       4838.06       127.46 o                         
   7   5   7       4270.53       4054.10       178.31 o                         
   9   5   7       4292.48       4216.29       161.44 o                         
  11   5   7       1025.75        926.48        78.59 o                         
  13   5   7       4210.60       3851.14       193.76 o                         
  15   5   7      10239.06      10589.03       365.60 o                         
  17   5   7       4503.47       4736.49       244.71 o                         
  19   5   7        793.89        742.73       103.40 o                         
 -20   6   7         11.04         74.47        50.06 o                         
 -18   6   7        483.25        476.58        84.17 o                         
 -16   6   7       2017.20       1869.99       175.05 o                         
 -14   6   7        894.56       1008.53       101.96 o                         
 -12   6   7        330.90        334.91        42.11 o                         
 -10   6   7       2323.08       2266.99        91.74 o                         
  -8   6   7         38.75         51.17        19.10 o                         
  -6   6   7       6403.88       6458.65       260.87 o                         
  -4   6   7       3933.50       3806.58       137.12 o                         
  -2   6   7        883.22        985.93        72.34 o                         
   0   6   7       1145.18        994.44        56.11 o                         
   2   6   7       1436.06       1414.29        66.11 o                         
   4   6   7        369.95        330.73        29.79 o                         
   6   6   7       3980.41       4221.20       116.04 o                         
   8   6   7       3762.72       3789.30       134.07 o                         
  10   6   7        125.77        143.89        42.83 o                         
  12   6   7       1615.46       1595.30       126.26 o                         
  14   6   7       1017.88       1027.65       107.52 o                         
  16   6   7       1241.09       1399.74       129.95 o                         
  18   6   7       2354.51       2302.02       233.47 o                         
 -19   7   7       1901.23       1711.71       206.14 o                         
 -17   7   7        783.42        639.21       120.52 o                         
 -15   7   7         27.74         40.14        26.27 o                         
 -13   7   7         90.80         74.26        31.78 o                         
 -11   7   7       4820.04       4824.97       199.28 o                         
  -9   7   7       4994.52       5480.53       209.18 o                         
  -7   7   7       1838.10       1699.41       117.10 o                         
  -5   7   7       2588.52       2633.01       116.29 o                         
  -3   7   7         22.95         25.63        20.36 o                         
  -1   7   7       1136.12       1230.50        77.97 o                         
   1   7   7       8201.29       8140.50       183.30 o                         
   3   7   7       4021.87       4297.49       162.92 o                         
   5   7   7       1351.98       1301.48        66.75 o                         
   7   7   7        326.15        302.75        38.59 o                         
   9   7   7        270.94        302.88        45.47 o                         
  11   7   7       2847.64       2763.82       134.73 o                         
  13   7   7       5153.23       5239.24       335.53 o                         
  15   7   7       3345.24       3007.72       262.58 o                         
 -16   8   7       1007.89        954.92       150.03 o                         
 -14   8   7        283.46        445.90        72.10 o                         
 -12   8   7        341.40        365.91        62.73 o                         
 -10   8   7        227.89        229.81        51.42 o                         
  -8   8   7         67.95         30.03        24.91 o                         
  -6   8   7       1529.73       1330.93       249.28 o                         
  -4   8   7        638.77        726.70        63.95 o                         
  -2   8   7         97.13        138.32        33.28 o                         
   0   8   7        138.50        137.54        36.08 o                         
   2   8   7        493.21        484.17        56.69 o                         
   4   8   7        671.56        749.88        85.17 o                         
   6   8   7        296.75        252.06        43.79 o                         
   8   8   7       1604.86       1754.03       113.14 o                         
  10   8   7          2.76        -16.97        32.05 o                         
  12   8   7         47.83        121.61        64.06 o                         
  14   8   7        648.31        772.42       137.37 o                         
 -13   9   7       1030.44       1015.37       124.50 o                         
 -11   9   7       2671.19       2695.65       159.66 o                         
  -9   9   7       5105.64       4846.78       308.52 o                         
  -7   9   7       1724.50       1907.32       196.70 o                         
  -5   9   7       1126.47        914.24       203.95 o                         
  -3   9   7        564.43        644.01       107.16 o                         
  -1   9   7       1662.27       1731.54       175.85 o                         
   1   9   7       4752.85       5102.20       249.45 o                         
   3   9   7       3371.18       3679.52       165.58 o                         
   5   9   7        348.71        313.00        72.59 o                         
   7   9   7         58.27         16.05        35.39 o                         
   9   9   7        120.65        130.67        45.33 o                         
  11   9   7       2910.23       3146.64       262.63 o                         
 -10  10   7       1236.92       1107.35       122.65 o                         
  -8  10   7        351.46        304.33        97.67 o                         
  -6  10   7        728.57        800.20       190.45 o                         
  -4  10   7         16.09         72.92        50.70 o                         
  -2  10   7        492.17        385.72        89.69 o                         
   0  10   7       2653.41       2616.89       229.45 o                         
   2  10   7       1430.44       1515.56       141.19 o                         
   4  10   7         98.29         62.21        36.49 o                         
   6  10   7         38.01        -40.32        44.81 o                         
   8  10   7         52.95         10.49        90.99 o                         
 -24   0   8       2148.15       2193.32       321.54 o                         
 -22   0   8       4471.14       4338.88       439.61 o                         
 -20   0   8       1579.17       1466.52       131.94 o                         
 -18   0   8       2332.39       2507.29       174.06 o                         
 -16   0   8       9895.28      10875.94       391.49 o                         
 -14   0   8       2518.30       2626.55       145.45 o                         
 -12   0   8        771.06        721.07        64.16 o                         
 -10   0   8       1132.82       1157.06        61.75 o                         
  -8   0   8       3393.19       3468.76       114.03 o                         
  -6   0   8       8696.88       9103.21       212.29 o                         
  -4   0   8      15412.62      15481.12       825.68 o                         
  -2   0   8        928.65       1513.87        76.36 o                         
   0   0   8         23.47         57.89        13.58 o                         
   2   0   8         23.38         25.27        31.59 o                         
   4   0   8      13096.12      13495.74       295.04 o                         
   6   0   8       2150.45       2331.26       289.98 o                         
   8   0   8      29873.06      31427.15       599.73 o                         
  10   0   8       7615.04       7966.76       455.08 o                         
  12   0   8        381.58        324.72        63.21 o                         
  14   0   8       3326.92       3126.22       314.08 o                         
  16   0   8       1994.51       1992.89       259.49 o                         
  18   0   8       3212.83       3065.54       340.72 o                         
  20   0   8        837.25        699.39       173.46 o                         
 -23   1   8       2269.03       2201.11       233.79 o                         
 -21   1   8        461.40        425.41        98.51 o                         
 -19   1   8        639.04        674.54       105.55 o                         
 -17   1   8         42.03         33.14        22.48 o                         
 -15   1   8       5490.83       5408.75       163.92 o                         
 -13   1   8       6482.58       6674.55       181.55 o                         
 -11   1   8         63.44         82.30        20.15 o                         
  -9   1   8        412.13        457.56        33.37 o                         
  -7   1   8        429.54        383.30        25.99 o                         
  -5   1   8      12936.29      13933.68       187.73 o                         
  -3   1   8        116.16         54.53        20.91 o                         
  -1   1   8       1651.06       1610.09        56.61 o                         
   1   1   8       6279.80       7430.94       187.18 o                         
   3   1   8        305.70        403.59        40.20 o                         
   5   1   8       1159.57       1116.48        52.16 o                         
   7   1   8        420.10        364.56        39.43 o                         
   9   1   8        618.97        672.36        45.86 o                         
  11   1   8        923.95        905.62        55.02 o                         
  13   1   8        540.77        550.90        58.89 o                         
  15   1   8         76.75         78.88        48.10 o                         
  17   1   8       1410.29       1379.94       158.23 o                         
  19   1   8        292.77        314.38        89.22 o                         
  21   1   8         18.13         31.10        48.67 o                         
 -24   2   8       4624.83       5673.06       373.36 o                         
 -22   2   8        495.25        591.93       117.15 o                         
 -20   2   8        220.30        182.55        49.30 o                         
 -18   2   8        153.50         51.43        36.55 o                         
 -16   2   8        375.89        360.71        51.98 o                         
 -14   2   8       6718.62       7042.07       220.97 o                         
 -12   2   8      15605.08      16121.22       346.95 o                         
 -10   2   8       2858.21       2884.74        93.60 o                         
  -8   2   8        557.31        547.27        48.15 o                         
  -6   2   8        582.11        337.50       125.13 o                         
  -4   2   8      11049.62      11155.44       203.33 o                         
  -2   2   8      44166.64      44753.86       777.79 o                         
   0   2   8      15249.15      15179.99       335.29 o                         
   2   2   8       1923.93       1839.11        67.58 o                         
   4   2   8         91.82         43.95        15.62 o                         
   6   2   8       6490.92       6488.84       135.42 o                         
   8   2   8      11476.32      11167.78       220.24 o                         
  10   2   8      21299.97      21560.31       400.82 o                         
  12   2   8       5799.78       5933.08       143.39 o                         
  14   2   8         45.53         49.43        17.88 o                         
  16   2   8         28.77         17.45        38.85 o                         
  18   2   8       1133.40       1313.90       128.25 o                         
  20   2   8       4001.58       3771.35       229.69 o                         
 -23   3   8       1443.29       1268.48       174.36 o                         
 -21   3   8        333.13        276.99        63.10 o                         
 -19   3   8        446.80        442.85        70.73 o                         
 -17   3   8        174.78        132.79        35.79 o                         
 -15   3   8        150.77        123.21        23.43 o                         
 -13   3   8      10038.84       9585.59       231.73 o                         
 -11   3   8       2057.18       1914.19        90.91 o                         
  -9   3   8       2246.95       2058.07        93.15 o                         
  -7   3   8       1022.74        949.40        52.27 o                         
  -5   3   8       1531.94       1629.15        86.74 o                         
  -3   3   8       5653.85       5646.45       117.76 o                         
  -1   3   8      11458.15      11695.88       159.98 o                         
   1   3   8       2577.51       2823.23       105.45 o                         
   3   3   8         44.26         34.05        27.63 o                         
   5   3   8       2952.59       2927.11        98.40 o                         
   7   3   8        535.35        547.57        43.98 o                         
   9   3   8       6146.74       5693.12       142.61 o                         
  11   3   8          2.49          7.44        28.15 o                         
  13   3   8        402.14        420.30        55.85 o                         
  15   3   8        438.09        384.96        65.38 o                         
  17   3   8         76.91         90.09        42.66 o                         
  19   3   8        899.68       1018.49       141.29 o                         
 -22   4   8       1057.67       1130.98       118.43 o                         
 -20   4   8        937.36       1007.84       107.35 o                         
 -18   4   8        689.78        750.85        76.35 o                         
 -16   4   8        622.71        587.05        66.32 o                         
 -14   4   8       4522.96       4104.55       166.58 o                         
 -12   4   8       2561.79       2428.12       120.43 o                         
 -10   4   8       4363.28       4309.83       143.80 o                         
  -8   4   8       3346.25       3422.03       115.90 o                         
  -6   4   8       1450.33       1415.86        64.15 o                         
  -4   4   8       4875.18       4828.87       118.38 o                         
  -2   4   8       5787.61       5710.65       163.43 o                         
   0   4   8       5578.76       5974.18       164.23 o                         
   2   4   8       6249.57       6310.00       183.23 o                         
   4   4   8       2369.87       2300.57        83.47 o                         
   6   4   8       5528.25       5327.34       187.25 o                         
   8   4   8       4647.62       4466.17       182.92 o                         
  10   4   8       1934.58       1962.63       108.71 o                         
  12   4   8       1721.48       1851.25       115.67 o                         
  14   4   8       2087.55       1900.29       144.64 o                         
  16   4   8       1130.15       1276.32       141.23 o                         
  18   4   8       1636.96       1618.21       148.44 o                         
 -21   5   8        368.89        448.34        98.81 o                         
 -19   5   8        604.15        603.93        83.76 o                         
 -17   5   8         18.37        -12.34        28.97 o                         
 -15   5   8       2672.75       2393.62       155.25 o                         
 -13   5   8       4989.11       4870.18       213.31 o                         
 -11   5   8       2020.04       1874.05        90.46 o                         
  -9   5   8          9.45         -5.05        10.91 o                         
  -7   5   8      10668.12      10305.50       215.36 o                         
  -5   5   8       1223.65       1164.33        63.62 o                         
  -3   5   8       6188.15       6104.42       166.27 o                         
  -1   5   8       4585.58       4627.27       166.41 o                         
   1   5   8        481.12        468.99        53.03 o                         
   3   5   8       6358.62       6054.71       125.78 o                         
   5   5   8       2916.17       2931.45       102.18 o                         
   7   5   8       1187.13       1042.24        74.88 o                         
   9   5   8       2255.73       2489.74       123.80 o                         
  11   5   8       2155.40       2048.83       152.67 o                         
  13   5   8        283.10        368.73        67.47 o                         
  15   5   8       1651.02       2037.91       229.45 o                         
  17   5   8         71.93         31.29        44.36 o                         
 -20   6   8       4447.85       4494.58       356.86 o                         
 -18   6   8       7100.50       7235.83       341.45 o                         
 -16   6   8       3940.03       3984.05       186.25 o                         
 -14   6   8        621.69        505.38        64.73 o                         
 -12   6   8         95.73         63.77        28.73 o                         
 -10   6   8        523.38        517.64        62.98 o                         
  -8   6   8      12462.95      12391.86       247.70 o                         
  -6   6   8      10323.25      10563.59       240.98 o                         
  -4   6   8       1407.35       1382.13        77.03 o                         
  -2   6   8       2020.35       1926.68       104.62 o                         
   0   6   8       1197.13       1275.18        73.22 o                         
   2   6   8       2405.46       2627.32        93.34 o                         
   4   6   8       9307.52       9107.69       189.51 o                         
   6   6   8       5062.95       5129.82       164.03 o                         
   8   6   8         14.20         14.67        21.75 o                         
  10   6   8        129.60         79.76        27.72 o                         
  12   6   8       1821.98       1774.36       108.98 o                         
  14   6   8       2575.86       2956.62       185.46 o                         
  16   6   8       6334.79       6859.91       301.65 o                         
 -17   7   8         50.19        120.55        42.10 o                         
 -15   7   8       1452.09       1674.53       138.60 o                         
 -13   7   8        161.97        167.80        42.65 o                         
 -11   7   8        226.41        252.65        49.79 o                         
  -9   7   8          2.30         18.56        43.78 o                         
  -7   7   8       6115.66       6352.71       225.70 o                         
  -5   7   8       1330.77       1251.27       155.76 o                         
  -3   7   8       1591.00       1355.09        68.89 o                         
  -1   7   8         33.79         37.95        19.64 o                         
   1   7   8        848.72        681.91        46.19 o                         
   3   7   8        957.85        793.11        54.27 o                         
   5   7   8       2602.12       2844.09       133.85 o                         
   7   7   8        688.01        745.21        71.09 o                         
   9   7   8          3.34         19.19        22.48 o                         
  11   7   8        250.89        314.34        54.64 o                         
  13   7   8        536.24        619.21       122.24 o                         
  15   7   8        475.18        589.65       122.30 o                         
 -16   8   8         82.79         21.48        94.52 o                         
 -14   8   8        307.85        198.17        60.64 o                         
 -12   8   8       3380.76       3819.11       190.10 o                         
 -10   8   8       3928.09       3778.32       296.65 o                         
  -8   8   8       1794.11       1646.07       118.48 o                         
  -6   8   8        802.39        683.90       121.19 o                         
  -4   8   8        276.79        286.26        66.67 o                         
  -2   8   8       8674.27       8756.93       252.74 o                         
   0   8   8       4037.94       3794.91       160.80 o                         
   2   8   8       6439.65       6822.65       224.07 o                         
   4   8   8       2287.98       2066.23       120.35 o                         
   6   8   8        166.32        193.03        40.38 o                         
   8   8   8         66.44         51.29        35.97 o                         
  10   8   8        164.83         84.16        88.84 o                         
  12   8   8       1282.38       1375.18       172.58 o                         
 -13   9   8       1851.13       1992.69       177.80 o                         
 -11   9   8       1057.51       1043.66       101.49 o                         
  -9   9   8        891.57        875.25        90.50 o                         
  -7   9   8        180.88        257.37        79.73 o                         
  -5   9   8          9.06         35.19        36.98 o                         
  -3   9   8        205.45        228.79        76.61 o                         
  -1   9   8       1130.77       1362.10       128.29 o                         
   1   9   8         91.16        104.86        41.85 o                         
   3   9   8         50.58         13.34        32.23 o                         
   5   9   8         16.24         40.80        36.61 o                         
   7   9   8        646.36        646.96       100.68 o                         
   9   9   8        297.21        302.62        62.21 o                         
  11   9   8        778.18        850.89       140.77 o                         
  -8  10   8       3119.08       2867.42       232.13 o                         
  -6  10   8       4140.69       4613.13       356.45 o                         
  -4  10   8        103.06         90.95        87.15 o                         
  -2  10   8        914.65        869.58       110.08 o                         
   0  10   8        273.86        231.99        84.40 o                         
   2  10   8       2253.82       2164.40       282.59 o                         
   4  10   8       5170.04       4700.59       324.08 o                         
   6  10   8        836.97        724.56       124.82 o                         
 -23   1   9       3029.07       3786.53       301.03 o                         
 -21   1   9       2132.12       2270.95       223.13 o                         
 -19   1   9       2138.09       2188.03       154.82 o                         
 -17   1   9        714.54        794.46        73.19 o                         
 -15   1   9       1568.82       1496.13       117.13 o                         
 -13   1   9       9389.67       9475.91       230.66 o                         
 -11   1   9       3866.19       3913.52       106.74 o                         
  -9   1   9       4433.19       4470.07       112.77 o                         
  -7   1   9       4293.45       4515.86        99.99 o                         
  -5   1   9       4784.06       5127.78       101.61 o                         
  -3   1   9       5403.27       5430.53       105.06 o                         
  -1   1   9      13381.42      13742.00       253.71 o                         
   1   1   9      11510.59      11433.79       197.21 o                         
   3   1   9       1069.99       1131.73        61.26 o                         
   5   1   9        461.18        434.88        33.49 o                         
   7   1   9       3444.55       3723.80       111.49 o                         
   9   1   9       6913.08       6518.24       172.71 o                         
  11   1   9       8610.27       8600.25       208.58 o                         
  13   1   9       3438.08       3338.38       126.28 o                         
  15   1   9        763.69        803.63        71.53 o                         
  17   1   9        478.57        513.91        95.28 o                         
  19   1   9       1251.52       1107.20       186.92 o                         
 -22   2   9          6.80          5.92       195.34 o                         
 -20   2   9          3.40        -52.07        34.71 o                         
 -18   2   9          1.94        -19.08        32.88 o                         
 -16   2   9        368.67        323.34        50.32 o                         
 -14   2   9        540.19        367.80        42.87 o                         
 -12   2   9        692.33        709.96        58.28 o                         
 -10   2   9         72.24         48.95        15.84 o                         
  -8   2   9        444.54        470.63        46.64 o                         
  -6   2   9        235.76        173.44        28.38 o                         
  -4   2   9       1973.45       2021.86        64.20 o                         
  -2   2   9         35.38         33.84         7.68 o                         
   0   2   9       1011.44       1014.69        66.63 o                         
   2   2   9       6545.06       6688.46       145.51 o                         
   4   2   9       1232.81       1290.10        74.97 o                         
   6   2   9          1.72         17.43        12.15 o                         
   8   2   9       2491.97       2441.13       139.45 o                         
  10   2   9          0.31         33.81        13.69 o                         
  12   2   9          0.84         35.04        19.88 o                         
  14   2   9        176.72        195.83        53.13 o                         
  16   2   9          2.24         37.64        39.53 o                         
  18   2   9          6.54         22.90        35.95 o                         
  20   2   9          3.09         26.50        40.43 o                         
 -23   3   9       1512.62       1589.89       191.94 o                         
 -21   3   9        789.34        871.21       105.07 o                         
 -19   3   9         55.54         18.89        25.34 o                         
 -17   3   9         19.41         20.24        27.94 o                         
 -15   3   9       9365.12       8908.49       224.58 o                         
 -13   3   9      12191.90      11651.36       371.75 o                         
 -11   3   9      18696.26      18367.40       521.36 o                         
  -9   3   9        445.12        438.91        46.20 o                         
  -7   3   9        995.11        930.21        59.58 o                         
  -5   3   9       1007.66       1015.05        49.47 o                         
  -3   3   9      28479.36      29267.42       397.41 o                         
  -1   3   9      22222.13      22111.62       330.28 o                         
   1   3   9       8231.31       6704.39      1781.67 o                         
   3   3   9       1415.23       1394.29        85.58 o                         
   5   3   9        765.18        698.22        41.09 o                         
   7   3   9        929.80        908.78        53.13 o                         
   9   3   9       2569.78       2655.65       107.77 o                         
  11   3   9       4134.98       4199.91       122.23 o                         
  13   3   9        802.08        777.66        91.11 o                         
  15   3   9         56.84         40.08        32.55 o                         
  17   3   9        267.17        185.52        61.02 o                         
  19   3   9       4127.09       4114.94       241.76 o                         
 -22   4   9        624.63        765.60       100.43 o                         
 -20   4   9        222.50        294.83        52.13 o                         
 -18   4   9       3636.88       3717.54       176.69 o                         
 -16   4   9       1214.09       1162.14        94.41 o                         
 -14   4   9       2614.04       2275.18       119.53 o                         
 -12   4   9       4991.04       4619.87       151.22 o                         
 -10   4   9        560.75        539.67        53.24 o                         
  -8   4   9       5966.03       5953.17       158.80 o                         
  -6   4   9       7650.01       7526.19       190.61 o                         
  -4   4   9       3241.93       3360.27       100.93 o                         
  -2   4   9       6299.79       6626.05       163.00 o                         
   0   4   9      10425.66      10209.57       221.92 o                         
   2   4   9       2524.48       2204.50       164.88 o                         
   4   4   9       1869.26       1868.19        66.51 o                         
   6   4   9       1063.95        878.80        61.34 o                         
   8   4   9      20526.37      20662.97       401.57 o                         
  10   4   9      10755.07      10534.77       242.47 o                         
  12   4   9       3772.08       4045.87       209.19 o                         
  14   4   9       2535.20       2568.04       172.91 o                         
  16   4   9       4204.02       4165.11       231.05 o                         
  18   4   9        738.63        644.24        95.79 o                         
 -21   5   9       1547.99       1419.99       556.50 o                         
 -19   5   9       2684.15       2852.29       182.87 o                         
 -17   5   9       6154.40       6032.60       312.22 o                         
 -15   5   9         13.78         -7.95        35.70 o                         
 -13   5   9         23.24        -15.70        43.80 o                         
 -11   5   9         44.02         50.39        22.75 o                         
  -9   5   9       4307.57       4480.97       160.17 o                         
  -7   5   9      19638.77      19995.56       375.31 o                         
  -5   5   9       5046.50       5166.61       180.79 o                         
  -3   5   9         88.97         23.84        35.45 o                         
  -1   5   9        738.03        739.98        52.24 o                         
   1   5   9         24.64         35.07        18.49 o                         
   3   5   9      22426.73      22345.38       520.92 o                         
   5   5   9      14989.28      14604.05       289.12 o                         
   7   5   9       3497.87       3760.60       186.64 o                         
   9   5   9       5024.38       5096.12       189.28 o                         
  11   5   9        391.31        421.31        56.36 o                         
  13   5   9       1929.64       2036.66       119.01 o                         
  15   5   9       2431.48       2374.17       173.66 o                         
  17   5   9       3148.62       3259.03       209.26 o                         
 -18   6   9        129.12        154.02        41.82 o                         
 -16   6   9          1.57        -48.08        32.05 o                         
 -14   6   9         54.74          5.63        33.25 o                         
 -12   6   9       2720.13       2792.46       135.55 o                         
 -10   6   9        185.74        170.72        36.89 o                         
  -8   6   9        243.49        198.87        48.93 o                         
  -6   6   9        216.97        167.61        48.80 o                         
  -4   6   9        873.68        742.85        65.53 o                         
  -2   6   9       2046.91       2004.23       181.90 o                         
   0   6   9        838.81        778.38        52.27 o                         
   2   6   9       1397.29       1507.45        79.00 o                         
   4   6   9        211.98         91.19        18.49 o                         
   6   6   9        128.24         90.96        24.89 o                         
   8   6   9         18.81         13.86        24.10 o                         
  10   6   9        738.60        735.69        74.02 o                         
  12   6   9        227.55        252.17        46.37 o                         
  14   6   9        115.09        145.03        46.94 o                         
  16   6   9         22.09        124.67        65.50 o                         
 -17   7   9        808.17        919.65       143.07 o                         
 -15   7   9       2469.04       2498.57       153.52 o                         
 -13   7   9         17.00          0.25        26.66 o                         
 -11   7   9        603.65        603.72        66.47 o                         
  -9   7   9       4985.59       5136.11       188.85 o                         
  -7   7   9       1080.22       1170.48        96.68 o                         
  -5   7   9       3837.37       3897.35       200.47 o                         
  -3   7   9       2025.47       2122.14        98.91 o                         
  -1   7   9         79.06         44.28        24.43 o                         
   1   7   9       2960.69       2925.89       134.80 o                         
   3   7   9       3515.34       3494.06       148.24 o                         
   5   7   9       5253.26       5865.09       198.50 o                         
   7   7   9       3585.22       3335.18       190.10 o                         
   9   7   9        150.22        178.40        41.78 o                         
  11   7   9        816.64        838.65        79.69 o                         
  13   7   9        686.16        555.60       119.74 o                         
  15   7   9       1655.67       1951.82       216.58 o                         
 -16   8   9        772.77        789.64       109.12 o                         
 -14   8   9        174.01        154.71        58.21 o                         
 -12   8   9         17.11         44.33        31.20 o                         
 -10   8   9        725.66        628.97        70.57 o                         
  -8   8   9         41.74         26.07        29.94 o                         
  -6   8   9        334.65        430.15        87.03 o                         
  -4   8   9        631.38        645.08        81.79 o                         
  -2   8   9        671.48        772.58        98.78 o                         
   0   8   9        106.94         91.63        50.99 o                         
   2   8   9        791.15        862.91        99.01 o                         
   4   8   9        241.88        316.38        47.41 o                         
   6   8   9        105.04         24.10        40.36 o                         
   8   8   9        167.87        118.98        79.15 o                         
  10   8   9        587.43        437.17        75.35 o                         
  12   8   9         25.81          7.90        39.69 o                         
 -13   9   9        757.45        866.26        94.55 o                         
 -11   9   9        379.16        383.79        59.14 o                         
  -9   9   9        220.50        215.17        50.03 o                         
  -7   9   9       2936.49       2967.18       172.15 o                         
  -5   9   9        886.77        922.09       157.14 o                         
  -3   9   9       1369.45       1219.73       122.60 o                         
  -1   9   9        677.63        700.25        92.12 o                         
   1   9   9        193.57        116.66        49.70 o                         
   3   9   9       1227.14       1398.39       222.11 o                         
   5   9   9       4210.50       4081.77       222.95 o                         
   7   9   9       1297.51       1265.18       124.82 o                         
   9   9   9        258.48        195.50        59.39 o                         
  -8  10   9         59.04         76.18        35.36 o                         
  -6  10   9          4.49         17.08        41.00 o                         
  -4  10   9       1853.95       1664.84       199.07 o                         
  -2  10   9       1312.13       1404.66       180.95 o                         
   0  10   9        468.68        431.50        98.53 o                         
   2  10   9        290.86        135.70       182.38 o                         
   4  10   9        405.82        456.61       114.05 o                         
 -22   0  10       5856.44       6618.60       567.66 o                         
 -20   0  10       5099.40       5903.94       446.52 o                         
 -18   0  10         39.57         63.67        36.38 o                         
 -16   0  10         52.31         18.02        34.00 o                         
 -14   0  10        906.01        826.60       112.42 o                         
 -12   0  10       2507.06       2593.68       150.69 o                         
 -10   0  10      12361.79      12448.41       374.04 o                         
  -8   0  10       7022.91       7017.31       217.28 o                         
  -6   0  10        566.74        803.57        55.48 o                         
  -4   0  10       2186.65       2019.17        85.21 o                         
  -2   0  10        677.66        525.60        54.52 o                         
   0   0  10      21040.71      20974.87       518.10 o                         
   2   0  10      26917.49      27893.87       455.49 o                         
   4   0  10      19210.20      20134.48       413.81 o                         
   6   0  10        655.02        631.49        72.31 o                         
   8   0  10       1853.52       1768.05       126.66 o                         
  10   0  10       3224.10       3214.34       155.09 o                         
  12   0  10      12168.56      11836.67       432.90 o                         
  14   0  10       1790.05       1890.54       169.13 o                         
  16   0  10         17.95         22.95        36.80 o                         
  18   0  10        344.78        399.29        88.63 o                         
  20   0  10        286.53        247.89       157.81 o                         
 -23   1  10        368.46        178.51        72.23 o                         
 -21   1  10       2384.95       2611.27       242.63 o                         
 -19   1  10        307.01        263.37        61.91 o                         
 -17   1  10        601.08        537.20        56.14 o                         
 -15   1  10        169.25        167.96        33.72 o                         
 -13   1  10       1149.68       1107.97        63.41 o                         
 -11   1  10         30.55         39.33        24.05 o                         
  -9   1  10      12286.91      12685.06       296.21 o                         
  -7   1  10       2116.40       2033.34        70.25 o                         
  -5   1  10         12.49          8.86        10.02 o                         
  -3   1  10          3.72          2.38         8.09 o                         
  -1   1  10       3640.39       3912.32       107.31 o                         
   1   1  10       7532.18       7511.19       156.44 o                         
   3   1  10       3729.37       3611.55       117.83 o                         
   5   1  10       2303.54       2435.65        76.97 o                         
   7   1  10        593.32        585.75        51.66 o                         
   9   1  10       3074.82       3121.42       114.24 o                         
  11   1  10        237.52        181.21        46.70 o                         
  13   1  10       3504.91       3574.69       224.22 o                         
  15   1  10        551.54        572.15        82.95 o                         
  17   1  10        127.67         77.82        46.20 o                         
  19   1  10          7.24         39.95        39.22 o                         
 -22   2  10       1551.53       1752.51       204.36 o                         
 -20   2  10         33.53        102.43        39.54 o                         
 -18   2  10         11.81         24.72        35.18 o                         
 -16   2  10        512.12        519.48        65.97 o                         
 -14   2  10       3761.86       3629.93       165.87 o                         
 -12   2  10      13241.71      12525.27       399.10 o                         
 -10   2  10       5886.15       6125.10       191.28 o                         
  -8   2  10        763.13        716.50        56.95 o                         
  -6   2  10        608.51        650.54        41.99 o                         
  -4   2  10       4678.26       4706.28       112.59 o                         
  -2   2  10      28273.01      28402.56       401.45 o                         
   0   2  10      16176.62      16040.70       321.61 o                         
   2   2  10       3873.19       3889.65       134.00 o                         
   4   2  10        791.79        897.42        73.20 o                         
   6   2  10       3618.39       3484.81        93.44 o                         
   8   2  10       3159.53       3187.69        91.74 o                         
  10   2  10       8820.31       8580.54       243.62 o                         
  12   2  10       3170.34       3270.93       138.19 o                         
  14   2  10        804.74        902.36       102.87 o                         
  16   2  10         21.92         -0.05        52.10 o                         
  18   2  10       1972.05       1954.39       163.48 o                         
 -21   3  10        694.61        592.64        89.22 o                         
 -19   3  10        379.58        290.82        51.60 o                         
 -17   3  10          0.02        -17.11        28.53 o                         
 -15   3  10        122.91        180.50        46.97 o                         
 -13   3  10       1734.79       1611.62       122.02 o                         
 -11   3  10       3532.23       3268.42       178.47 o                         
  -9   3  10        794.79        858.22        65.76 o                         
  -7   3  10         13.46         11.18        16.83 o                         
  -5   3  10       2419.89       2439.15        89.89 o                         
  -3   3  10          2.76          8.12         8.30 o                         
  -1   3  10      14149.28      15012.40       330.63 o                         
   1   3  10       1189.09       1245.11       116.78 o                         
   3   3  10       1165.79       1039.63        83.08 o                         
   5   3  10        730.33        691.88        88.61 o                         
   7   3  10       3104.41       3132.73       100.36 o                         
   9   3  10       3321.81       3233.90       108.19 o                         
  11   3  10       3861.44       3843.19       140.87 o                         
  13   3  10        659.06        757.68        94.34 o                         
  15   3  10        268.99        392.31        74.40 o                         
  17   3  10        820.88        934.34       113.00 o                         
  19   3  10          7.80          0.76        50.36 o                         
 -20   4  10        889.81        831.64       102.04 o                         
 -18   4  10       1153.34       1037.84        95.82 o                         
 -16   4  10       1004.98        934.90       131.24 o                         
 -14   4  10       3262.50       3377.27       191.15 o                         
 -12   4  10       1967.81       1843.93       111.21 o                         
 -10   4  10       3199.59       3137.17       152.39 o                         
  -8   4  10       1578.80       1549.46        85.63 o                         
  -6   4  10       1800.94       1962.78       104.40 o                         
  -4   4  10       8272.30       8552.65       223.10 o                         
  -2   4  10       4616.80       4687.48       123.43 o                         
   0   4  10       4875.67       4949.52       205.49 o                         
   2   4  10       4488.82       4462.92       194.17 o                         
   4   4  10        805.17        846.31       103.13 o                         
   6   4  10       2802.49       2645.43       115.43 o                         
   8   4  10       3054.76       3265.09       129.61 o                         
  10   4  10       4432.69       4543.29       181.22 o                         
  12   4  10       1222.93       1367.01       125.39 o                         
  14   4  10       1781.14       1787.70       147.03 o                         
  16   4  10       1134.64       1305.40       131.90 o                         
  18   4  10        300.32        255.05        69.03 o                         
 -19   5  10          0.70         36.79        36.51 o                         
 -17   5  10       1535.00       1339.86       207.60 o                         
 -15   5  10        343.96        220.18        55.21 o                         
 -13   5  10       1501.23       1737.42       140.35 o                         
 -11   5  10       1882.75       1882.64       145.71 o                         
  -9   5  10       1505.82       1596.36        83.20 o                         
  -7   5  10       4285.63       4194.06       167.80 o                         
  -5   5  10        875.50        819.72        86.94 o                         
  -3   5  10       1729.76       1731.97       106.60 o                         
  -1   5  10        733.76        844.32        67.93 o                         
   1   5  10        763.26        786.64        63.55 o                         
   3   5  10       1129.18       1022.25        77.70 o                         
   5   5  10       2383.13       2356.02        87.87 o                         
   7   5  10        384.66        283.58        55.52 o                         
   9   5  10       1092.06       1023.09        85.31 o                         
  11   5  10       2269.17       2349.40       132.54 o                         
  13   5  10        794.16        835.93        80.70 o                         
  15   5  10        809.77        795.27       104.85 o                         
  17   5  10        160.44        153.26        77.24 o                         
 -18   6  10       3925.68       3528.28       273.50 o                         
 -16   6  10       1088.46       1068.87       100.63 o                         
 -14   6  10        127.96         86.97        34.04 o                         
 -12   6  10         11.44         41.29        26.42 o                         
 -10   6  10        969.49        989.61        79.78 o                         
  -8   6  10       5855.56       5742.30       213.51 o                         
  -6   6  10       5965.87       5855.44       211.35 o                         
  -4   6  10       1430.43       1607.22       115.55 o                         
  -2   6  10       2199.75       2251.84       129.91 o                         
   0   6  10        361.78        447.64        55.26 o                         
   2   6  10       3700.32       3870.17       169.72 o                         
   4   6  10       6004.84       6426.87       258.27 o                         
   6   6  10       2538.66       2714.65       166.92 o                         
   8   6  10       1790.81       1828.24       139.27 o                         
  10   6  10         47.12         37.19        28.25 o                         
  12   6  10       1718.82       1663.70       120.49 o                         
  14   6  10        669.12        868.02       107.36 o                         
 -17   7  10         27.43          8.79        23.93 o                         
 -15   7  10        471.54        532.82        71.38 o                         
 -13   7  10        125.65         66.11        27.02 o                         
 -11   7  10       1113.75       1063.24       118.24 o                         
  -9   7  10       3348.22       3377.13       170.78 o                         
  -7   7  10       2973.66       2836.23       153.47 o                         
  -5   7  10        150.87        147.68        36.83 o                         
  -3   7  10        312.92        340.66        61.05 o                         
  -1   7  10        161.28        153.25        33.09 o                         
   1   7  10       5459.90       5814.58       195.17 o                         
   3   7  10       1246.85       1224.64        85.05 o                         
   5   7  10         25.32         -8.52        28.61 o                         
   7   7  10       2141.52       2222.75       158.23 o                         
   9   7  10         74.03         26.71        26.78 o                         
  11   7  10       2227.21       2328.97       165.46 o                         
  13   7  10        686.57        630.57       123.18 o                         
 -14   8  10       1448.82       1511.09       121.63 o                         
 -12   8  10       1227.74       1106.46       118.74 o                         
 -10   8  10          9.29          5.59        33.94 o                         
  -8   8  10        318.37        349.84        57.21 o                         
  -6   8  10       7556.46       7298.95       264.41 o                         
  -4   8  10       7811.47       7553.27       302.22 o                         
  -2   8  10       7703.49       7828.89       245.99 o                         
   0   8  10        144.87        174.15        38.95 o                         
   2   8  10        859.34        794.53        93.92 o                         
   4   8  10        256.21        283.41        59.27 o                         
   6   8  10       4059.97       4006.03       220.16 o                         
   8   8  10       3943.71       3943.07       222.00 o                         
  10   8  10        816.24        593.09        88.72 o                         
 -11   9  10        238.76         68.88        50.35 o                         
  -9   9  10        603.61        512.63        72.79 o                         
  -7   9  10        750.28        691.17        83.59 o                         
  -5   9  10        444.98        625.68       120.07 o                         
  -3   9  10       1687.13       1657.96       190.51 o                         
  -1   9  10       1069.31        901.61       153.72 o                         
   1   9  10         29.16        -37.54        55.03 o                         
   3   9  10        119.70         94.18        57.46 o                         
   5   9  10          6.50        -39.51        46.25 o                         
   7   9  10       1954.54       1875.14       174.71 o                         
  -4  10  10        834.74       1033.33       159.52 o                         
  -2  10  10         21.48        -63.22        51.26 o                         
   0  10  10         27.28         22.94       143.52 o                         
   2  10  10        521.61        530.06       116.94 o                         
 -21   1  11       4076.99       4086.24       365.17 o                         
 -19   1  11       2992.74       3225.33       220.16 o                         
 -17   1  11         12.88         36.77        25.74 o                         
 -15   1  11         11.76         42.84        23.08 o                         
 -13   1  11       1227.71       1268.15        78.08 o                         
 -11   1  11      15570.87      15649.71       295.01 o                         
  -9   1  11      14079.56      15008.48       413.13 o                         
  -7   1  11       2749.42       2613.90       106.13 o                         
  -5   1  11         16.35         38.38        16.31 o                         
  -3   1  11        292.36        324.63        26.92 o                         
  -1   1  11       3415.30       3483.62       111.47 o                         
   1   1  11      21585.96      21774.67       348.05 o                         
   3   1  11      13457.87      13444.82       292.11 o                         
   5   1  11       2060.91       1951.30        69.09 o                         
   7   1  11        125.10        106.05        23.64 o                         
   9   1  11       1859.87       1684.97        98.29 o                         
  11   1  11       9650.06       9629.05       286.24 o                         
  13   1  11       6305.68       6182.85       186.44 o                         
  15   1  11       3003.70       2978.61       156.52 o                         
  17   1  11         88.09         98.76        43.83 o                         
 -22   2  11       1297.53       1451.98       191.39 o                         
 -20   2  11       1603.08       1523.59       156.11 o                         
 -18   2  11        332.73        224.81        53.37 o                         
 -16   2  11       1244.88       1395.53       108.17 o                         
 -14   2  11       1623.82       1518.80       149.24 o                         
 -12   2  11         57.16         70.44        36.81 o                         
 -10   2  11       3552.04       3653.21       164.46 o                         
  -8   2  11       2262.59       2105.48        97.88 o                         
  -6   2  11         52.22         32.93        15.58 o                         
  -4   2  11       1122.14        986.16        76.01 o                         
  -2   2  11       2165.10       2008.26        83.55 o                         
   0   2  11       2131.18       2000.78        82.13 o                         
   2   2  11       4539.79       4671.60       154.53 o                         
   4   2  11         79.05         66.60        28.47 o                         
   6   2  11       4761.04       4502.59       179.99 o                         
   8   2  11       6516.33       6033.01       139.79 o                         
  10   2  11       1278.56       1141.82        69.10 o                         
  12   2  11       1370.64       1428.26        94.94 o                         
  14   2  11       1462.83       1679.46       175.52 o                         
  16   2  11          3.40         38.65        40.48 o                         
  18   2  11        845.64        676.97       124.34 o                         
 -21   3  11        970.18       1057.87       143.56 o                         
 -19   3  11        706.55        638.38        78.28 o                         
 -17   3  11       3392.67       3228.29       169.92 o                         
 -15   3  11       2416.79       2476.95       165.56 o                         
 -13   3  11       5452.30       5748.45       251.10 o                         
 -11   3  11        863.03        922.53        97.97 o                         
  -9   3  11       2530.85       2523.83       152.51 o                         
  -7   3  11        650.63        768.07        73.96 o                         
  -5   3  11       4837.48       4859.59       114.86 o                         
  -3   3  11      12750.58      12485.28       244.55 o                         
  -1   3  11       1782.15       1761.99        90.39 o                         
   1   3  11        261.40        282.04        43.24 o                         
   3   3  11        583.19        543.42        63.14 o                         
   5   3  11         41.94         59.81        33.71 o                         
   7   3  11       7784.45       7686.10       222.80 o                         
   9   3  11       4607.44       4815.27       168.97 o                         
  11   3  11       2282.03       2323.50       123.00 o                         
  13   3  11       2179.71       2107.57       159.25 o                         
  15   3  11        647.24        759.60       100.34 o                         
  17   3  11        631.05        585.18       119.45 o                         
 -20   4  11         44.90        -75.51        54.33 o                         
 -18   4  11        333.25        236.67        55.04 o                         
 -16   4  11         32.28         50.27        37.22 o                         
 -14   4  11        372.49        405.75        68.78 o                         
 -12   4  11        864.27        942.01       135.90 o                         
 -10   4  11       1336.45       1285.07       100.24 o                         
  -8   4  11        455.72        451.79        55.02 o                         
  -6   4  11       2418.79       2465.06       132.22 o                         
  -4   4  11       1313.81       1304.04        77.69 o                         
  -2   4  11       5063.88       4860.46       246.00 o                         
   0   4  11       4893.09       4914.39       285.40 o                         
   2   4  11       5660.85       6061.81       295.16 o                         
   4   4  11        974.51       1045.11       119.83 o                         
   6   4  11        315.68        249.65        62.94 o                         
   8   4  11        549.48        595.11        79.19 o                         
  10   4  11         97.96         87.98        35.23 o                         
  12   4  11        133.85        109.41        42.65 o                         
  14   4  11         44.88         48.89        35.91 o                         
  16   4  11         16.98         39.04        56.41 o                         
 -19   5  11        719.05        627.10        91.58 o                         
 -17   5  11        352.70        285.70        77.60 o                         
 -15   5  11        358.16        243.57        60.14 o                         
 -13   5  11        531.18        570.33        70.42 o                         
 -11   5  11       5742.36       5608.49       194.53 o                         
  -9   5  11        902.78       1108.64        89.23 o                         
  -7   5  11       8334.21       8232.52       248.59 o                         
  -5   5  11        442.28        434.05        52.68 o                         
  -3   5  11        146.12         83.42        25.83 o                         
  -1   5  11       9479.78       9401.22       398.72 o                         
   1   5  11      10387.45      10487.07       470.51 o                         
   3   5  11      11862.27      11985.78       494.35 o                         
   5   5  11       6623.45       6225.05       257.93 o                         
   7   5  11         36.79         51.40        32.64 o                         
   9   5  11        675.33        699.86        89.58 o                         
  11   5  11       1429.44       1452.18       108.26 o                         
  13   5  11       2563.59       2677.96       188.20 o                         
  15   5  11       1392.91       1574.22       147.84 o                         
 -18   6  11        148.22        111.98        61.35 o                         
 -16   6  11        366.52        393.31        62.12 o                         
 -14   6  11        837.41        698.10        87.13 o                         
 -12   6  11       1268.38       1218.63        94.33 o                         
 -10   6  11       2179.35       2168.10       134.23 o                         
  -8   6  11       1567.48       1655.76       133.61 o                         
  -6   6  11        444.54        394.95        55.66 o                         
  -4   6  11       2685.33       2738.84       146.79 o                         
  -2   6  11         20.30         20.94        34.05 o                         
   0   6  11       3527.02       3531.75       143.91 o                         
   2   6  11       2657.88       2633.33       238.35 o                         
   4   6  11        507.19        535.15        77.68 o                         
   6   6  11       1929.28       1778.23       139.89 o                         
   8   6  11       1053.96       1083.69       110.50 o                         
  10   6  11        409.83        314.96        53.45 o                         
  12   6  11       1472.36       1513.17       112.88 o                         
  14   6  11        947.59       1043.14       147.71 o                         
 -15   7  11       4793.56       5044.92       230.00 o                         
 -13   7  11       1735.48       1874.97       122.18 o                         
 -11   7  11        506.72        452.99        75.65 o                         
  -9   7  11        351.18        336.01        56.58 o                         
  -7   7  11       1015.96       1014.53        90.91 o                         
  -5   7  11       4971.82       5321.04       209.20 o                         
  -3   7  11      10551.30      10549.65       335.64 o                         
  -1   7  11        544.40        464.42        53.02 o                         
   1   7  11        251.72        181.84        50.30 o                         
   3   7  11        221.12        233.80        54.86 o                         
   5   7  11       1482.38       1490.53       144.54 o                         
   7   7  11       7449.95       7947.23       320.40 o                         
   9   7  11       1375.90       1181.75       109.69 o                         
  11   7  11         12.97         44.94        50.88 o                         
 -14   8  11         92.87         77.66        31.17 o                         
 -12   8  11        224.47        200.62        73.14 o                         
 -10   8  11        545.24        547.83        78.39 o                         
  -8   8  11       1167.27       1060.48       101.26 o                         
  -6   8  11         32.55         70.64        46.99 o                         
  -4   8  11          5.24         72.40        58.64 o                         
  -2   8  11        375.47        393.08        68.48 o                         
   0   8  11        626.16        726.34        93.72 o                         
   2   8  11       1452.41       1471.68       132.60 o                         
   4   8  11          5.91         10.44        39.03 o                         
   6   8  11         30.76          0.62        45.72 o                         
   8   8  11         69.16         93.77        46.87 o                         
  10   8  11        194.10        117.93        79.92 o                         
  -9   9  11        204.38        162.41        53.10 o                         
  -7   9  11        458.64        425.69        80.37 o                         
  -5   9  11       7308.76       7755.34       351.20 o                         
  -3   9  11       3905.66       4047.52       304.53 o                         
  -1   9  11       1846.14       2250.12       497.55 o                         
   1   9  11        371.23        599.00       117.35 o                         
   3   9  11        433.04        373.48       185.32 o                         
   5   9  11       3561.21       3572.77       295.18 o                         
 -22   0  12       5526.48       5346.07       531.91 o                         
 -20   0  12      10178.01      12107.70       799.88 o                         
 -18   0  12        804.77        965.20       149.55 o                         
 -16   0  12       1046.02       1223.43       117.72 o                         
 -14   0  12       1647.96       1758.10       136.29 o                         
 -12   0  12       2412.79       2629.65       196.49 o                         
 -10   0  12       9278.73       9425.31       305.40 o                         
  -8   0  12      12011.55      11571.42       419.04 o                         
  -6   0  12       3094.48       3037.28       149.74 o                         
  -4   0  12       3077.40       3427.15       150.37 o                         
  -2   0  12       1250.11       1548.03        91.25 o                         
   0   0  12      13897.18      14561.95       478.76 o                         
   2   0  12      44459.57      44372.47      2413.42 o                         
   4   0  12       6374.37       6541.32       247.19 o                         
   6   0  12       1361.23       1328.76       101.12 o                         
   8   0  12        845.30        742.86        84.70 o                         
  10   0  12         82.07        133.83        36.51 o                         
  12   0  12       7123.77       7692.03       292.90 o                         
  14   0  12       7879.60       8183.14       291.25 o                         
  16   0  12        418.91        247.44       118.92 o                         
  18   0  12         19.76         60.23        74.96 o                         
 -21   1  12       1778.21       2459.00       250.68 o                         
 -19   1  12        149.23        155.00        49.52 o                         
 -17   1  12        447.29        501.02        60.06 o                         
 -15   1  12       2012.19       2111.94       116.61 o                         
 -13   1  12       2117.00       1962.56       110.24 o                         
 -11   1  12        596.67        615.25        58.51 o                         
  -9   1  12       9119.86       9107.85       234.52 o                         
  -7   1  12        398.77        388.80        43.70 o                         
  -5   1  12       3362.30       3208.32       105.70 o                         
  -3   1  12       1215.18       1083.37        59.86 o                         
  -1   1  12        249.79        238.00        30.30 o                         
   1   1  12       2775.99       2626.20        97.52 o                         
   3   1  12       7197.33       7252.47       205.65 o                         
   5   1  12       7209.02       7115.90       206.73 o                         
   7   1  12        715.40        759.68        42.69 o                         
   9   1  12         78.13         58.11        23.24 o                         
  11   1  12        670.55        723.78        55.39 o                         
  13   1  12       6703.65       6350.36       193.61 o                         
  15   1  12          0.91        -45.15        41.64 o                         
  17   1  12       1310.28       1591.76       299.54 o                         
 -20   2  12        916.60       1089.96       104.72 o                         
 -18   2  12       3916.41       3851.70       242.33 o                         
 -16   2  12       1675.74       1691.25       142.49 o                         
 -14   2  12       1440.85       1643.47       184.00 o                         
 -12   2  12       2229.99       1960.18       126.68 o                         
 -10   2  12       3849.16       3588.72       191.80 o                         
  -8   2  12       6601.69       7096.47       235.94 o                         
  -6   2  12       8528.03       8644.24       205.02 o                         
  -4   2  12       6514.02       6200.91       172.72 o                         
  -2   2  12       3249.96       3301.29       135.96 o                         
   0   2  12       5954.71       6128.25       192.41 o                         
   2   2  12       1160.94       1120.79        79.64 o                         
   4   2  12       3784.81       4029.82       155.71 o                         
   6   2  12       3045.88       2921.82       203.22 o                         
   8   2  12       1464.81       1481.63        69.44 o                         
  10   2  12        799.73        730.82        85.46 o                         
  12   2  12       2775.81       2974.17       187.14 o                         
  14   2  12       3390.92       3518.18       212.35 o                         
  16   2  12       1439.17       1480.50       176.56 o                         
 -21   3  12        534.91        439.00        70.67 o                         
 -19   3  12        491.19        391.08        74.28 o                         
 -17   3  12        227.65        269.48        64.51 o                         
 -15   3  12        917.62       1024.72       110.37 o                         
 -13   3  12        635.33        519.39        77.56 o                         
 -11   3  12       1682.52       1667.44       162.60 o                         
  -9   3  12          3.87        -42.07        28.05 o                         
  -7   3  12       1528.45       1585.06        85.16 o                         
  -5   3  12         46.34         61.39        18.46 o                         
  -3   3  12       7088.47       7426.93       233.22 o                         
  -1   3  12          0.79         19.96        21.58 o                         
   1   3  12        650.08        651.46        56.94 o                         
   3   3  12        435.95        468.60        62.16 o                         
   5   3  12       3534.84       3493.64       167.14 o                         
   7   3  12          0.58          1.86        24.06 o                         
   9   3  12        400.12        359.36        48.40 o                         
  11   3  12         34.66         28.45        37.97 o                         
  13   3  12        211.90        289.61       112.52 o                         
  15   3  12        765.58        734.59       102.79 o                         
  17   3  12         61.61          9.23        44.56 o                         
 -20   4  12       1129.26        945.02       244.10 o                         
 -18   4  12        734.90        734.97        98.92 o                         
 -16   4  12       1260.98       1030.03       147.42 o                         
 -14   4  12       1566.65       1359.02       129.59 o                         
 -12   4  12        955.14        869.43       102.30 o                         
 -10   4  12       3864.80       3602.34       197.79 o                         
  -8   4  12       4158.31       4156.21       168.42 o                         
  -6   4  12       1609.91       1640.30        95.45 o                         
  -4   4  12       4647.36       4778.18       133.86 o                         
  -2   4  12       1833.05       1862.48       133.06 o                         
   0   4  12       2176.70       2245.46       126.09 o                         
   2   4  12       2298.35       2294.39       119.09 o                         
   4   4  12       3270.43       3378.27       171.95 o                         
   6   4  12       3119.56       3107.65       179.07 o                         
   8   4  12       1172.35       1259.80       129.99 o                         
  10   4  12       2242.96       2267.60       136.25 o                         
  12   4  12        838.41       1057.51       116.99 o                         
  14   4  12       1087.80       1102.21       172.93 o                         
  16   4  12       1357.01       1107.89       129.18 o                         
 -19   5  12       1231.03       1295.55       178.22 o                         
 -17   5  12         12.72         10.66        34.39 o                         
 -15   5  12         16.32         16.15        29.83 o                         
 -13   5  12        109.37         95.76        35.31 o                         
 -11   5  12          5.03         41.67        30.62 o                         
  -9   5  12        721.34        671.00        70.93 o                         
  -7   5  12         99.41         63.93        25.33 o                         
  -5   5  12       1304.94       1228.54        84.35 o                         
  -3   5  12         20.38         38.59        15.74 o                         
  -1   5  12        775.47        717.19        87.28 o                         
   1   5  12       1058.13        891.57       118.38 o                         
   3   5  12       2486.06       2581.91       248.74 o                         
   5   5  12        536.31        491.19        74.99 o                         
   7   5  12        259.49        323.13        64.20 o                         
   9   5  12         90.52         90.60        37.94 o                         
  11   5  12        254.34        312.31        53.25 o                         
  13   5  12       1704.62       1836.91       160.78 o                         
 -16   6  12        316.00        250.62        54.92 o                         
 -14   6  12       1418.26       1423.65       116.73 o                         
 -12   6  12       1358.13       1291.99       109.31 o                         
 -10   6  12       1432.69       1383.64       109.81 o                         
  -8   6  12        284.77        240.44        45.87 o                         
  -6   6  12         16.05          8.18        19.25 o                         
  -4   6  12        147.01         86.31        29.04 o                         
  -2   6  12       2323.69       2350.74       203.57 o                         
   0   6  12       3053.72       3123.23       234.48 o                         
   2   6  12       5474.16       5664.29       294.90 o                         
   4   6  12       1282.89       1150.19       145.81 o                         
   6   6  12        459.29        506.25        76.71 o                         
   8   6  12        515.01        460.91        74.56 o                         
  10   6  12       3095.52       3055.84       165.99 o                         
  12   6  12       1670.00       1601.79       179.53 o                         
 -15   7  12        774.36        605.82        82.19 o                         
 -13   7  12        482.89        453.80        68.38 o                         
 -11   7  12       2363.09       2451.24       152.43 o                         
  -9   7  12       7368.82       7055.83       259.38 o                         
  -7   7  12        257.88        341.58        70.36 o                         
  -5   7  12         46.39        112.09        47.49 o                         
  -3   7  12       3081.22       3090.79       205.11 o                         
  -1   7  12        408.36        476.96        77.67 o                         
   1   7  12       3599.67       3850.36       215.06 o                         
   3   7  12       1565.65       1554.83       136.59 o                         
   5   7  12          1.43         21.43        32.84 o                         
   7   7  12       1667.84       1529.42       139.57 o                         
   9   7  12         39.50         52.23        32.51 o                         
  11   7  12       6197.01       5774.18       373.72 o                         
 -12   8  12       1299.85       1182.68       175.91 o                         
 -10   8  12          6.92         63.94        48.61 o                         
  -8   8  12         35.32         73.62        41.05 o                         
  -6   8  12       2351.27       2447.37       188.46 o                         
  -4   8  12       7588.14       7642.83       342.12 o                         
  -2   8  12       3738.72       4065.23       222.47 o                         
   0   8  12         72.51         73.73        43.34 o                         
   2   8  12       2691.67       2719.22       185.05 o                         
   4   8  12        574.15        577.64        88.43 o                         
   6   8  12       5985.54       5817.69       284.88 o                         
   8   8  12       9050.09       9206.17       495.76 o                         
  -7   9  12         24.95          2.01        30.77 o                         
  -5   9  12        681.12        688.33       105.13 o                         
  -3   9  12       2670.58       2473.90       241.45 o                         
  -1   9  12         94.56         52.75       119.45 o                         
   1   9  12        272.07        216.68        78.38 o                         
   3   9  12         26.25          6.32        47.07 o                         
 -21   1  13       2908.39       3353.25       300.85 o                         
 -19   1  13       4132.40       4567.88       220.09 o                         
 -17   1  13        802.39        799.98       101.90 o                         
 -15   1  13        808.28        739.33        72.26 o                         
 -13   1  13         24.32          6.59        29.42 o                         
 -11   1  13       1767.32       1792.91       102.26 o                         
  -9   1  13       6327.46       6220.86       389.46 o                         
  -7   1  13       4971.86       4567.02       155.10 o                         
  -5   1  13        738.89        755.98        57.28 o                         
  -3   1  13        254.69        300.64        27.08 o                         
  -1   1  13       2361.31       2264.55        93.12 o                         
   1   1  13      12503.50      12132.58       286.39 o                         
   3   1  13       9083.54       8914.31       250.77 o                         
   5   1  13       7902.83       8109.72       303.89 o                         
   7   1  13         83.20         70.56        16.49 o                         
   9   1  13         30.23         28.06        23.43 o                         
  11   1  13       3493.44       3646.54       225.16 o                         
  13   1  13       3030.61       2987.87       170.71 o                         
  15   1  13       2786.66       3627.62       286.89 o                         
 -20   2  13       1145.11       1439.86       141.88 o                         
 -18   2  13        100.53         -7.23        33.49 o                         
 -16   2  13       1556.12       1206.80       124.61 o                         
 -14   2  13         55.41        -25.69        62.10 o                         
 -12   2  13         19.11         61.78        40.74 o                         
 -10   2  13       3840.29       3924.90       207.92 o                         
  -8   2  13       2749.99       2662.23       130.77 o                         
  -6   2  13        288.68        297.62        36.18 o                         
  -4   2  13       2183.01       2090.03        68.24 o                         
  -2   2  13       5219.32       5004.72       173.13 o                         
   0   2  13        871.64        823.82        71.53 o                         
   2   2  13        123.27        157.77        34.29 o                         
   4   2  13        690.18        749.45        68.83 o                         
   6   2  13        611.89        480.73        55.51 o                         
   8   2  13       1918.05       1791.02       110.54 o                         
  10   2  13        135.36         86.37        39.83 o                         
  12   2  13       2040.65       1995.76       241.04 o                         
  14   2  13        131.64        158.50        58.71 o                         
  16   2  13        246.66        317.60        98.78 o                         
 -19   3  13       1640.69       1750.40       157.97 o                         
 -17   3  13       5950.71       6146.96       400.14 o                         
 -15   3  13        877.36        847.47       106.64 o                         
 -13   3  13        607.38        610.36       116.65 o                         
 -11   3  13         13.52         78.43        49.02 o                         
  -9   3  13       3649.17       3638.51       241.76 o                         
  -7   3  13       4023.03       4056.16       141.57 o                         
  -5   3  13       2146.91       2311.59       127.71 o                         
  -3   3  13         61.96         18.10        21.25 o                         
  -1   3  13        211.54        172.76        37.18 o                         
   1   3  13       1019.79       1048.46        83.47 o                         
   3   3  13       8524.19       8944.60       262.35 o                         
   5   3  13       7445.45       7935.50       272.32 o                         
   7   3  13       8159.12       8319.31       250.73 o                         
   9   3  13        748.71        718.87        68.94 o                         
  11   3  13        323.92        276.49        68.20 o                         
  13   3  13       2355.51       2436.92       181.72 o                         
  15   3  13       4607.27       5223.76       276.99 o                         
 -18   4  13       2586.18       2736.08       195.27 o                         
 -16   4  13       2089.53       1803.99       241.37 o                         
 -14   4  13        682.94        645.61        92.70 o                         
 -12   4  13       3715.52       3556.29       252.57 o                         
 -10   4  13         93.95         70.76        32.08 o                         
  -8   4  13       6201.30       6293.37       211.82 o                         
  -6   4  13       9109.49       9337.32       249.05 o                         
  -4   4  13       3247.32       3213.66       185.62 o                         
  -2   4  13       1343.12       1417.74       104.81 o                         
   0   4  13       2190.55       2194.87       129.87 o                         
   2   4  13        152.97        118.50        37.14 o                         
   4   4  13       1687.85       1614.17       121.60 o                         
   6   4  13       3422.36       3558.34       160.75 o                         
   8   4  13        533.70        495.12        79.42 o                         
  10   4  13       1837.74       1875.24       128.36 o                         
  12   4  13        984.56       1105.68       124.65 o                         
  14   4  13       1241.55       1101.39       128.73 o                         
 -17   5  13         36.11         72.17        44.75 o                         
 -15   5  13        389.39        294.88        58.23 o                         
 -13   5  13       1691.72       1876.25       146.78 o                         
 -11   5  13       7197.54       7309.73       315.35 o                         
  -9   5  13        409.08        432.01       103.35 o                         
  -7   5  13       1510.59       1467.25       139.12 o                         
  -5   5  13       2026.22       2022.56       104.77 o                         
  -3   5  13       4313.56       4742.17       237.45 o                         
  -1   5  13       7058.86       7065.54       295.08 o                         
   1   5  13      12617.74      13601.83       514.82 o                         
   3   5  13        612.41        812.10       168.16 o                         
   5   5  13         19.98          5.08        33.32 o                         
   7   5  13         56.28         71.36        48.28 o                         
   9   5  13       2594.71       2721.07       180.84 o                         
  11   5  13       6529.87       6520.51       253.08 o                         
  13   5  13        864.55        889.67       117.32 o                         
 -16   6  13        365.26        317.35        63.06 o                         
 -14   6  13        259.80        319.58        85.56 o                         
 -12   6  13        562.21        608.47        75.37 o                         
 -10   6  13       2642.41       2620.24       151.32 o                         
  -8   6  13       2003.42       1977.95       186.44 o                         
  -6   6  13        337.17        276.16        65.13 o                         
  -4   6  13       1265.96       1287.78       129.50 o                         
  -2   6  13       1261.72       1143.72       121.06 o                         
   0   6  13        644.64        515.52        98.49 o                         
   2   6  13       1858.87       1977.95       154.12 o                         
   4   6  13        945.14        906.31       107.36 o                         
   6   6  13        585.13        643.33        91.23 o                         
   8   6  13        959.33        916.64       109.98 o                         
  10   6  13         25.96         24.71        28.81 o                         
 -13   7  13       3016.40       3067.08       212.46 o                         
 -11   7  13       1035.45       1073.48       125.18 o                         
  -9   7  13        459.41        508.34       112.28 o                         
  -7   7  13        476.77        376.25        77.18 o                         
  -5   7  13       1397.10       1683.46       153.12 o                         
  -3   7  13       5359.03       5662.87       305.54 o                         
  -1   7  13       2049.18       2195.41       209.91 o                         
   1   7  13        148.13        169.15        52.88 o                         
   3   7  13        318.26        289.53        64.26 o                         
   5   7  13         38.34        -18.94        43.11 o                         
   7   7  13       1718.52       1603.14       165.12 o                         
   9   7  13       4130.93       4452.12       248.81 o                         
 -10   8  13        306.35        228.82        65.16 o                         
  -8   8  13        676.66        731.37       106.17 o                         
  -6   8  13         72.83         60.96        50.06 o                         
  -4   8  13         91.27        130.58        57.39 o                         
  -2   8  13         56.10         11.18        74.58 o                         
   0   8  13         42.42         56.13        35.68 o                         
   2   8  13        809.61        790.64       116.33 o                         
   4   8  13        201.81        132.79        47.36 o                         
   6   8  13        234.24        321.69        71.82 o                         
 -20   0  14        606.75        905.71       224.36 o                         
 -18   0  14         50.88        -39.75        60.67 o                         
 -16   0  14        459.00        597.53       181.77 o                         
 -14   0  14         82.25        104.85        54.32 o                         
 -12   0  14       2704.47       2569.81       376.94 o                         
 -10   0  14       3454.64       3945.32       256.08 o                         
  -8   0  14       3723.58       3056.89       222.28 o                         
  -6   0  14       3666.08       3728.30       176.46 o                         
  -4   0  14       2055.39       2016.66       118.58 o                         
  -2   0  14       3316.30       2954.49       135.52 o                         
   0   0  14        504.37        571.74        96.10 o                         
   2   0  14       8363.88       9783.64       568.47 o                         
   4   0  14        825.30        908.49        66.64 o                         
   6   0  14         38.31          9.03        59.44 o                         
   8   0  14        249.17        135.52        67.67 o                         
  10   0  14       3791.47       4224.82       504.24 o                         
  12   0  14       1251.50       1153.60       142.23 o                         
  14   0  14       3270.27       3040.10       383.34 o                         
 -19   1  14         10.85          6.84        47.13 o                         
 -17   1  14         29.05        -11.16        47.77 o                         
 -15   1  14          3.06         -5.65        28.32 o                         
 -13   1  14       1408.96       1327.60       112.07 o                         
 -11   1  14        670.54        651.73        76.31 o                         
  -9   1  14        106.63         47.55        48.13 o                         
  -7   1  14         37.84         64.37        25.79 o                         
  -5   1  14       1168.74        994.74        74.15 o                         
  -3   1  14          5.23         -0.11        22.26 o                         
  -1   1  14        369.55        363.17        36.97 o                         
   1   1  14         77.83         69.38        28.37 o                         
   3   1  14       4504.17       4282.28       159.09 o                         
   5   1  14        993.79       1093.61        89.58 o                         
   7   1  14        134.98        190.03        41.89 o                         
   9   1  14       2192.88       2075.67       120.65 o                         
  11   1  14         24.61        110.95        35.34 o                         
  13   1  14         86.87        140.61        52.52 o                         
  15   1  14        129.03        132.73        70.18 o                         
 -20   2  14       1218.14       1183.83       210.04 o                         
 -18   2  14       9546.70      10345.46       516.69 o                         
 -16   2  14       4659.10       4251.76       285.85 o                         
 -14   2  14        378.22        402.70        90.13 o                         
 -12   2  14         33.26         67.82        41.05 o                         
 -10   2  14       2141.00       2091.87       213.00 o                         
  -8   2  14      10825.11      11082.22       304.86 o                         
  -6   2  14      12698.24      12145.54       262.03 o                         
  -4   2  14       3818.22       3845.42       165.84 o                         
  -2   2  14        400.74        371.54        42.96 o                         
   0   2  14        350.13        267.10        60.20 o                         
   2   2  14        811.97        767.53        70.31 o                         
   4   2  14      12309.65      12990.04       321.98 o                         
   6   2  14       9954.09       9706.42       273.06 o                         
   8   2  14       2277.69       2319.51       130.29 o                         
  10   2  14        732.56        744.36        69.47 o                         
  12   2  14         92.31         30.72        35.62 o                         
  14   2  14       1149.75       1172.07       138.03 o                         
 -19   3  14        460.52        380.41        91.98 o                         
 -17   3  14       2675.98       3186.39       214.60 o                         
 -15   3  14         16.02         18.76        37.68 o                         
 -13   3  14       2590.35       2292.61       251.91 o                         
 -11   3  14        757.40        680.15       176.79 o                         
  -9   3  14         32.20         23.34        40.60 o                         
  -7   3  14        745.64        850.25        63.98 o                         
  -5   3  14       2117.54       1994.39       125.33 o                         
  -3   3  14          1.56          1.81        20.75 o                         
  -1   3  14       1284.72       1130.51        78.71 o                         
   1   3  14        211.43        216.53        39.54 o                         
   3   3  14        993.99       1036.97        87.07 o                         
   5   3  14       2726.10       2803.41       143.43 o                         
   7   3  14        478.46        552.32        59.05 o                         
   9   3  14       1718.06       1581.73       223.71 o                         
  11   3  14        128.24         86.26        51.04 o                         
  13   3  14         15.25        120.69       125.25 o                         
 -18   4  14        597.03        689.18       115.54 o                         
 -16   4  14       1520.18       1464.27       322.92 o                         
 -14   4  14       2186.83       2027.96       201.22 o                         
 -12   4  14        686.53        710.13       119.52 o                         
 -10   4  14       2296.74       2465.46       193.77 o                         
  -8   4  14       2192.17       2275.85       122.40 o                         
  -6   4  14       1782.54       1881.24       148.44 o                         
  -4   4  14       2065.37       2006.08       151.77 o                         
  -2   4  14        710.58        644.03        73.20 o                         
   0   4  14       3286.74       3368.30       261.05 o                         
   2   4  14       1553.90       1565.11       111.25 o                         
   4   4  14       2505.10       2690.27       146.22 o                         
   6   4  14       1781.41       1890.72       119.69 o                         
   8   4  14        707.25        662.99        91.23 o                         
  10   4  14        778.22        778.76        85.96 o                         
  12   4  14        949.08        917.44       115.66 o                         
 -17   5  14       1685.68       1847.17       166.52 o                         
 -15   5  14          4.36          7.19        44.68 o                         
 -13   5  14       2721.95       2503.51       226.36 o                         
 -11   5  14       2993.74       3166.86       204.67 o                         
  -9   5  14         85.12         95.54        42.96 o                         
  -7   5  14       3116.73       3368.67       207.25 o                         
  -5   5  14       1381.66       1420.29       172.56 o                         
  -3   5  14        274.69        223.17        58.30 o                         
  -1   5  14       1176.45       1125.04       167.46 o                         
   1   5  14        114.37        163.32        52.67 o                         
   3   5  14       3036.79       2963.15       229.15 o                         
   5   5  14       3371.95       3151.35       196.32 o                         
   7   5  14        208.78        119.44        48.47 o                         
   9   5  14        122.33        132.21        61.11 o                         
  11   5  14       1975.20       1934.11       138.45 o                         
 -14   6  14       1315.42       1367.86       172.82 o                         
 -12   6  14       3458.52       3796.20       254.70 o                         
 -10   6  14        613.43        602.21        92.54 o                         
  -8   6  14         21.50        -17.22        41.49 o                         
  -6   6  14         26.37        -28.75        35.44 o                         
  -4   6  14        410.70        391.97        77.95 o                         
  -2   6  14       7728.11       7293.41       388.69 o                         
   0   6  14       8903.71       9839.99       380.02 o                         
   2   6  14       2328.37       2193.99       167.41 o                         
   4   6  14        524.02        526.92        93.15 o                         
   6   6  14         20.46          9.61        39.17 o                         
   8   6  14        188.08        141.54        49.76 o                         
  10   6  14       6535.38       6133.28       352.65 o                         
 -11   7  14       1189.99       1154.27       131.75 o                         
  -9   7  14        414.03        265.51        75.35 o                         
  -7   7  14         60.44         11.68        51.01 o                         
  -5   7  14        101.45        138.66        53.46 o                         
  -3   7  14        744.86        858.30       121.34 o                         
  -1   7  14        817.37        800.88       108.15 o                         
   1   7  14       2206.34       2313.69       176.33 o                         
   3   7  14        548.74        502.78        84.64 o                         
   5   7  14        376.79        244.55        63.92 o                         
   7   7  14         23.62         -3.68        43.24 o                         
  -8   8  14        453.05        302.71        69.84 o                         
  -6   8  14        279.65        178.98        70.19 o                         
  -4   8  14       1258.84       1176.05       136.19 o                         
  -2   8  14       1527.07       1614.26       177.36 o                         
   0   8  14       1101.34       1168.99       204.92 o                         
   2   8  14        322.63        267.80        72.34 o                         
 -19   1  15        974.30        834.70       131.39 o                         
 -17   1  15       1219.18       1090.87       147.71 o                         
 -15   1  15       1309.92       1287.08       131.07 o                         
 -13   1  15        949.57        917.43       102.73 o                         
 -11   1  15         73.38         69.50        36.63 o                         
  -9   1  15        794.85        710.16        93.67 o                         
  -7   1  15       4729.16       4540.96       233.60 o                         
  -5   1  15      11767.57      12363.42       368.78 o                         
  -3   1  15       4251.68       4205.70       168.63 o                         
  -1   1  15       1174.38       1040.52       107.29 o                         
   1   1  15       1639.57       1357.70        88.76 o                         
   3   1  15        821.14        804.08       102.34 o                         
   5   1  15       4107.52       4228.56       259.46 o                         
   7   1  15       4110.39       4028.98       251.67 o                         
   9   1  15       1224.44       1250.80       118.61 o                         
  11   1  15        308.47        438.01        81.38 o                         
  13   1  15        132.58         49.14        74.80 o                         
 -18   2  15          2.74         39.93        58.98 o                         
 -16   2  15        265.52        126.05        62.48 o                         
 -14   2  15       1836.02       1866.50       321.18 o                         
 -12   2  15        221.89        111.28        55.07 o                         
 -10   2  15        743.21        700.18        97.00 o                         
  -8   2  15       2543.95       2824.08       232.93 o                         
  -6   2  15         91.37        109.26        50.08 o                         
  -4   2  15        115.16        109.09        32.02 o                         
  -2   2  15        146.47        137.96        34.38 o                         
   0   2  15        164.91        151.27        32.94 o                         
   2   2  15        245.76        211.63        41.08 o                         
   4   2  15         77.30         61.52        26.32 o                         
   6   2  15        153.13         52.51        31.47 o                         
   8   2  15        987.25        949.13       103.60 o                         
  10   2  15        238.60        225.61        61.74 o                         
  12   2  15         72.88       -108.81        72.54 o                         
 -17   3  15       5594.31       5137.00       330.98 o                         
 -15   3  15       1931.96       1806.62       193.50 o                         
 -13   3  15        861.68        920.55       139.19 o                         
 -11   3  15        221.44        220.99        71.19 o                         
  -9   3  15        242.98        217.94        60.06 o                         
  -7   3  15       5216.93       5466.39       221.42 o                         
  -5   3  15       1882.11       1885.33       125.22 o                         
  -3   3  15        549.76        443.38        62.67 o                         
  -1   3  15        160.99        182.40        41.50 o                         
   1   3  15         69.79         53.22        29.66 o                         
   3   3  15       6727.71       6116.92       313.25 o                         
   5   3  15       8597.95       8847.49       273.38 o                         
   7   3  15       3432.16       3463.20       162.56 o                         
   9   3  15        325.56        254.83        78.09 o                         
  11   3  15         34.04        -41.00        39.84 o                         
 -16   4  15       1699.43       1748.39       193.09 o                         
 -14   4  15        121.29         89.81        98.45 o                         
 -12   4  15       1475.76       1742.03       190.76 o                         
 -10   4  15        264.01        147.99        63.76 o                         
  -8   4  15       6468.33       6651.96       293.32 o                         
  -6   4  15       9838.69       9793.03       449.82 o                         
  -4   4  15        639.13        720.38        94.47 o                         
  -2   4  15       2685.93       2593.58       151.46 o                         
   0   4  15       3889.04       3692.72       180.24 o                         
   2   4  15        101.39         40.62        28.54 o                         
   4   4  15       3298.63       3236.68       164.29 o                         
   6   4  15       5444.88       5563.59       199.37 o                         
   8   4  15        142.98        178.66        54.44 o                         
  10   4  15       3529.33       3709.51       232.02 o                         
 -15   5  15        260.62        305.12        88.38 o                         
 -13   5  15       6190.36       5913.95       360.40 o                         
 -11   5  15       4723.71       4911.88       357.24 o                         
  -9   5  15       3148.47       3303.36       211.72 o                         
  -7   5  15        432.89        424.41        78.90 o                         
  -5   5  15        437.31        427.66       107.77 o                         
  -3   5  15       3871.83       4056.39       232.09 o                         
  -1   5  15       3087.59       3077.05       200.09 o                         
   1   5  15       3967.82       4446.24       243.45 o                         
   3   5  15        864.45        747.13       100.81 o                         
   5   5  15         17.13          2.70        54.64 o                         
   7   5  15        412.19        298.59        65.81 o                         
   9   5  15        680.61        751.89       136.76 o                         
 -12   6  15        359.43        397.74       101.16 o                         
 -10   6  15        655.79        629.34        99.58 o                         
  -8   6  15         55.70         40.43        45.87 o                         
  -6   6  15        106.86        159.37        50.83 o                         
  -4   6  15        219.05        232.74        60.02 o                         
  -2   6  15         98.96         81.06        39.67 o                         
   0   6  15        222.91        358.80        86.58 o                         
   2   6  15          6.98        -24.09        35.57 o                         
   4   6  15          1.69        -55.28        51.46 o                         
   6   6  15        475.74        377.27        77.22 o                         
   8   6  15        891.98        973.24       118.25 o                         
  -9   7  15       1715.52       2012.96       283.06 o                         
  -7   7  15        187.06        114.81        45.10 o                         
  -5   7  15         10.72         45.96        51.58 o                         
  -3   7  15        452.25        395.09        79.51 o                         
  -1   7  15       2136.39       2063.40       176.57 o                         
   1   7  15        589.57        677.38       115.45 o                         
   3   7  15       1318.59       1173.60       132.57 o                         
 -18   0  16         24.91         -4.73       156.97 o                         
 -16   0  16       2547.75       2763.98       240.46 o                         
 -14   0  16      11314.25      11676.82       513.27 o                         
 -12   0  16       1218.84       1314.26       163.70 o                         
 -10   0  16        207.09         72.68        47.81 o                         
  -8   0  16         18.54         35.35        49.80 o                         
  -6   0  16       1477.64       1448.66       306.29 o                         
  -4   0  16      10356.59      10460.44       461.66 o                         
  -2   0  16       5577.05       5452.31       449.53 o                         
   0   0  16         40.78         -5.93        58.79 o                         
   2   0  16        798.76        607.92       149.47 o                         
   4   0  16        237.89        454.15       125.35 o                         
   6   0  16       4474.06       4389.40       392.70 o                         
   8   0  16       8245.35       7825.69       531.87 o                         
  10   0  16       3105.12       2789.29       234.20 o                         
  12   0  16         10.67         80.68        96.72 o                         
 -17   1  16        239.11        296.80        78.64 o                         
 -15   1  16       2781.99       2890.04       202.38 o                         
 -13   1  16       1671.46       1680.75       167.64 o                         
 -11   1  16         14.59          1.92        40.47 o                         
  -9   1  16       3580.99       3771.05       222.98 o                         
  -7   1  16        346.69        474.75        77.85 o                         
  -5   1  16         37.54         36.77        66.97 o                         
  -3   1  16       3731.06       4047.30       244.41 o                         
  -1   1  16       1928.52       1988.88       155.48 o                         
   1   1  16        160.51        202.45        59.98 o                         
   3   1  16        407.42        416.57        95.57 o                         
   5   1  16        129.19         92.13        49.65 o                         
   7   1  16         52.45         30.42        44.59 o                         
   9   1  16       2093.71       2214.14       164.05 o                         
  11   1  16        236.13        266.07        70.50 o                         
 -16   2  16       5539.72       4924.74       477.30 o                         
 -14   2  16        639.56        794.00       132.05 o                         
 -12   2  16        599.53        743.81       126.71 o                         
 -10   2  16        101.38        137.89        54.74 o                         
  -8   2  16       2024.41       2275.52       173.60 o                         
  -6   2  16       3406.54       3770.77       221.90 o                         
  -4   2  16        821.61        734.97        95.92 o                         
  -2   2  16       1146.75       1220.09        94.88 o                         
   0   2  16        439.17        353.01        54.19 o                         
   2   2  16       1348.45       1244.97        94.55 o                         
   4   2  16       3833.13       3642.47       271.43 o                         
   6   2  16       4508.83       4080.73       263.80 o                         
   8   2  16        661.36        693.21        92.80 o                         
  10   2  16         33.22        -39.84        39.43 o                         
 -15   3  16         16.72         81.12        52.75 o                         
 -13   3  16        125.96        212.43        73.70 o                         
 -11   3  16       1199.60       1385.21       188.50 o                         
  -9   3  16         15.80        -67.39        44.93 o                         
  -7   3  16       1763.20       2002.68       166.38 o                         
  -5   3  16       2216.22       2243.03       140.41 o                         
  -3   3  16       1070.77       1101.94        96.59 o                         
  -1   3  16        286.39        198.88        43.31 o                         
   1   3  16        988.04       1078.01        92.92 o                         
   3   3  16         97.45         25.04        33.81 o                         
   5   3  16        921.76        829.10       104.94 o                         
   7   3  16       3855.85       4063.84       303.97 o                         
   9   3  16        101.71         22.32        81.02 o                         
  11   3  16        158.36         70.14        53.27 o                         
 -14   4  16       1301.65       1161.75       161.13 o                         
 -12   4  16         84.92          1.67        57.05 o                         
 -10   4  16       1774.06       1798.47       195.94 o                         
  -8   4  16       1052.78       1059.87       119.94 o                         
  -6   4  16       1610.51       1459.23       135.49 o                         
  -4   4  16       2509.05       2991.18       325.24 o                         
  -2   4  16        444.73        530.80       101.42 o                         
   0   4  16        988.83       1053.24        96.82 o                         
   2   4  16       1264.88       1309.88       122.47 o                         
   4   4  16       1841.99       1665.53       120.39 o                         
   6   4  16       1241.80       1495.49       167.76 o                         
   8   4  16       1104.31       1033.58       151.55 o                         
 -13   5  16         97.08         79.86        54.90 o                         
 -11   5  16        860.49        829.92       137.70 o                         
  -9   5  16        493.18        489.49        85.16 o                         
  -7   5  16       1804.53       2006.85       166.45 o                         
  -5   5  16       2401.50       2201.60       173.55 o                         
  -3   5  16        274.66        378.90        71.59 o                         
  -1   5  16          0.46         31.65        35.99 o                         
   1   5  16       1272.42       1447.49       140.47 o                         
   3   5  16        121.33         85.75        44.83 o                         
   5   5  16       1979.08       2054.51       145.73 o                         
   7   5  16        664.67        588.67        82.22 o                         
 -10   6  16       2122.67       2116.64       179.65 o                         
  -8   6  16        158.61        115.19        50.89 o                         
  -6   6  16       1001.78        893.81       116.63 o                         
  -4   6  16       1529.25       1616.28       155.46 o                         
  -2   6  16        883.83        957.79       121.22 o                         
   0   6  16       2311.07       2451.45       210.75 o                         
   2   6  16        625.35        544.16        98.14 o                         
   4   6  16        170.43        193.52        48.69 o                         
  -5   7  16       1931.60       2041.22       189.38 o                         
  -3   7  16       2750.88       2897.21       242.60 o                         
  -1   7  16        544.57        588.66       118.92 o                         
 -15   1  17       5169.46       6185.86       424.21 o                         
 -13   1  17       5313.02       5603.78       302.94 o                         
 -11   1  17       1437.37       1572.26       150.13 o                         
  -9   1  17         78.35        -11.15        41.20 o                         
  -7   1  17        107.50         87.37        48.33 o                         
  -5   1  17       7678.07       8103.25       340.16 o                         
  -3   1  17       7324.75       7295.02       317.73 o                         
  -1   1  17       2622.52       2619.99       184.25 o                         
   1   1  17         41.60         68.89        52.54 o                         
   3   1  17         16.79         97.84        50.96 o                         
   5   1  17        856.84       1088.31       209.11 o                         
   7   1  17       3611.79       3762.07       261.25 o                         
   9   1  17       4422.75       4386.62       619.32 o                         
 -14   2  17        412.36        416.88       103.54 o                         
 -12   2  17          3.89         73.98        48.13 o                         
 -10   2  17       2296.46       2378.07       186.10 o                         
  -8   2  17       4871.09       5195.49       273.40 o                         
  -6   2  17         25.42        -30.52        35.50 o                         
  -4   2  17       3030.41       3090.17       272.67 o                         
  -2   2  17       2018.27       2107.84       167.97 o                         
   0   2  17        131.28        168.29        51.64 o                         
   2   2  17       1013.39        858.25       105.34 o                         
   4   2  17        216.30        236.46        78.92 o                         
   6   2  17        562.31        503.42        98.49 o                         
   8   2  17       1793.64       1784.63       446.22 o                         
 -13   3  17        519.40        402.57       131.70 o                         
 -11   3  17        416.70        446.65       147.70 o                         
  -9   3  17       2021.97       2477.75       292.67 o                         
  -7   3  17       4400.09       4953.66       270.87 o                         
  -5   3  17        261.38        275.67        52.73 o                         
  -3   3  17       1187.34       1282.47       107.61 o                         
  -1   3  17        396.07        389.52        80.68 o                         
   1   3  17       3356.97       3330.82       211.07 o                         
   3   3  17       2261.69       2348.39       173.86 o                         
   5   3  17       4056.08       3743.11       216.69 o                         
   7   3  17       1623.59       1567.90       191.89 o                         
 -12   4  17         20.76         71.42        56.11 o                         
 -10   4  17        670.09        445.98       109.63 o                         
  -8   4  17         92.26        174.24        80.68 o                         
  -6   4  17         65.81         31.73        33.28 o                         
  -4   4  17        253.19        273.12        64.80 o                         
  -2   4  17          0.63         -1.68        25.16 o                         
   0   4  17         52.96         27.25        31.57 o                         
   2   4  17        141.49         -9.55        35.91 o                         
   4   4  17          7.44        -51.19        36.24 o                         
   6   4  17        125.42         80.47       102.17 o                         
 -11   5  17        710.14        784.11       143.05 o                         
  -9   5  17         35.47          6.16        54.35 o                         
  -7   5  17        576.88        589.13        95.12 o                         
  -5   5  17       2470.00       2442.02       251.71 o                         
  -3   5  17       2389.25       2467.98       187.85 o                         
  -1   5  17       2223.32       2276.67       178.64 o                         
   1   5  17        127.52        148.45        50.82 o                         
   3   5  17        173.57         30.66        51.85 o                         
   5   5  17         37.83         42.67        41.54 o                         
  -6   6  17        135.71        162.48        55.21 o                         
  -4   6  17       1192.98       1138.40       134.37 o                         
  -2   6  17       1327.93       1384.48       146.67 o                         
   0   6  17         67.54        101.57        52.81 o                         
 -14   0  18      11679.38      12053.27       554.27 o                         
 -12   0  18       2994.46       3066.80       469.83 o                         
 -10   0  18        928.12       1003.93       352.33 o                         
  -8   0  18        566.51        536.13       111.71 o                         
  -6   0  18         59.75         38.14        72.64 o                         
  -4   0  18       8630.45       9023.87       635.46 o                         
  -2   0  18       6394.06       6151.89       519.29 o                         
   0   0  18        553.89        805.77       182.77 o                         
   2   0  18          8.64        -28.63        62.45 o                         
   4   0  18         20.51         26.07        48.95 o                         
   6   0  18        799.05        994.70       196.53 o                         
   8   0  18       8509.73       7758.62       556.17 o                         
 -13   1  18       1067.32       1085.72       133.71 o                         
 -11   1  18        769.67        821.02       115.90 o                         
  -9   1  18       2277.05       2391.87       188.96 o                         
  -7   1  18         25.42         -2.76        69.81 o                         
  -5   1  18       1195.92       1040.28       124.56 o                         
  -3   1  18       4118.68       4272.22       247.41 o                         
  -1   1  18        118.53        227.88        61.20 o                         
   1   1  18        768.04        879.57       134.44 o                         
   3   1  18       1723.89       1507.67       173.64 o                         
   5   1  18         95.18         16.30        43.15 o                         
   7   1  18        796.31        787.67       201.14 o                         
 -12   2  18       1461.63       1476.47       164.77 o                         
 -10   2  18       1126.35       1149.17       134.88 o                         
  -8   2  18        238.07        287.09        71.74 o                         
  -6   2  18       1341.52       1511.37       175.10 o                         
  -4   2  18        697.61        591.23        95.05 o                         
  -2   2  18       2194.82       2275.95       179.93 o                         
   0   2  18       3355.49       3041.88       208.40 o                         
   2   2  18        550.76        521.07        87.65 o                         
   4   2  18         16.15         51.52        53.45 o                         
   6   2  18       1305.54       1353.40       161.29 o                         
 -11   3  18       1276.77       1260.19       174.48 o                         
  -9   3  18         21.18         24.69        52.91 o                         
  -7   3  18        256.23        177.21        62.04 o                         
  -5   3  18         41.71         20.42        41.06 o                         
  -3   3  18        119.01        101.98        65.65 o                         
  -1   3  18        733.61        644.76        98.89 o                         
   1   3  18        615.40        547.75        89.79 o                         
   3   3  18         25.38        -19.13        42.30 o                         
   5   3  18        802.71        784.26       160.33 o                         
 -10   4  18       1067.39       5586.82      4138.41 o                         
  -8   4  18       1191.48       1499.90       195.93 o                         
  -6   4  18        356.61        260.78        91.50 o                         
  -4   4  18        832.50       1048.36       161.29 o                         
  -2   4  18       1765.48       1645.44       177.52 o                         
   0   4  18        809.42        632.93       101.01 o                         
   2   4  18        868.37        679.37       101.67 o                         
   4   4  18       1149.40       1110.29       160.96 o                         
  -5   5  18         17.98         48.47        40.86 o                         
  -3   5  18         56.06        -19.64        46.61 o                         
  -1   5  18       2028.26       2327.13       445.62 o                         
 -11   1  19       1970.39       2071.58       184.46 o                         
  -9   1  19         88.30         30.64        39.64 o                         
  -7   1  19         33.91         58.54        47.41 o                         
  -5   1  19       1027.43       1214.39       136.24 o                         
  -3   1  19       2119.49       2196.64       183.30 o                         
  -1   1  19       3903.05       3721.62       288.38 o                         
   1   1  19        378.05        482.17       108.03 o                         
   3   1  19         14.94          4.33        37.83 o                         
 -10   2  19        131.11        102.92        76.66 o                         
  -8   2  19        845.05       1103.03       135.62 o                         
  -6   2  19        272.37         84.99        90.71 o                         
  -4   2  19        646.53        656.38       113.50 o                         
  -2   2  19        716.58        458.85        85.63 o                         
   0   2  19        123.07        143.66        52.87 o                         
   2   2  19        319.71        296.33        82.74 o                         
  -7   3  19        188.18        188.15        62.23 o                         
  -5   3  19        359.43        331.29        78.10 o                         
  -3   3  19       1549.10       1621.59       160.57 o                         
  -1   3  19       4388.67       4564.61       266.22 o                         
   1   3  19       6597.24       6704.50       395.72 o                         
  -6   0  20        611.24        612.62       184.71 o                         
  -4   0  20       2323.12       2066.48       314.65 o                         
  -2   0  20       2681.97       2571.24       350.03 o                         
  -5   1  20         89.92         79.10        56.36 o                         
  -3   1  20         53.60          3.97        41.18 o                         
  -1   1  20        382.61        387.25       161.28 o                         
                                                                                
